# Supplementary material for: Changes in gene expression, cell physiology and toxicity of the harmful cyanobacterium Microcystis aeruginosa at elevated CO2
Source: Front Microbiol. 2015 May 5;6:401. doi: 10.3389/fmicb.2015.00401 (PMC4419860; doi:10.3389/fmicb.2015.00401)
Supplement: Supplementary file 2 [file Table2.XLS]

## Sheet: Overview
Supplementary Table 2
Microarray results of the chemostat experiment with Microcystis aeruginosa PCC 7806. The strain was grown at 200 ppm pCO2 and subsequently exposed to 1450 ppm pCO2.
The IPF numbers are the locus tags of Microcystis PCC 7806 in the EMBL database (AM778843–AM778958).
The function categories are based on CyanoBase, which has grouped genes into 18 categories (http://genome.microbedb.jp/cyanobase/Synechocystis/genes/category).
Log2 values quantify gene expression at the given time point (in hours after increasing the pCO2) with respect to gene expression at t = 0 (just before increasing the pCO2). The presented log2 values are the average values of multiple probes per gene and 4 biological replicates (chemostats).
p-values were adjusted for multiple hypothesis testing.
						Log 2 values							p-values
IPF/gene	IPF	Synechocystis PCC 6803 ortholog	Similarity	Function category	Number of probes	t=0.75	t=2	t=4	t=8	t=24	t=72	t=336	t=0.75	t=2	t=4	t=8	t=24	t=72	t=336
4	4		No similarity. Hypothetical start.	Unknown	3	0.0155667	0.0994333	-0.0231667	0.0197	0.0804333	0.1214	0.181133	0.927644	0.567908	0.740213	0.784526	0.842957	0.711843	0.680338
5	5	sll0594 transcriptional regulator Length = 205	Similar to tr|Q8YNR2|Q8YNR2 [Anabaena_sp._(strain_PCC_7120)._] Transcriptional regulator. Hypothetical start.	Unknown	5	-0.4208	-0.96538	-1.27006	-1.16094	-0.91314	-1.2391	-1.41252	0.331197	0.00190596	0.0002066	0.00081558	0.0273903	0.00218086	0.0013664
6	6		Similar to tr|A0YWZ4|A0YWZ4_9CYAN Hypothetical protein [Lyngbya sp. PCC 8106]	Unknown	3	-0.218333	-0.7111	-0.886767	-0.899867	-0.731867	-0.913233	-0.873867	0.629011	0.00600393	0.000716967	0.00362797	0.0715135	0.0154196	0.00733227
7	7	sll0418 2-methyl-6-phytylbenzoquinone methyltransferase Length = 318	Highly similar to tr|Q8YV60|Q8YV60 [Anabaena_sp._(strain_PCC_7120)._] All2121 protein.	Fatty acid, phospholipid and sterol metabolism	5	-0.07036	-0.18732	-0.14984	-0.34518	-0.0841	-0.25516	-0.2123	0.800063	0.160643	0.270676	0.0188534	0.666074	0.133985	0.246257
8	8		Similar to tr|Q8YVH5|Q8YVH5 [Anabaena_sp._(strain_PCC_7120)._] All2003 protein.	Unknown	4	0.01095	-0.193975	-0.5878	-0.30165	-0.42825	-0.514125	-0.654175	0.934342	0.407434	0.0107534	0.209434	0.206437	0.0720762	0.0259139
9	9		No similarity. Hypothetical start.	Unknown	2	-0.2343	-1.0162	-0.823	-0.96195	-0.54175	-0.60245	-0.6689	0.720469	0.011174	0.02153	0.0124198	0.29123	0.145287	0.174131
10	10	slr0797 cobalt-transporting P-type ATPase (cobalt efflux pump) involved in cobalt tolerance coaT Length = 642	Highly similar to tr|Q8YT19|Q8YT19 [Anabaena_sp._(strain_PCC_7120)._] Cation transport ATPase.	Unknown	5	-0.3023	-0.85756	-1.16152	-0.81046	-0.45994	-0.56462	-0.91296	0.40981	0.00204612	0.00011766	0.00257558	0.155381	0.0382448	0.00639714
11	11		Weakly and partially similar to tr|Q8YVH2|Q8YVH2 [Anabaena_sp._(strain_PCC_7120)._] All2006 protein.	Unknown	5	-0.24354	-1.12404	-1.42632	-1.07098	-0.69864	-0.67944	-0.95788	0.68517	0.00194878	0.0002338	0.00349466	0.125567	0.0794193	0.023021
12	12		Similar to tr|Q8KBP4|Q8KBP4 [Chlorobium_tepidum._] Hypothetical protein CT1741.	Unknown	3	-0.365833	-1.27283	-1.46847	-1.173	-0.759033	-0.8121	-1.19303	0.487613	0.0006924	0.000163	0.00150993	0.0838517	0.0293615	0.0056497
13	13	slr1392 ferrous iron transport protein B feoB Length = 614	Highly similar to tr|Q8DI51|Q8DI51 [Synechococcus_elongatus_(Thermosynechococcus_elongatus)._] Ferrous iron transport protein B.	Transport and binding proteins	5	-0.47974	-1.3669	-1.68374	-1.263	-0.77158	-0.84656	-1.3285	0.365479	0.00078412	0.0001056	0.001802	0.102864	0.0385439	0.00518072
14	14		Similar to tr|Q8DI52|Q8DI52 [Synechococcus_elongatus_(Thermosynechococcus_elongatus)._] Ferrous iron transport protein A.	Unknown	5	-0.71014	-1.65256	-1.93166	-1.43092	-0.85628	-0.9722	-1.46454	0.181449	0.00027234	4.502e-05	0.00085538	0.0790432	0.0208511	0.00294758
15	15	sll1927 ABC transporter ATP-binding protein Length = 617	Highly similar to tr|P73220|P73220 [Synechocystis_sp._(strain_PCC_6803)._] ABC transporter.	Transport and binding proteins	5	-0.13628	0.03924	0.12468	-0.0311	-0.0498	0.16206	0.18796	0.632471	0.813691	0.423396	0.726441	0.842073	0.446294	0.35235
16	16	sll0828 putative amidase Length = 506	Similar to tr|Q8YXH8|Q8YXH8 [Anabaena_sp._(strain_PCC_7120)._] All1235 protein.	Cell envelope	5	-0.0493	-0.0242	0.01006	0.0531	0.23406	0.24412	0.19564	0.862478	0.764127	0.77223	0.64781	0.389138	0.413738	0.56445
pyrR	17	sll0368 uracil phosphoribosyltransferase Length = 178	Highly similar to sp|Q55758|PYRR_SYNY3 [Synechocystis_sp._(strain_PCC_6803)._] PyrR bifunctional protein [Includes:Pyrimidine operon regulatoryprotein; Uracil phosphoribosyltransferase (EC 2.4.2.9) (UPRTase)].	Purines, pyrimidines, nucleosides, and nucleotides	5	-0.1197	-0.22258	-0.25434	-0.21248	-0.0715	-0.08516	-0.04034	0.705069	0.217985	0.110431	0.195507	0.837456	0.664796	0.841314
18	18		Weakly similar to tr|Q8PPL4|Q8PPL4 [Xanthomonas_axonopodis_(pv._citri)._] Hypothetical protein XAC0672. Hypothetical start.	Unknown	5	-0.0266	-0.00258	0.00238	-0.06168	0.08024	0.18668	0.21964	0.701944	0.386941	0.586873	0.343015	0.796103	0.382794	0.42176
20	20	ssl2148 hypothetical protein Length = 98	Similar to tr|P74239|P74239 [Synechocystis_sp._(strain_PCC_6803)._] Ssl2148 protein.	Hypothetical	2	-0.00055	0.03055	0.05955	-0.10545	0.1359	0.2476	0.3798	0.921242	0.83044	0.636323	0.399875	0.461734	0.0728001	0.0144025
21	21	slr0491 hypothetical protein Length = 144	Weakly similar to tr|Q55181|Q55181 [Synechocystis_sp._(strain_PCC_6803)._] Slr0491 protein.	Hypothetical	4	-0.056525	0.081625	0.0699	0.106075	0.181175	0.087925	0.14515	0.801067	0.781475	0.75341	0.533796	0.518575	0.657245	0.556326
22	22	slr0545 hypothetical protein Length = 314	Highly similar to tr|Q7NFR4|Q7NFR4 [Gloeobacter_violaceus._] Gll3460 protein.	Unknown	5	-0.09886	-0.14028	0.06554	0.062	0.21726	0.32914	0.3017	0.757401	0.373504	0.646915	0.690317	0.347272	0.0993214	0.138691
23	23		No similarity. Hypothetical start.	Unknown	2	0.19285	0.20335	-0.0118	0.05005	0.042	0.27105	0.3971	0.695682	0.380818	0.948753	0.882186	0.862327	0.451609	0.176521
24	24		No similarity. Hypothetical start.	Unknown	1	-0.1342	-0.042	0.0181	0.1321	0.0461	0.0093	-0.0194	0.653912	0.821622	0.934386	0.412741	0.910252	0.972983	0.932917
25	25		Highly similar to tr|Q7NKW8|Q7NKW8 [Gloeobacter_violaceus._] Gll1358 protein.	Unknown	5	0.0072	0.0628	-0.00094	-0.30286	-0.34058	-0.16598	-0.02154	0.924148	0.588549	0.839715	0.231524	0.250423	0.384024	0.756376
26	26		No similarity. Hypothetical start.	Unknown	2	-0.1258	-0.2015	-0.3621	-0.28795	-0.09705	-0.125	-0.1317	0.607209	0.109084	0.0050535	0.0457021	0.67732	0.463104	0.404213
27	27		No similarity. Hypothetical start.	Unknown	1	0.0399	-0.216	-0.2818	-0.3115	-0.1128	-0.1007	-0.0221	0.987201	0.705336	0.578951	0.580241	0.940271	0.90101	0.977861
28	28		No similarity. Hypothetical start.	Unknown	2	0.3513	-0.1593	-0.0106	-0.15705	0.0421	1.0706	1.242	0.539654	0.618375	0.886045	0.715329	0.863551	0.0228799	0.0111974
30	30		Weakly similar to tr|Q6YRT4|Q6YRT4 [Synechocystis_sp._(strain_PCC_6803)._] Slr6070 protein (Slr6011 protein).	Unknown	5	-0.1262	-0.17988	-0.25448	-0.22896	-0.07374	-0.20984	-0.245	0.594167	0.18113	0.0524843	0.154806	0.744495	0.199587	0.133505
31	31	slr2062 putative transposase [ISY052_a] Length = 400	Highly similar to tr|Q8YWS2|Q8YWS2 [Anabaena_sp._(strain_PCC_7120)._] Transposase.	Unknown	4	-0.0536	-0.1694	-0.07945	0.02135	-0.08825	-0.19675	-0.12705	0.93902	0.435676	0.671654	0.735315	0.85589	0.457791	0.676287
32	32		No similarity. Hypothetical start.	Unknown	5	-0.0054	-0.15168	-0.3176	-0.20906	-0.0637	-0.30872	-0.3278	0.812426	0.542248	0.239587	0.328569	0.76238	0.347452	0.351013
34	34	slr1604 cell division protein FtsH ftsH Length = 616	Highly similar to sp|P72991|FTSH4_SYNY3 Cell division protease ftsH homolog 4 (EC 3.4.24.-) [Synechocystis sp. (strain PCC 6803)]	Cellular processes	5	-0.13378	-0.03512	-0.05712	-0.421	-0.20654	-0.41884	-0.36834	0.659759	0.84193	0.747673	0.0138811	0.396011	0.0413592	0.0711285
35	35		Weakly similar to the Nter part of tr|A0ZBY7|A0ZBY7_NODSP Hypothetical protein [Nodularia spumigena CCY9414]	Unknown	5	-0.00046	0.14176	-0.02094	-0.16738	-0.1658	-0.19394	-0.02222	0.876728	0.703153	0.650604	0.299282	0.458008	0.253605	0.48098
36	36		Highly similar to Q09BD6_STIAU Naringenin-chalcone synthase [Stigmatella aurantiaca DW4/3-1] Length = 361. Hypothetical start.	Unknown	6	0.0356833	0.00945	0.0391167	0.259433	-0.176617	-0.0737667	-0.802333	0.980078	0.969646	0.927489	0.524811	0.823416	0.878753	0.0856573
38	38	slr0794 cation efflux system protein involved in nickel and cobalt tolerance nrsA Length = 1054	Similar to tr|Q8YWF7|Q8YWF7 [Anabaena_sp._(strain_PCC_7120)._] Alr1656 protein.	Transport and binding proteins	5	0.35512	-0.1074	0.32486	-0.40938	-0.45746	2.22684	2.22652	0.673195	0.662565	0.442769	0.386376	0.524508	0.0312491	0.0310758
39	39	sll1053 hypothetical protein Length = 520	Similar to tr|Q8YWF8|Q8YWF8_ANASP Alr1655 protein [Anabaena sp. (strain PCC 7120)]. Hypothetical start.	Hypothetical	5	0.6216	-0.30726	0.45784	-0.52654	-0.35644	4.06912	3.73924	0.30523	0.419269	0.162674	0.155012	0.562266	3.84e-06	9.36e-06
40	40	sll1374 probable sugar transporter Length = 544	Weakly similar to tr|Q8R7F4|Q8R7F4 [Thermoanaerobacter_tengcongensis._] Na+/melibiose symporter and related transporters.	Unknown	5	0.73778	-0.17656	0.51944	-0.52756	-0.2999	4.13926	3.78226	0.376869	0.716754	0.268476	0.30633	0.78525	0.00040652	0.00099148
41	41	sll1189 glycolate oxidase subunit GlcE glcE Length = 434	Weakly similar to tr|Q82SS0|Q82SS0 [Nitrosomonas_europaea._] FAD linked oxidase, N-terminal (EC 1.1.3.15).	Unknown	5	0.80562	-0.30508	0.5012	-0.74658	-0.31582	4.62816	4.24164	0.301456	0.518739	0.243113	0.135949	0.721022	5.002e-05	0.0001593
42	42		Weakly similar to tr|Q9KF68|Q9KF68 [Bacillus_halodurans._] BH0618 protein.	Unknown	5	0.84354	-0.286	0.58058	-0.7941	-0.30088	4.83452	4.36372	0.26555	0.569807	0.162432	0.0899389	0.741497	4.96e-06	1.698e-05
43	43		Similar to Q09BD6_STIAU Naringenin-chalcone synthase [Stigmatella aurantiaca DW4/3-1] Length = 361.	Unknown	5	0.77648	-0.21356	0.51356	-0.78072	-0.41642	4.38858	4.0256	0.346429	0.605567	0.257943	0.169801	0.628915	0.00067152	0.0013451
44	44	slr0801 hypothetical protein Length = 416	Similar to tr|Q629N8|Q629N8 [Burkholderia_mallei_(Pseudomonas_mallei)._] Monooxygenase, flavin-binding family.	Hypothetical	5	0.8953	-0.32212	0.53042	-0.95272	-0.3083	5.26114	4.76078	0.251884	0.533027	0.222075	0.0570262	0.735233	3.8e-06	1.074e-05
45	45	sll1069 3-oxoacyl-[acyl-carrier-protein] synthase II Length = 416	Partially similar to tr|Q6E7J8|Q6E7J8 [Lyngbya_majuscula._] JamL.	Unknown	5	0.73368	-0.43676	0.39272	-0.97268	-0.3985	4.85466	4.37626	0.321436	0.344422	0.36164	0.0372035	0.5996	3.54e-06	9.4e-06
47	47	sll1069 3-oxoacyl-[acyl-carrier-protein] synthase II Length = 416	Similar to tr|Q8RJY4|Q8RJY4 [Stigmatella_aurantiaca._] StiC protein.	Unknown	5	0.80138	-0.31682	0.33102	-0.85348	-0.12308	4.66654	4.17534	0.315863	0.515179	0.478319	0.113229	0.901601	6.194e-05	0.0002016
48	48	slr1609 long-chain-fatty-acid CoA ligase Length = 696	Similar to tr|Q8YTN6|Q8YTN6 [Anabaena_sp._(strain_PCC_7120)._] Alr2678 protein.	Unknown	5	0.90192	-0.26318	0.43218	-1.03572	-0.05704	5.09134	4.74774	0.318748	0.665088	0.410559	0.0736494	0.833663	1.754e-05	5.326e-05
50	50	slr1719 DrgA protein homolog Length = 201	Weakly similar to sp|Q60049|NOX_THETH [Thermus_thermophilus._] NADH dehydrogenase (EC 1.6.99.3) (H(2)O(2)forming NADH oxidase)(NADH:oxygen oxidoreductase).	Other categories	5	1.08862	-0.031	0.46976	-1.1331	0.5119	5.80394	5.3587	0.281467	0.91574	0.430697	0.087172	0.614069	3.774e-05	0.00010742
51	51		Similar to tr|O87474|O87474 [Burkholderia_cepacia_(Pseudomonas_cepacia)._] Trihydroxytoluene oxygenase.	Unknown	5	1.07584	0.10898	0.48738	-1.06798	0.57264	5.46378	5.0451	0.231762	0.878026	0.352321	0.0590881	0.556694	6.38e-06	2.172e-05
53	53	sll0877 hypothetical protein Length = 456	Weakly similar to tr|Q8YYT6|Q8YYT6 [Anabaena_sp._(strain_PCC_7120)._] Alr0760 protein.	Unknown	5	0.35444	-0.25208	0.20604	0.13842	0.17004	1.98164	1.8481	0.58389	0.499086	0.549155	0.721127	0.798559	0.00089874	0.00153316
54	54	slr0143 WD-repeat protein, Hat protein, involved in the control of a high-affinity transport system for inorganic carbon hat Length = 1191	Weakly and partially similar to tr|Q8YYT7|Q8YYT7 [Anabaena_sp._(strain_PCC_7120)._] WD-repeat containing protein.	Unknown	5	-0.08334	-0.30818	-0.0945	-0.07802	-0.03318	0.49498	0.3172	0.894016	0.190993	0.686665	0.779076	0.961826	0.101353	0.247375
55	55	slr1557 hypothetical protein Length = 369	Similar to tr|P74588|P74588 [Synechocystis_sp._(strain_PCC_6803)._] Slr1557 protein.	Hypothetical	5	-0.09848	-0.0548	-0.07624	-0.0795	0.01488	0.00814	-0.03602	0.699769	0.694135	0.593124	0.521135	0.950224	0.818236	0.749842
carA	57	sll1498 carbamoyl-phosphate synthase small chain Length = 424	Highly similar to sp|P74587|CARA_SYNY3 [Synechocystis_sp._(strain_PCC_6803)._] Carbamoyl-phosphate synthase small chain (EC6.3.5.5) (Carbamoyl-phosphate synthetase glutamine chain).	Energy metabolism	5	-0.03364	0.08886	0.24484	0.63198	-0.10472	0.15504	-0.06234	0.934728	0.648402	0.229034	0.0134625	0.783204	0.488972	0.845239
58	58	ssr1600 similar to anti-sigma f factor antagonist Length = 116	Weakly similar to tr|Q8DLQ1|Q8DLQ1 [Synechococcus_elongatus_(Thermosynechococcus_elongatus)._] Anti-sigma factor antagonist.	Transcription	3	-0.129567	-0.165033	-0.109533	-0.0214333	-0.306933	-0.169367	-0.169667	0.577505	0.179552	0.338105	0.742706	0.0986611	0.275183	0.260062
59	59	slr0954 hypothetical protein Length = 143	Similar to tr|P74327|P74327 [Synechocystis_sp._(strain_PCC_6803)._] Slr0954 protein.	Hypothetical	4	-0.16255	-0.27425	-0.21775	-0.0607	-0.244325	-0.145	-0.172725	0.511797	0.0579608	0.183473	0.581517	0.193252	0.386971	0.221115
60	60	slr0955 probable tRNA/rRNA methyltransferase Length = 384	Highly similar to sp|P74328|Y955_SYNY3 [Synechocystis_sp._(strain_PCC_6803)._] Hypothetical tRNA/rRNA methyltransferase slr0955 (EC 2.1.1.-). Hypothetical start.	Translation	5	-0.12642	-0.34102	-0.25392	-0.03124	-0.1648	-0.0437	-0.1602	0.569976	0.00861588	0.0262606	0.795154	0.385793	0.799263	0.347206
61	61	slr0957 hypothetical protein Length = 103	Similar to tr|Q8YXQ2|Q8YXQ2 [Anabaena_sp._(strain_PCC_7120)._] Alr1160 protein.	Hypothetical	3	0.264867	0.3865	0.269933	-0.165833	-0.2196	0.0253333	0.3338	0.471588	0.0671904	0.14837	0.482646	0.528611	0.916407	0.181039
pyrF	62	slr0185 orotate phosphoribosyltransferase Length = 198	Highly similar to sp|Q8YSY4|PYFE_ANASP [Anabaena_sp._(strain_PCC_7120)._] PyrF/pyrE bifunctional enzyme [Includes: Orotidine 5 -phosphatedecarboxylase (EC 4.1.1.23) (OMPdecarboxylase) (OMPDCase)(OMPdecase); Orotate phosphoribosyltransferase (EC 2.4.2.10) (OPRT)(OPRTase)].	Unknown	10	-0.05027	-0.07327	-0.11317	-0.21349	-0.16954	-0.11173	-0.03842	0.85835	0.586269	0.234033	0.324475	0.41688	0.557134	0.752745
pyrFE	62	slr0185 orotate phosphoribosyltransferase Length = 198	Highly similar to sp|Q8YSY4|PYFE_ANASP [Anabaena_sp._(strain_PCC_7120)._] PyrF/pyrE bifunctional enzyme [Includes: Orotidine 5 -phosphatedecarboxylase (EC 4.1.1.23) (OMPdecarboxylase) (OMPDCase)(OMPdecase); Orotate phosphoribosyltransferase (EC 2.4.2.10) (OPRT)(OPRTase)].	Unknown	10	-0.05027	-0.07327	-0.11317	-0.21349	-0.16954	-0.11173	-0.03842	0.85835	0.586269	0.234033	0.324475	0.41688	0.557134	0.752745
63	63	slr1444 hypothetical protein Length = 333	Similar to tr|Q8YZB2|Q8YZB2 [Anabaena_sp._(strain_PCC_7120)._] All0567 protein.	Hypothetical	5	0.14698	0.10976	0.19468	0.07648	-0.05194	0.05708	0.3917	0.741839	0.388258	0.114978	0.588699	0.554505	0.59214	0.293702
64	64		Similar to tr|Q898R9|Q898R9 [Clostridium_tetani._] Glycine/betaine transport system permease protein.	Unknown	5	0.07658	0.06614	0.11138	-0.01906	-0.01858	-0.12682	0.06454	0.744763	0.774115	0.541049	0.781241	0.913031	0.628387	0.522591
cysS	65	slr0958 cysteinyl-tRNA synthetase cysS Length = 483	Highly similar to sp|P74330|SYC_SYNY3 [Synechocystis_sp._(strain_PCC_6803)._] Cysteinyl-tRNA synthetase (EC 6.1.1.16)(Cysteine--tRNA ligase)(CysRS).	Translation	5	0.00286	0.0453	-0.06986	-0.16622	-0.07646	-0.19534	-0.35808	0.909453	0.815687	0.618561	0.295554	0.787121	0.29045	0.132375
67	67		No similarity. Hypothetical start.	Unknown	1	-0.0582	0.1655	0.0487	-0.0845	-0.1758	-0.4405	-0.5138	0.86311	0.175223	0.740525	0.549615	0.359287	0.0088873	0.0044497
68	68	ssl1918 hypothetical protein Length = 97	Similar to tr|P73031|P73031 [Synechocystis_sp._(strain_PCC_6803)._] Ssl1918 protein.	Hypothetical	3	0.138033	0.231433	0.296933	-0.088	-0.354067	-0.361767	-0.1724	0.656646	0.123291	0.0388563	0.603887	0.132976	0.0625626	0.397727
69	69	sll1025 hypothetical protein Length = 392	Similar to tr|Q8YTE3|Q8YTE3 [Anabaena_sp._(strain_PCC_7120)._] All2776 protein.	Hypothetical	5	0.0344	-0.0073	-0.12896	-0.18938	-0.12592	-0.21628	-0.17366	0.908913	0.833294	0.37917	0.254505	0.605319	0.302649	0.391214
70	70	sll1222 hypothetical protein Length = 212	Similar to tr|P74023|P74023 [Synechocystis_sp._(strain_PCC_6803)._] Sll1222 protein.	Hypothetical	5	0.07042	0.01222	-0.06906	-0.16916	-0.15088	-0.06634	0.13396	0.878005	0.842723	0.684072	0.434517	0.642526	0.674235	0.602796
recN	71	sll1520 DNA repair protein RecN recN Length = 584	Highly similar to tr|Q8YMH2|Q8YMH2 [Anabaena_sp._(strain_PCC_7120)._] DNA repair protein.	DNA replication, restriction, modification, recombination, and repair	5	0.08686	0.04026	-0.0181	-0.01786	0.0166	0.15856	0.12024	0.862905	0.792314	0.857865	0.808047	0.873257	0.547703	0.641843
72	72	slr1837 two-component system response regulator OmpR subfamily Length = 234	Highly similar to tr|Q8YVL1|Q8YVL1 [Anabaena_sp._(strain_PCC_7120)._] Two-component system response regulator.	Regulatory functions	5	0.09596	0.06236	0.06322	0.13544	-0.0022	0.13826	0.16448	0.706148	0.728181	0.702241	0.467306	0.778129	0.52758	0.452902
73	73	sll1006 unknown protein Length = 365	Highly similar to tr|P73022|P73022 [Synechocystis_sp._(strain_PCC_6803)._] Sll1006 protein.	Unknown	5	0.12376	0.24136	0.15596	0.40552	0.06928	0.23806	0.26106	0.709464	0.189089	0.358016	0.0897724	0.801913	0.315965	0.265869
74	74	sll0802 hypothetical protein Length = 147	Similar to tr|P74066|P74066 [Synechocystis_sp._(strain_PCC_6803)._] Sll0802 protein.	Unknown	5	-0.16242	-0.02036	-0.30026	-0.15708	-0.46282	-0.45122	-0.43806	0.776103	0.861653	0.325999	0.651084	0.215712	0.180138	0.211192
76	76		Weakly and partially similar to tr|Q7TU74|Q7TU74 [Prochlorococcus_marinus_subsp._pastoris_(strain_CCMP_1378__MED4)._] Possible Natural resistance-associated macroph precursor.	Unknown	5	0.10966	0.24012	0.51412	0.51584	0.27364	0.32092	0.62034	0.62248	0.184766	0.0020925	0.00513282	0.239153	0.117703	0.0189822
77	77		No similarity. Hypothetical start.	Unknown	2	0.01195	-0.0287	-0.0392	-0.043	0.02735	0.0209	0.10415	0.984232	0.865092	0.604966	0.638433	0.936293	0.732675	0.555127
78	78	slr1738 transcription regulator Fur family Length = 139	Highly similar to tr|Q8YY94|Q8YY94 [Anabaena_sp._(strain_PCC_7120)._] Ferric uptake regulator.	Regulatory functions	5	-0.24936	-0.31722	-0.41764	-0.37576	-0.273	-0.3085	-0.29708	0.250541	0.164798	0.198303	0.20015	0.247731	0.193867	0.15349
79	79	sll1879 two-component response regulator ycf55 Length = 562	Similar to sp|P74126|Y55L_SYNY3 [Synechocystis_sp._(strain_PCC_6803)._] Ycf55-like protein.	Regulatory functions	5	-0.04044	-0.14766	-0.12916	-0.06286	0.07034	0.21748	0.16358	0.747175	0.340839	0.363794	0.659701	0.770783	0.310053	0.406539
80	80	sll0162 hypothetical protein Length = 194	Highly similar to tr|Q8YRB9|Q8YRB9 [Anabaena_sp._(strain_PCC_7120)._] Alr3529 protein.	Hypothetical	5	0.03838	0.01354	-0.00412	-0.0622	0.023	0.12084	0.17566	0.825588	0.791349	0.879617	0.68107	0.791011	0.449144	0.382374
81	81	slr1827 hypothetical protein Length = 331	Similar to tr|Q8YNE1|Q8YNE1 [Anabaena_sp._(strain_PCC_7120)._] Alr4625 protein.	Hypothetical	5	0.11076	0.15296	0.3216	0.2729	0.31018	0.45454	0.44408	0.636294	0.344484	0.0267334	0.106167	0.202028	0.0351323	0.0717481
ispG	82	slr2136 GcpE protein homolog Length = 403	Highly similar to sp|P73672|ISPG_SYNY3 [Synechocystis_sp._(strain_PCC_6803)._] 4-hydroxy-3-methylbut-2-en-1-yl diphosphate synthase (EC 1.17.4.3) (1-hydroxy-2-methyl-2-(E)-butenyl 4-diphosphate synthase).	Other categories	5	-0.01176	0.0715	-0.09978	0.01496	0.12328	-0.07506	-0.08532	0.835024	0.508783	0.392156	0.821564	0.543519	0.529607	0.494121
hisC	83	sll1958 histidinol phosphate aminotransferase hisC Length = 367	Highly similar to sp|P73807|HIS8_SYNY3 [Synechocystis_sp._(strain_PCC_6803)._] Histidinol-phosphate aminotransferase (EC 2.6.1.9) (Imidazole acetol-phosphate transaminase).	Amino acid biosynthesis	10	-0.03186	-0.09244	-0.17447	0.03957	0.07928	-0.02035	-0.1025	0.462506	0.352645	0.297408	0.632939	0.73801	0.677061	0.577584
84	84		No similarity. Hypothetical start.	Unknown	3	-0.2561	0.0448	0.0491333	0.139267	0.178767	-0.126233	-0.236533	0.441654	0.565639	0.506713	0.543986	0.603038	0.609239	0.336243
truB	85	slr0457 tRNA pseudouridine synthase B Length = 296	Similar to sp|Q8CWM3|TRUB_SYNEL [Synechococcus_elongatus_(Thermosynechococcus_elongatus)._] tRNA pseudouridine synthase B (EC 4.2.1.70)(tRNA pseudouridine 55synthase) (Psi55 synthase) (Pseudouridylate synthase) (Uracilhydrolyase).	Translation	5	-0.08002	-0.12018	-0.12536	-0.0807	-0.07564	-0.08348	-0.11814	0.846962	0.479974	0.499989	0.618978	0.825231	0.685568	0.578781
gcp	86	slr0807 probable o-sialoglycoprotein endopeptidase Length = 348	Highly similar to sp|P74034|GCP_SYNY3 [Synechocystis_sp._(strain_PCC_6803)._] Probable O-sialoglycoprotein endopeptidase (EC 3.4.24.57)(Glycoprotease).	Translation	5	-0.01038	-0.12078	-0.10378	-0.00114	-0.15792	0.0253	-0.0124	0.816005	0.426271	0.457126	0.746399	0.502872	0.610407	0.526174
87	87	slr0697 5-oxoprolinase homolog Length = 1252	Highly similar to tr|Q8YMG5|Q8YMG5 [Anabaena_sp._(strain_PCC_7120)._] All4969 protein.	Other categories	5	-0.1228	-0.22576	-0.3132	-0.21448	-0.02592	-0.00034	0.0335	0.719054	0.28129	0.0954067	0.27177	0.794275	0.643409	0.499495
88	88	ssl3382 hypothetical protein Length = 58	Highly similar to tr|Q8YR55|Q8YR55 [Anabaena_sp._(strain_PCC_7120)._] Asl3595 protein.	Hypothetical	2	0.15375	0.2086	0.1952	0.18605	0.0243	-0.02645	0.2956	0.722491	0.379221	0.291747	0.486797	0.827064	0.819093	0.225101
89	89	sll1708 two-component response regulator NarL subfamily Length = 226	Partially similar to tr|Q8YR56|Q8YR56 [Anabaena_sp._(strain_PCC_7120)._] Two-component response regulator. Hypothetical start.	Unknown	3	0.0295667	0.0768667	0.0247333	0.1841	0.125633	0.138033	0.217867	0.956332	0.657352	0.489238	0.337987	0.742861	0.530241	0.364213
90	90		Weakly similar to tr|Q7WZJ7|Q7WZJ7 [Francisella_novicida._] Hypothetical protein.	Unknown	5	0.01318	-0.02224	0.01542	-0.1107	-0.45438	0.0014	-0.00348	0.917369	0.896407	0.825342	0.604826	0.0930771	0.704428	0.594288
91	91	sll2013 hypothetical protein Length = 195	Similar to tr|P73665|P73665 [Synechocystis_sp._(strain_PCC_6803)._] Sll2013 protein.	Hypothetical	5	-0.07124	-0.11448	-0.02852	-0.1108	0.22544	0.35964	0.20348	0.779674	0.362899	0.792473	0.421033	0.235143	0.0250349	0.243762
92	92	slr1205 similar to chlorobenzene dioxygenase, ferredoxin component Length = 117	Highly similar to tr|P73355|P73355 [Synechocystis_sp._(strain_PCC_6803)._] Ferredoxin component.	Other categories	4	-0.125575	-0.12045	-0.076075	-0.157325	0.1173	0.092825	-0.084475	0.5187	0.279947	0.4902	0.213206	0.532489	0.492458	0.538052
94	94		Similar to tr|Q7NCE8|Q7NCE8 [Gloeobacter_violaceus._] Gll3031 protein.	Unknown	5	0.0367	-0.06568	0.03538	0.07264	0.22384	0.19596	0.14006	0.76732	0.634171	0.786619	0.555227	0.423437	0.510348	0.622309
dus2	95	sll0926 hypothetical protein Length = 334	Highly similar to sp|P72872|DUS2_SYNY3 [Synechocystis_sp._(strain_PCC_6803)._] Probable tRNA-dihydrouridine synthase 2 (EC 1.-.-.-). Hypothetical start.	Hypothetical	5	-0.13672	-0.11112	0.02072	0.09458	0.17688	-0.02752	-0.14846	0.636444	0.534814	0.770916	0.591072	0.476968	0.815095	0.45122
96	96	ssl3342 hypothetical protein Length = 84	Highly similar to tr|Q8YRQ7|Q8YRQ7 [Anabaena_sp._(strain_PCC_7120)._] Asr3387 protein.	Hypothetical	3	-0.0243667	-0.0645667	-0.104833	-0.0285333	0.0489667	0.135	0.150633	0.929914	0.730839	0.559125	0.890304	0.877795	0.52105	0.464337
97	97	slr0729 hypothetical protein Length = 101	Highly similar to tr|Q8YRQ6|Q8YRQ6 [Anabaena_sp._(strain_PCC_7120)._] Alr3388 protein.	Hypothetical	3	-0.00923333	0.00253333	0.0511	-0.0642333	-0.0352	0.00643333	-0.00616667	0.940696	0.924979	0.742998	0.703286	0.927558	0.979569	0.957513
98	98	sll1682 alanine dehydrogenase Length = 360	Highly similar to tr|Q8YUJ1|Q8YUJ1 [Anabaena_sp._(strain_PCC_7120)._] Alanine dehydrogenase.	Energy metabolism	5	-0.13394	-0.03404	-0.02038	-0.00556	0.0314	-0.17582	-0.28942	0.58537	0.819321	0.888421	0.878117	0.901518	0.284058	0.118287
99	99		Similar to tr|Q6DA31|Q6DA31 [Erwinia_carotovora_(subsp._atroseptica)_(Pectobacterium_atrosepticum)._] Hypothetical protein. Hypothetical start.	Unknown	5	-0.29862	-0.53538	-0.41746	-0.18762	0.04174	-0.1335	-0.43368	0.352905	0.00807582	0.0197691	0.367091	0.580616	0.478268	0.183951
lysS	101		Weakly similar to sp|Q979B8|SYK_THEVO [Thermoplasma_volcanium._] Lysyl-tRNA synthetase (EC 6.1.1.6)(Lysine--tRNA ligase) (LysRS).	Unknown	5	-0.09404	0.01936	-0.07964	0.0316	0.17784	-0.09028	-0.31718	0.812702	0.823613	0.696725	0.838187	0.597417	0.735777	0.19834
102	102	slr1071 unknown protein Length = 268	Highly similar to tr|Q8YN80|Q8YN80 [Anabaena_sp._(strain_PCC_7120)._] All4690 protein.	Unknown	5	0.18164	0.05622	-0.02824	-0.23148	-0.17216	-0.08488	0.03724	0.618406	0.816299	0.923527	0.270129	0.639093	0.568354	0.510011
104	104		Similar to tr|Q7NP80|Q7NP80 [Gloeobacter_violaceus._] Gll0177 protein.	Unknown	9	0.2934	0.315244	0.514589	0.284733	-0.0359333	0.200867	0.455189	0.562462	0.254907	0.0389427	0.31648	0.953223	0.589575	0.259848
105	105	slr0376 hypothetical protein Length = 116	Highly similar to tr|Q6GZY4|Q6GZY4 [Fremyella_diplosiphon_(Calothrix_PCC_7601)._] Hypothetical protein.	Hypothetical	4	0.56195	1.2806	1.05025	0.2833	-0.848925	-0.791925	-0.1258	0.240513	0.00064385	0.00136055	0.349155	0.056251	0.0374932	0.768158
106	106	slr0374 hypothetical protein Length = 501	Highly similar to tr|Q9AIM4|Q9AIM4 [Anabaena_sp._(strain_PCC_7120)._] Hypothetical protein (All1872 protein).	Hypothetical	5	1.04332	1.12918	0.51158	0.1072	-0.51822	-0.54862	-0.28172	0.0392471	0.00130682	0.05136	0.769555	0.228097	0.116059	0.440145
107	107	slr0373 hypothetical protein Length = 126	Similar to tr|Q55588|Q55588 [Synechocystis_sp._(strain_PCC_6803)._] Slr0373 protein.	Hypothetical	4	1.1736	1.18243	0.5528	0.32595	-0.37065	-0.3101	0.021225	0.0470261	0.00288505	0.0770758	0.367431	0.504298	0.467996	0.947125
108	108		No similarity. Hypothetical start.	Unknown	4	0.208375	0.3403	0.5688	0.515775	0.161775	0.4294	0.3841	0.551808	0.231601	0.0406279	0.0719975	0.577752	0.141242	0.199578
109	109	slr1735 ATP-binding subunit of the ABC-type Bgt permease for basic amino acids and glutamine bgtA Length = 252	Highly similar to tr|P73721|P73721 [Synechocystis_sp._(strain_PCC_6803)._] ABC transporter.	Transport and binding proteins	5	0.91626	1.25386	1.67444	1.5585	0.77994	1.28406	1.20284	0.0487914	0.00044184	3.29e-05	0.00015798	0.0550257	0.00161104	0.00288958
110	110	sll1270 periplasmic substrate-binding and integral membrane protein of the ABC-type Bgt permease for basic amino acids and glutamine BgtB bgtB Length = 530	Highly similar to tr|P73544|P73544 [Synechocystis_sp._(strain_PCC_6803)._] Glutamine-binding periplasmic protein/glutamine transport systempermease protein.	Transport and binding proteins	5	0.71492	0.92772	1.1333	1.04408	0.38296	0.93424	0.83952	0.0439741	0.0005677	6.856e-05	0.00044666	0.180469	0.00285102	0.00490066
111	111	slr1940 periplasmic protein, function unknown Length = 482	Similar to tr|P74500|P74500 [Synechocystis_sp._(strain_PCC_6803)._] Slr1940 protein. Hypothetical start.	Hypothetical	5	-0.0773	0.4565	0.40478	0.35332	0.29578	-0.1069	-0.10634	0.827348	0.00910272	0.00943994	0.0541102	0.215092	0.61161	0.558693
glgC	112	slr1176 glucose-1-phosphate adenylyltransferase Length = 439	Highly similar to sp|P30521|GLGC_ANASP [Anabaena_sp._(strain_PCC_7120)._] Glucose-1-phosphate adenylyltransferase (EC 2.7.7.27) (ADP-glucosesynthase) (ADP-glucose pyrophosphorylase) (ADPGlc PPase).	Central intermediary metabolism	5	0.03108	0.11662	0.04526	0.06742	0.20328	0.22836	0.26784	0.867718	0.608839	0.702445	0.682541	0.42894	0.295288	0.21459
113	113	slr0060 unknown protein Length = 369	Highly similar to tr|Q55151|Q55151 [Synechocystis_sp._(strain_PCC_6803)._] Slr0060 protein.	Unknown	5	0.19186	0.22982	0.46274	0.66114	0.01756	0.33036	0.35214	0.568724	0.188188	0.00913882	0.00241558	0.965181	0.123492	0.110584
114	114	slr0195 hypothetical protein Length = 183	Highly similar to tr|Q8YYA7|Q8YYA7 [Anabaena_sp._(strain_PCC_7120)._] Alr0944 protein.	Hypothetical	5	-0.17174	-0.15336	-0.16188	-0.23534	-0.1982	-0.50438	-0.52632	0.597521	0.387972	0.287735	0.204246	0.499313	0.0243467	0.0197323
115	115	slr0505 hypothetical protein Length = 190	Highly similar to tr|Q55824|Q55824 [Synechocystis_sp._(strain_PCC_6803)._] Slr0505 protein.	Hypothetical	5	0.06442	0.13792	-0.05904	-0.12252	-0.23204	-0.43744	-0.26802	0.862327	0.423725	0.700295	0.502861	0.357569	0.0694395	0.243712
116	116	slr0503 hypothetical protein YCF66 ycf66 Length = 337	Similar to sp|Q55823|Y66L_SYNY3 [Synechocystis_sp._(strain_PCC_6803)._] Ycf66-like protein.	Hypothetical	5	0.04508	0.20434	0.05666	-0.02718	-0.15362	-0.20938	-0.09986	0.862297	0.284505	0.69304	0.854539	0.650717	0.41983	0.306908
118	118	sll1110 peptide chain release factor 1 prfA Length = 365	Highly similar to tr|Q4C142|Q4C142_CROWT Peptide chain release factor 1 [Crocosphaera watsonii]	Translation	5	-0.07672	-0.30524	-0.3546	-0.24546	-0.00314	-0.18782	-0.10528	0.796754	0.0748788	0.0222041	0.172284	0.86725	0.343987	0.596114
120	120	sll1043 polyribonucleotide nucleotidyltransferase Length = 718	Highly similar to tr|P72659|P72659_SYNY3 Polyribonucleotide nucleotidyltransferase [Synechocystis sp. (strain PCC 6803)]. Length = 718	Transcription	5	0.03876	0.00252	-0.00678	0.06556	0.0887	-0.26802	-0.2115	0.882301	0.926906	0.879053	0.779569	0.81313	0.28649	0.425071
rpsN	121	slr0628 30S ribosomal protein S14 rps14 Length = 100	Highly similar to tr|Q4BYB9|Q4BYB9_CROWT Ribosomal protein S14 [Crocosphaera watsonii];	Translation	3	-0.201033	-0.117633	-0.2056	0.0386333	0.1464	-0.2338	-0.501133	0.4974	0.528748	0.185452	0.517728	0.553108	0.411329	0.023307
122	122	sll1054 hypothetical protein Length = 187	Highly similar to tr|Q3MEL4|Q3MEL4_ANAVT NUDIX hydrolase (EC 3.6.1.13) [Anabaena variabilis (strain ATCC 29413 / PCC 7937)].	Hypothetical	5	-0.1276	-0.07406	-0.1981	-0.14106	0.10194	-0.01564	-0.05632	0.584304	0.523163	0.154737	0.384556	0.636321	0.796206	0.634426
123	123		Similar to a cyanobacterial protein	Unknown	2	0.1039	0.0822	0.14725	0.2515	-0.0589	0.0661	0.0247	0.774571	0.643419	0.293889	0.121917	0.856057	0.802617	0.70955
124	124	sll1377 probable glycosyltransferase Length = 479	Similar to tr|A0YM95|A0YM95_9CYAN UDP-glucose-beta-D-glucan glucosyltransferase [Lyngbya sp. PCC 8106]	Unknown	5	-0.1211	-0.1294	-0.1433	-0.3959	-0.38084	-0.32388	-0.192	0.626629	0.386976	0.375539	0.071279	0.178794	0.161952	0.324823
125	125	slr0226 unknown protein Length = 482	Weakly similar to tr|Q55698|Q55698 [Synechocystis_sp._(strain_PCC_6803)._] Slr0226 protein.	Unknown	5	0.15734	0.15794	0.3434	0.23344	0.1235	0.25472	0.40104	0.554242	0.282369	0.0262854	0.157318	0.638206	0.231573	0.0797863
126	126	sll1162 hypothetical protein Length = 235	Highly similar to tr|Q3M363|Q3M363_ANAVT Hypothetical protein [Anabaena variabilis (strain ATCC 29413 / PCC 7937)	Hypothetical	5	0.0758	0.05306	0.1027	-0.25194	-0.29012	-0.03452	0.36736	0.823507	0.68479	0.454211	0.133558	0.274256	0.370934	0.210493
murE	127	slr0528 UDP-N-acetylmuramoylalanyl-D-glutamate--2, 6-diaminopimelate ligase murE Length = 505	Highly similar to tr|Q3ME15|Q3ME15_ANAVT UDP-N-acetylmuramoylalanyl-D-glutamate--2, 6-diaminopimelate ligase (EC 6.3.2.13)	Cell envelope	5	-0.01838	0.23546	0.17778	-0.03306	-0.0356	0.00372	0.09302	0.935835	0.168455	0.232086	0.601636	0.724811	0.422118	0.547342
129	129	slr1697 serine/threonine kinase Length = 574	Highly similar to sp|P74297|SPKB_SYNY3 [Synechocystis_sp._(strain_PCC_6803)._] Serine/threonine-protein kinase B (EC 2.7.1.37).	Regulatory functions	5	0.02092	0.07624	0.0029	-0.28494	-0.33338	-0.42592	-0.28196	0.925234	0.681745	0.943312	0.101156	0.204327	0.0924816	0.274125
130	130	slr1350 acyl-lipid desaturase (delta 12) desA Length = 351	Similar to tr|Q55230|Q55230 [Synechocystis_sp._] Delta 12 desaturase.	Fatty acid, phospholipid and sterol metabolism	5	-0.14478	-0.0676	-0.1277	-0.34916	0.08168	-0.01408	-0.26564	0.513062	0.591915	0.447005	0.0334643	0.669602	0.29685	0.272677
131	131	sll0314 periplasmic protein, function unknown Length = 314	Similar to tr|Q4BZG2|Q4BZG2_CROWT Hypothetical protein precursor [Crocosphaera watsonii]	Hypothetical	5	0.10334	0.3546	0.43582	0.1296	0.1057	0.20302	0.41578	0.735613	0.0331285	0.0098809	0.443811	0.722579	0.288419	0.0605612
132	132	slr0354 ATP-binding protein of ABC transporter Length = 210	Highly similar to tr|Q4C6K2|Q4C6K2_CROWT ABC transporter [Crocosphaera watsonii]	Transport and binding proteins	5	-0.01118	0.036	0.042	0.03758	0.15752	-0.00344	-0.01048	0.899421	0.731311	0.752142	0.749202	0.418592	0.857519	0.805586
133	133		Similar to tr|A0ZC86|A0ZC86_NODSP Hypothetical protein [Nodularia spumigena CCY9414]	Unknown	5	-0.01166	-0.15858	-0.14018	-0.17326	-0.19886	-0.13638	-0.11252	0.908361	0.210514	0.240391	0.215318	0.302429	0.491578	0.28315
134	134		Highly similar to the Cter part of tr|Q8YZQ9|Q8YZQ9_ANASP All0398 protein [Anabaena sp. (strain PCC 7120)]	Unknown	3	-0.0002	-0.0809667	-0.0369667	-0.216667	-0.2655	-0.1894	-0.0968	0.748377	0.53439	0.691895	0.100178	0.154765	0.268462	0.42845
135	135		No similarity; hypothetical start.	Unknown	4	-0.035925	-0.0081	0.090825	0.08505	0.029075	-0.010125	0.212725	0.856761	0.723087	0.739471	0.589378	0.93074	0.957024	0.383924
136	136	ssl2920 hypothetical protein Length = 72	Similar to tr|Q3APG4|Q3APG4_CHLCH Hypothetical protein [Chlorobium chlorochromatii (strain CaD3)]	Hypothetical	3	-0.150967	-0.1211	0.1142	0.144833	0.1429	0.0129	0.177867	0.680214	0.54973	0.533674	0.518271	0.678725	0.885739	0.427491
137	137	ssl2921 hypothetical protein Length = 93	Similar to tr|Q4C057|Q4C057_CROWT Plasmid stabilization system [Crocosphaera watsonii]	Unknown	4	-0.141525	-0.050925	0.066575	0.127775	0.070825	-0.06275	0.08235	0.727827	0.702374	0.755721	0.627435	0.893697	0.787063	0.890626
138	138		No similarity. Hypothetical start	Unknown	5	-0.05568	-0.09542	-0.2819	-0.35518	-0.29682	-0.57936	-0.40826	0.828898	0.633111	0.0926335	0.0956134	0.29232	0.0188464	0.124333
139	139		No similarity. Hypothetical start	Unknown	5	0.0187	0.04222	0.044	-0.08334	-0.15172	-0.07198	0.0941	0.930582	0.579682	0.582637	0.693474	0.496201	0.568336	0.656967
140	140		Weakly similar to the Cter part of sp|P75261|YB37_MYCPN [Mycoplasma_pneumoniae._] Hypothetical UPF0134 protein MPN137	Unknown	4	0.141225	0.249125	0.3148	-0.04505	-0.312875	-0.234775	-0.073275	0.685188	0.156909	0.050898	0.725676	0.242602	0.312448	0.759696
141	141	ssl3364 CP12 polypeptide cp12 Length = 74	Highly similar to tr|P73654|P73654 [Synechocystis_sp._(strain_PCC_6803)._] Ssl3364 protein.	Hypothetical	3	-0.0735	0.1333	-0.0022	-0.1005	-0.226267	-0.290933	-0.3594	0.833906	0.382467	0.381442	0.526817	0.270843	0.293334	0.184917
143	143	sll0372 hypothetical protein Length = 198	Highly similar to tr|Q4C335|Q4C335_CROWT Hypothetical protein [Crocosphaera watsonii]	Hypothetical	5	-0.02154	-0.04666	0.01918	0.08732	0.10676	0.29008	0.39504	0.899391	0.746914	0.60763	0.577981	0.596358	0.208417	0.0757328
144	144		Highly similar tr|Q3MEB0|Q3MEB0_ANAVT Hypothetical protein [Anabaena variabilis (strain ATCC 29413 / PCC 7937)]	Unknown	3	-0.0476667	-0.0969667	0.0618667	0.0634667	0.0863333	0.268033	0.3706	0.854351	0.440867	0.634509	0.66196	0.706043	0.135463	0.0307916
145	145	slr0865 hypothetical protein Length = 337	Highly similar to tr|Q4BVK5|Q4BVK5_CROWT Similar to Uncharacterized conserved protein [Crocosphaera watsonii]	Hypothetical	5	-0.158	-0.26932	-0.32984	-0.26718	-0.12414	-0.04618	-0.18512	0.524908	0.0546712	0.013411	0.0586926	0.604775	0.809317	0.267883
146	146	slr1303 hypothetical protein Length = 410	Highly similar to tr|Q4BVK4|Q4BVK4_CROWT Hypothetical protein [Crocosphaera watsonii]	Unknown	5	-0.11606	-0.18782	-0.31408	-0.2114	-0.15934	-0.19356	-0.2378	0.700112	0.20619	0.0231365	0.166534	0.477582	0.257528	0.215397
147	147	slr1440 hypothetical protein Length = 143	Highly similar to tr|A0ZLN6|A0ZLN6_NODSP Hypothetical protein [Nodularia spumigena CCY9414]	Hypothetical	12	0.000175	-0.0466833	-0.00915833	-0.085825	-0.0794333	0.0907667	0.125433	0.788355	0.687639	0.691316	0.423618	0.541218	0.127017	0.304769
148	148	slr0535 protease Length = 613	Highly similar to tr|Q4C3M1|Q4C3M1_CROWT Peptidase S8 and S53, subtilisin, kexin, sedolisin precursor [Crocosphaera watsonii]	Translation	5	0.01814	0.00742	-0.06668	-0.05198	-0.1524	-0.24538	-0.16134	0.911784	0.871274	0.634066	0.660387	0.494429	0.142941	0.331048
150	150	slr2024 two-component response regulator CheY subfamily Length = 180	Similar to tr|P73243|P73243 [Synechocystis_sp._(strain_PCC_6803)._] CheY subfamily.	Regulatory functions	5	-0.08468	0.00586	-0.09836	-0.2744	-0.25032	-0.23124	-0.12444	0.792304	0.777608	0.593976	0.0776629	0.264881	0.274435	0.603788
151	151	slr1699 hypothetical protein Length = 282	Highly similar to tr|Q4CAK1|Q4CAK1_CROWT Hypothetical protein [Crocosphaera watsonii]	Hypothetical	5	-0.0318	-0.17386	-0.25762	-0.27366	-0.21736	-0.23094	-0.12142	0.807351	0.249422	0.0526717	0.170413	0.328243	0.24362	0.351868
152	152	sll1461 hypothetical protein Length = 220	Similar to tr|Q4BXQ9|Q4BXQ9_CROWT Hypothetical protein [Crocosphaera watsonii]	Unknown	5	-0.04008	-0.00778	-0.06746	-0.29	-0.11786	-0.21262	-0.19456	0.888769	0.897298	0.693025	0.063065	0.693363	0.39565	0.410598
153	153	sll0524 hypothetical protein Length = 447	Highly similar to tr|Q4C5H5|Q4C5H5_CROWT Similar to Uncharacterized protein conserved in bacteria [Crocosphaera watsonii]	Hypothetical	5	-0.0115	0.0406	-0.07562	-0.21784	-0.00162	-0.08586	-0.00134	0.837073	0.53042	0.566753	0.242274	0.708382	0.536287	0.665479
154	154		Highly similar to tr|A0YQF3|A0YQF3_9CYAN Hypothetical protein [Lyngbya sp. PCC 8106]	Unknown	3	0.125867	0.215133	0.2264	0.1309	-0.0377333	0.1175	0.3187	0.734495	0.291524	0.259838	0.545511	0.933584	0.62976	0.232125
155	155	slr0769 hypothetical protein Length = 204	Similar to the Cter part of tr|A0YS72|A0YS72_9CYAN ErfK/YbiS/YcfS/YnhG-like protein [Lyngbya sp. PCC 8106]. Hypothetical start.	Unknown	5	0.10004	0.2691	0.36924	0.16322	-0.02442	0.2557	0.23976	0.706659	0.104661	0.0151834	0.28389	0.898613	0.16412	0.205166
156	156	sll0759 ABC transporter ATP-binding protein Length = 347	Highly similar to tr|Q3MG42|Q3MG42_ANAVT ABC transporter-like (EC 3.6.3.25) [Anabaena variabilis (strain ATCC 29413 / PCC 7937)]	Unknown	5	-0.09854	-0.01736	0.0685	-0.07796	0.13666	0.0871	0.09026	0.611289	0.792676	0.571871	0.63417	0.531193	0.57448	0.596888
158	158	sll0574 probable permease protein of lipopolysaccharide ABC transporter Length = 271	Highly similar to tr|Q3M7T3|Q3M7T3_ANAVT ABC-2 [Anabaena variabilis (strain ATCC 29413 / PCC 7937)]	Transport and binding proteins	5	-0.09332	0.19958	0.10308	-0.00894	0.03808	-0.15204	-0.07136	0.707338	0.182892	0.37298	0.718279	0.717715	0.401026	0.604372
159	159	sll0575 probable lipopolysaccharide ABC transporter ATP binding subunit Length = 254	Highly similar to tr|Q3M7T2|Q3M7T2_ANAVT ABC transporter-like (EC 3.6.3.40) [Anabaena variabilis (strain ATCC 29413 / PCC 7937)]	Transport and binding proteins	5	-0.18736	0.05222	-0.04124	-0.08354	-0.0345	-0.26822	-0.30958	0.435806	0.715113	0.799869	0.571682	0.920259	0.109116	0.0817545
161	161	sll0733 unknown protein Length = 149	Similar to tr|P74633|P74633 [Synechocystis_sp._(strain_PCC_6803)._] Sll0733 protein.	Unknown	5	0.38056	0.60772	0.67364	0.4589	0.16318	0.38044	0.66614	0.329756	0.0147085	0.00470906	0.0585204	0.706259	0.272746	0.0327969
162	162	slr0651 hypothetical protein Length = 127	Highly similar to tr|Q4C4J0|Q4C4J0_CROWT Thymidylate synthase [Crocosphaera watsonii]	Hypothetical	5	-0.0877	-0.0163	0.2971	0.56124	0.11516	-0.06362	-0.13032	0.71575	0.798175	0.0938851	0.071073	0.694735	0.744187	0.5986
tmk	163	slr0379 thymidylate kinase Length = 236	Highly similar to tr|Q4BX95|Q4BX95_CROWT Thymidylate kinase (EC 2.7.4.9) [Crocosphaera watsonii]	Other categories	5	-0.08718	-0.2105	0.10582	0.32186	0.2533	0.15282	0.0167	0.844374	0.262961	0.462329	0.137047	0.379821	0.513356	0.788962
164	164	slr1849 probable mercuric reductase Length = 518	Similar to tr|Q4CB64|Q4CB64_CROWT FAD-dependent pyridine nucleotide-disulphide oxidoreductase:Pyridinenucleotide-disulphide oxidoreductase dimerisation region [Crocosphaera watsonii]	Unknown	5	-0.0819	-0.08242	0.07842	0.25406	0.1815	0.10754	-0.1327	0.696436	0.597153	0.479364	0.267061	0.522336	0.489279	0.340615
hisI	165	slr0608 histidine biosynthesis bifunctional protein HisIE hisIE Length = 215	Highly similar to sp|P74755|HIS2_SYNY3 [Synechocystis_sp._(strain_PCC_6803)._] Histidine biosynthesis bifunctional protein hisIE [Includes:Phosphoribosyl-AMP cyclohydrolase (EC 3.5.4.19) (PRA-CH);Phosphoribosyl-ATP pyrophosphatase (EC 3.6.1.31) (PRA-PH)].	Amino acid biosynthesis	5	0.00404	-0.09582	0.07982	0.19954	0.12672	0.1549	0.0593	0.873447	0.507781	0.567033	0.234098	0.555383	0.332811	0.319221
167	167		No similarity; hypothetical start.	Unknown	1	0.277	0.8111	1.1474	1.2106	0.629	0.3032	0.4343	0.410374	0.0008795	4.75e-05	0.0001064	0.0370854	0.193619	0.0697165
168	168		Similar to the Nter part of tr|Q10YE3|Q10YE3_TRIEI DNA binding domain, excisionase family [Trichodesmium erythraeum (strain IMS101)]	Unknown	2	0.37765	1.2713	2.2312	2.3039	1.65945	1.15575	1.1727	0.149974	1.685e-05	5e-08	1e-07	3.135e-05	0.0001238	0.00015085
170	170		Similar to the Cter part of tr|A0ZDF6|A0ZDF6_NODSP Hypothetical protein [Nodularia spumigena CCY9414]	Unknown	5	0.22568	0.84726	1.4784	1.35404	0.79812	0.46032	0.66162	0.436457	0.0011143	1.88e-05	0.0001454	0.137345	0.0232669	0.0455889
thiE	171	sll0635 probable thiamine-phosphate pyrophosphorylase thiE Length = 343	Highly similar to sp|P72965|THIE_SYNY3 [Synechocystis_sp._(strain_PCC_6803)._] Probable thiamine-phosphate pyrophosphorylase (EC 2.5.1.3) (TMPpyrophosphorylase) (TMP-PPase) (Thiamine-phosphate synthase).	Biosynthesis of cofactors, prosthetic groups, and carriers	5	-0.0512	0.1533	0.10096	-0.01768	-0.1965	-0.56768	-0.32134	0.830951	0.251905	0.45501	0.865548	0.334915	0.00687636	0.109336
172	172	ssr0102 hypothetical protein YCF40 ycf40 Length = 71	Similar to tr|A0YI48|A0YI48_9CYAN Hypothetical protein [Lyngbya sp. PCC 8106]	Hypothetical	2	-0.0281	-0.0849	-0.0985	-0.0856	-0.0962	-0.18065	-0.2539	0.946815	0.589715	0.476088	0.601848	0.723777	0.282829	0.13252
173	173	slr1179 hypothetical protein Length = 376	Highly similar to sp|P74706|YB79_SYNY3 [Synechocystis_sp._(strain_PCC_6803)._] Hypothetical UPF0075 protein slr1179.	Hypothetical	5	-0.0712	-0.07882	-0.0142	-0.14658	-0.17484	-0.16628	-0.19986	0.679438	0.601185	0.887368	0.382912	0.4889	0.366489	0.394001
174	174		Highly similar to tr|Q3M6J3|Q3M6J3_ANAVT Hypothetical protein [Anabaena variabilis (strain ATCC 29413 / PCC 7937)]	Unknown	5	-0.064	-0.0377	0.03848	-0.02118	-0.02374	-0.02382	0.03852	0.792007	0.563824	0.756363	0.811216	0.904893	0.822425	0.767242
175	175	slr1019 phenazine biosynthetic protein PhzF homolog Length = 314	Similar to tr|Q4BYN2|Q4BYN2_CROWT Phenazine biosynthesis PhzC/PhzF protein [Crocosphaera watsonii]	Unknown	5	0.02444	0.04774	-0.05786	0.02202	0.17322	0.20892	0.32378	0.962642	0.729614	0.701896	0.737341	0.493702	0.402321	0.12046
176	176	sll1389 hypothetical protein Length = 188	Highly similar to tr|A0YQU1|A0YQU1_9CYAN Hypothetical protein [Lyngbya sp. PCC 8106]	Hypothetical	5	-0.04768	-0.10406	0.142	0.1307	0.24298	0.2927	0.30284	0.839913	0.442825	0.241584	0.338244	0.213337	0.113505	0.0715453
177	177	sll0136 aminopeptidase P Length = 441	Highly similar to tr|Q8Z037|Q8Z037 [Anabaena_sp._(strain_PCC_7120)._] Aminopeptidase P.	Translation	5	-0.0311	0.02544	0.02868	-0.22284	-0.31928	-0.12014	-0.00658	0.943923	0.74748	0.723098	0.171373	0.138323	0.508017	0.795218
178	178	sll0888 hypothetical protein Length = 190	Similar to tr|A0YSA7|A0YSA7_9CYAN Hypothetical protein [Lyngbya sp. PCC 8106]	Unknown	5	-0.05872	-0.10422	0.04422	-0.14772	-0.23746	-0.10468	-0.07312	0.866318	0.514567	0.686715	0.365531	0.265338	0.594446	0.712642
179	179	sll0888 hypothetical protein Length = 190	Similar to tr|A0YSA7|A0YSA7_9CYAN Hypothetical protein [Lyngbya sp. PCC 8106]	Hypothetical	5	-0.03436	-0.02512	0.08482	-0.06956	-0.20592	-0.11234	-0.01998	0.926043	0.823908	0.579	0.682357	0.367037	0.576652	0.67416
180	180	sll1209 DNA ligase lig Length = 669	Highly similar to tr|Q4C8G7|Q4C8G7_CROWT NAD-dependent DNA ligase (EC 6.5.1.2) [Crocosphaera watsonii]	DNA replication, restriction, modification, recombination, and repair	5	0.04066	0.10048	0.21166	0.06022	-0.06506	-0.02224	0.05796	0.904461	0.666464	0.235939	0.688887	0.863778	0.627799	0.628732
181	181		No similarity. Hypothetical start.	Unknown	5	0.08108	-0.12702	-0.30034	-0.29594	-0.19204	-0.1168	-0.02226	0.775941	0.404675	0.0497615	0.0730105	0.38428	0.530958	0.881336
182	182		No similarity; hypothetical start.	Unknown	4	-0.025175	-0.183925	-0.309475	-0.3104	-0.151175	-0.00615	-0.0044	0.951678	0.397603	0.185191	0.244143	0.560217	0.763223	0.743452
183	183	slr0021 protease Length = 277	Highly similar to tr|Q4BXH8|Q4BXH8_CROWT Peptidase S49, SppA [Crocosphaera watsonii]	Translation	5	0.07898	0.02692	-0.0521	-0.26632	-0.3222	-0.31606	-0.14114	0.797593	0.828438	0.65647	0.0918786	0.119812	0.0818387	0.428
185	185	sll0109 chorismate mutase aroH Length = 127	Highly similar to tr|Q4BXH9|Q4BXH9_CROWT Chorismate mutase of the AroH class [Crocosphaera watsonii]	Amino acid biosynthesis	5	-0.02044	0.056	0.09862	0.08926	0.08562	-0.06952	-0.0568	0.789769	0.633386	0.450989	0.528871	0.708079	0.449772	0.422287
186	186	slr1235 hypothetical protein Length = 293	Highly similar to tr|Q4C4F9|Q4C4F9_CROWT Alpha/beta hydrolase fold [Crocosphaera watsonii]	Unknown	5	-0.047	-0.06482	-0.13568	-0.08008	0.13654	-0.00534	-0.18474	0.80003	0.706902	0.572554	0.597775	0.554133	0.752805	0.298364
187	187	sll0553 hypothetical protein Length = 306	Highly similar to tr|Q4C909|Q4C909_CROWT Alpha/beta hydrolase fold [Crocosphaera watsonii]	Unknown	5	0.02198	0.0206	-0.14068	-0.2537	-0.20254	-0.25424	-0.19258	0.763366	0.814899	0.469535	0.319292	0.522409	0.385883	0.451619
188	188	slr1384 hypothetical protein Length = 391	Similar to tr|P73167|P73167 [Synechocystis_sp._(strain_PCC_6803)._] Slr1384 protein.	Hypothetical	5	0.20252	0.15616	0.18014	0.39548	-0.20008	0.13592	0.39774	0.572154	0.478212	0.363907	0.157235	0.489522	0.574076	0.178648
189	189	slr0969 precorrin methylase cobJ Length = 627	Similar to the central part of tr|Q4C0Y1|Q4C0Y1_CROWT Precorrin-3B C17-methyltransferase [Crocosphaera watsonii]. Hypothetical start.	Biosynthesis of cofactors, prosthetic groups, and carriers	5	0.39484	0.36526	0.33	0.63368	-0.13366	0.24958	0.74744	0.184864	0.100212	0.0683014	0.0146476	0.704585	0.264884	0.00722144
190	190	slr1535 hypothetical protein Length = 489	Highly similar to tr|P73420|P73420 [Synechocystis_sp._(strain_PCC_6803)._] Slr1535 protein.	Hypothetical	5	0.26964	0.35328	0.47484	0.63558	-0.30162	0.08398	0.63782	0.448087	0.0792613	0.0152382	0.00699526	0.32626	0.690365	0.0167589
192	192	sll0260 hypothetical protein Length = 448	Highly similar to tr|Q4BYQ8|Q4BYQ8_CROWT Hypothetical protein precursor [Crocosphaera watsonii]	Hypothetical	5	0.01524	0.07436	0.04274	0.01624	0.10518	0.03826	-0.02156	0.671392	0.648929	0.768568	0.484041	0.671536	0.560628	0.379194
193	193		Highly similar to tr|Q8YPH5|Q8YPH5 [Anabaena_sp._(strain_PCC_7120)._] All4219 protein.	Unknown	5	-0.07832	-0.06404	0.03674	-0.17246	0.13982	0.13946	0.17142	0.818832	0.73083	0.744258	0.347357	0.609469	0.455426	0.455604
194	194	slr0612 probable pseudouridine synthase Length = 230	Highly similar to tr|A0YK22|A0YK22_9CYAN Pseudouridine synthase, Rsu [Lyngbya sp. PCC 8106]	Translation	5	-0.03394	-0.00896	-0.05346	-0.01078	0.1209	0.09202	0.1263	0.814899	0.584227	0.509269	0.758509	0.4819	0.303386	0.542547
195	195		Weakly similar to tr|Q2FL31|Q2FL31_METHJ Hypothetical protein [Methanospirillum hungatei (strain JF-1 / DSM 864)]	Unknown	5	0.05022	-0.07014	-0.07788	-0.02584	-0.0435	-0.19552	-0.40886	0.932836	0.837348	0.788699	0.665614	0.86161	0.581149	0.214985
196	196		Similar to the Nter part of a cyanobacterial protein. Hypothetical start.	Unknown	3	-0.339333	-0.0929333	-0.4916	-0.396467	-0.317033	-0.478	-0.5091	0.600831	0.579735	0.351033	0.392965	0.607981	0.424529	0.331909
197	197		No similarity; hypothetical start	Unknown	7	0.0346	0.0250714	-0.0468571	-0.0880286	0.0467143	0.116957	0.120714	0.640501	0.687541	0.654871	0.466422	0.729301	0.483605	0.198716
198	198	sll1934 hypothetical protein Length = 148	Highly similar to tr|Q4BVS6|Q4BVS6_CROWT Hypothetical protein [Crocosphaera watsonii]	Hypothetical	5	0.3072	0.62284	0.17212	-0.154	-0.35934	-0.45872	-0.35252	0.427005	0.015988	0.415163	0.563931	0.317547	0.101338	0.220521
199	199	slr1603 hypothetical protein Length = 440	Highly similar to tr|Q4C3V9|Q4C3V9_CROWT Hypothetical protein [Crocosphaera watsonii]	Hypothetical	5	0.07414	0.04436	-0.12464	-0.42848	-0.61766	-0.29286	-0.1317	0.842991	0.748612	0.373467	0.0139614	0.0161651	0.127004	0.492567
200	200	slr0904 competence protein ComM homolog comM Length = 509	Highly similar to tr|Q8YPV2|Q8YPV2 [Anabaena_sp._(strain_PCC_7120)._] Competence protein.	Cellular processes	5	0.14092	0.14972	0.33668	0.3064	0.29932	0.57624	0.40914	0.597452	0.305538	0.0156015	0.128995	0.22822	0.00722078	0.0397955
201	201	slr1234 protein kinase C inhibitor Length = 114	Highly similar to tr|Q4C7U4|Q4C7U4_CROWT Histidine triad (HIT) protein [Crocosphaera watsonii]	Regulatory functions	5	0.06086	0.12648	0.06966	-0.06778	-0.08946	-0.02662	0.05876	0.732679	0.444107	0.621704	0.497796	0.687209	0.795731	0.548533
202	202		Similar to tr|Q4C6V0|Q4C6V0_CROWT Hypothetical protein precursor [Crocosphaera watsonii]	Unknown	5	0.01538	0.06386	-0.11914	-0.12594	-0.1766	-0.11498	-0.0509	0.89067	0.644542	0.458472	0.450259	0.494273	0.562546	0.726846
205	205	slr1378 hypothetical protein Length = 237	Similar to A0YN40_9CYAN Hypothetical protein [Lyngbya sp. PCC 8106] Length = 201.	Unknown	5	0.23272	0.62052	0.97928	1.02552	-0.23366	0.19372	0.21812	0.556234	0.0095236	0.00041542	0.00075834	0.506736	0.465506	0.409166
206	206		No similarity. Hypothetical start.	Unknown	5	0.1315	0.41594	0.82	0.94868	-0.22562	0.2326	0.21922	0.752318	0.0362741	0.00049582	0.00047778	0.475824	0.341755	0.36042
207	207		Weakly and partially similar to Q6ZER8_SYNY3 Hypothetical protein sll5062 [Synechocystis sp. (strain PCC 6803)] Length = 151. Hypothetical start.	Unknown	9	-0.0780667	0.00725556	0.0182444	0.121622	-0.0474778	-0.0519778	-0.0670667	0.802517	0.395711	0.277149	0.387491	0.755817	0.350623	0.302589
212	212		Similar to tr|Q73PR2|Q73PR2 [Treponema_denticola._] Hypothetical protein.	Unknown	2	0.18355	0.161	0.3406	0.3907	0.23265	0.3921	0.4272	0.776495	0.60833	0.175019	0.173556	0.639444	0.242636	0.202999
213	213		No similarity; hypothetical start	Unknown	3	0.135467	0.204	0.298433	0.363933	0.193067	0.3688	0.3892	0.702861	0.242359	0.0544806	0.0619796	0.496617	0.0876505	0.0648796
214	214		No similarity; hypothetical start.	Unknown	4	0.151525	0.10115	0.121425	0.0783	-0.004825	0.24715	0.2693	0.671499	0.715858	0.673798	0.579042	0.783299	0.212746	0.297247
215	215		No similarity; hypothetical start.	Unknown	3	0.0471667	0.0929	0.0524	0.0469667	-0.0468	-0.150467	0.0640333	0.917484	0.710797	0.900877	0.858358	0.950091	0.661935	0.42691
218	218		No similarity; hypothetical start	Unknown	3	0.0430667	-0.0938	-0.150533	-0.0715667	0.0772333	0.059	0.0898667	0.912407	0.653439	0.573954	0.784309	0.828074	0.746306	0.84973
220	220		No similarity; hypothetical start.	Unknown	9	0.0574333	-0.154711	0.0103556	0.0109778	0.141122	0.0769778	0.2241	0.813214	0.324858	0.772021	0.655351	0.67615	0.661636	0.432644
221	221	sll0290 polyphosphate kinase ppk Length = 728	Highly similar to sp|Q55898|PPK_SYNY3 [Synechocystis_sp._(strain_PCC_6803)._] Polyphosphate kinase (EC 2.7.4.1) (Polyphosphoric acid kinase) (ATP-polyphosphate phosphotransferase).	Central intermediary metabolism	5	0.17562	0.2575	0.5169	0.57168	0.0667	0.41332	0.51874	0.556615	0.145905	0.00295432	0.0057858	0.84542	0.0410491	0.0159291
222	222		Weak similarity with the Cter part of sp|P37247|TRA4_BACFR [Bacteroides_fragilis._] Transposase for insertion sequence element IS4351 (Transposon TN4551).	Unknown	3	0.0127333	0.1148	0.0163333	-0.0563	-0.0890667	-0.0278667	0.103467	0.94852	0.82068	0.968489	0.89297	0.906665	0.771484	0.7311
aerA	223	slr1609 long-chain-fatty-acid CoA ligase Length = 696	Weakly similar to Nter part of tr|Q8GAQ5|Q8GAQ5 [Lyngbya_majuscula._] BarE.	Unknown	5	-0.14842	-0.02482	0.0789	0.26874	0.09424	-0.00126	-0.23322	0.615603	0.838232	0.635015	0.207663	0.688572	0.686487	0.339997
224	224	slr0633 thiamine biosynthesis protein ThiG thiG Length = 656	Highly similar to the Nter of tr|Q9K5M0|Q9K5M0 [Anabaena_circinalis_90._] Putative halogenase.	Unknown	5	0.06556	0.0826	0.32746	0.37576	0.10404	0.43588	0.36068	0.846429	0.618612	0.0318439	0.0372079	0.687481	0.050148	0.0861769
225	225		Highly similar to the Cter of tr|Q9K5M0|Q9K5M0 [Anabaena_circinalis_90._] Putative halogenase.	Unknown	5	0.00186	0.05284	0.29552	0.33982	0.09544	0.44528	0.32056	0.940201	0.784743	0.0463439	0.0391289	0.754262	0.0224188	0.10061
aerB	226	sll0542 acetyl-coenzyme A synthetase Length = 653	Similar to tr|Q9RAH1|Q9RAH1 [Nostoc_sp._GSV224._] NosD.	Unknown	5	0.00716	0.08422	0.1795	0.37582	0.2168	0.29248	0.15576	0.944648	0.487771	0.0926837	0.00589338	0.266306	0.0627737	0.325026
228	228	sll1556 isopentenyl-dephosphate delta-isomerase Length = 349	Highly similar to sp|Q8YNH4|IDI2_ANASP [Anabaena_sp._(strain_PCC_7120)._] Isopentenyl-diphosphate delta-isomerase (EC 5.3.3.2) (IPP isomerase)(Isopentenyl pyrophosphate isomerase).	Other categories	5	-0.01834	-0.04844	0.25882	0.3469	0.23218	0.44928	0.32798	0.973531	0.683164	0.0622325	0.0343572	0.326341	0.0282502	0.0818143
aerD	229		Similar to tr|Q8KWT1|Q8KWT1 [Bacillus_amyloliquefaciens._] BacA.	Unknown	5	0.03524	-0.0258	0.28302	0.35388	0.1955	0.43344	0.36534	0.917599	0.837943	0.0557969	0.0270597	0.421542	0.026751	0.138792
aerE	230		Weakly similar to tr|Q8KWT5|Q8KWT5 [Bacillus_subtilis._] BacB.	Unknown	5	-0.09786	-0.25022	-0.07338	0.19724	0.06552	0.2196	0.03398	0.736219	0.0827383	0.514855	0.184399	0.848918	0.227704	0.697742
aerF	231	slr0886 3-oxoacyl-[acyl-carrier protein] reductase Length = 247	Similar to tr|Q8ZYG0|Q8ZYG0 [Pyrobaculum_aerophilum._] Short chain dehydrogenase. Length = 260	Unknown	5	-0.00616	-0.16452	0.04694	0.31342	0.1529	0.35304	0.21694	0.919274	0.372179	0.647106	0.161142	0.55122	0.157935	0.321565
232	232		No similarity; hypothetical start.	Unknown	3	-0.0542	-0.0455667	0.1797	0.439767	0.294167	0.2527	0.0735333	0.89287	0.783988	0.234658	0.0326547	0.197985	0.244266	0.486078
aerG	233	slr1609 long-chain-fatty-acid CoA ligase Length = 696	Similar to the Nter of tr|Q7WRQ4|Q7WRQ4 [Anabaena_circinalis_90._] Peptide synthetase	Unknown	5	0.0104	-0.10502	0.3095	0.6015	0.35288	0.48598	0.25896	0.918605	0.603726	0.0581235	0.00668542	0.222268	0.0342658	0.229301
234	234	slr0886 3-oxoacyl-[acyl-carrier protein] reductase Length = 247	Similar to tr|Q7ND89|Q7ND89 [Gloeobacter_violaceus._] Gll4347 protein.	Unknown	5	-0.02108	-0.11286	0.2408	0.51522	0.24244	0.38874	0.15146	0.924209	0.544739	0.13428	0.0193082	0.348783	0.0713002	0.496177
235	235	sll0542 acetyl-coenzyme A synthetase Length = 653	Similar to different parts of tr|A0ZLL9|A0ZLL9_NODSP Probable non-ribosomal peptide synthetase [Nodularia spumigena CCY9414]	Unknown	5	0.06676	0.00326	0.03732	0.2238	0.11536	0.04986	-0.0174	0.839337	0.864861	0.777988	0.310623	0.69621	0.589602	0.846899
237	237		Weakly similar to Nter part tr|Q84BC9|Q84BC9 [Nostoc_sp._ATCC_53789._] NcpC.	Unknown	3	0.0411333	-0.151333	-0.362833	-0.106667	-0.176933	-0.0255667	-0.1535	0.942163	0.400436	0.0249908	0.589561	0.535002	0.72197	0.478783
238	238	sll0182 ABC transporter ATP-binding protein Length = 661	Highly similar to the Cter part of tr|Q9RAG7|Q9RAG7 [Nostoc_sp._GSV224._] NosG.	Transport and binding proteins	5	-0.0099	-0.14784	-0.3053	-0.08976	-0.09658	-0.11758	-0.2484	0.987789	0.361154	0.0413539	0.614194	0.759355	0.591682	0.199771
239	239	slr1272 probable porin; major outer membrane protein Length = 254	Weakly similar to the Cter part of tr|P74184|P74184 [Synechocystis_sp._(strain_PCC_6803)._] Slr1272 protein. Hypothetical start.	Cell envelope	5	0.11458	0.05438	0.17632	0.09124	-0.11986	0.16406	0.50322	0.7201	0.729115	0.188307	0.656132	0.505973	0.503891	0.0150166
pyrE	241	slr0185 orotate phosphoribosyltransferase Length = 198	Similar to sp|Q8YM41|PYRE_ANASP [Anabaena_sp._(strain_PCC_7120)._] Orotate phosphoribosyltransferase (EC 2.4.2.10) (OPRT) (OPRTase).	Purines, pyrimidines, nucleosides, and nucleotides	5	-0.0477	0.07116	0.14004	0.35602	0.31264	0.10572	0.11856	0.737184	0.793636	0.389751	0.110675	0.252439	0.699795	0.679689
ndhA	242	sll0519 NADH dehydrogenase subunit 1 ndhA Length = 372	Highly similar to tr|Q8KX60|Q8KX60 [Synechococcus_sp._(strain_PCC_7002)_(Agmenellum_quadruplicatum)._] NADH dehydrogenase subunit A.	Photosynthesis and respiration	5	0.04096	0.01068	-0.01966	-0.03176	0.034	0.21412	0.09232	0.876791	0.840867	0.869889	0.657863	0.872884	0.26838	0.601331
ndhI	244	sll0520 NADH dehydrogenase subunit NdhI ndhI Length = 193	Highly similar to tr|Q8KX59|Q8KX59 [Synechococcus_sp._(strain_PCC_7002)_(Agmenellum_quadruplicatum)._] NADH dehydrogenase subunit I.	Photosynthesis and respiration	5	0.08738	0.02666	0.01754	-0.01716	0.02812	0.21772	0.14666	0.818014	0.894808	0.936948	0.896996	0.934619	0.268689	0.479056
ndhG	245	sll0521 NADH dehydrogenase subunit 6 ndhG Length = 198	Highly similar to sp|P26523|NU6C_SYNY3 [Synechocystis_sp._(strain_PCC_6803)._] NAD(P)H-quinone oxidoreductase chain 6 (EC 1.6.5.-) (NAD(P)Hdehydrogenase I, chain 6) (NDH-1, chain 6).	Photosynthesis and respiration	5	0.05646	-0.0014	0.02248	-0.05194	0.01476	0.2743	0.10086	0.888786	0.723484	0.90003	0.605759	0.883478	0.175651	0.634545
ndhE	246	sll0522 NADH dehydrogenase subunit 4L ndhE Length = 101	Highly similar to tr|Q8KX57|Q8KX57 [Synechococcus_sp._(strain_PCC_7002)_(Agmenellum_quadruplicatum)._] NADH dehydrogenase subunit E.	Photosynthesis and respiration	7	-0.0981	-0.118614	-0.00854286	-0.132429	-0.0601571	0.00467143	-0.104857	0.836862	0.572689	0.94943	0.551814	0.888004	0.56825	0.669405
247	247		Weakly similar to the central part of tr|A0YPM2|A0YPM2_9CYAN Rab family protein [Lyngbya sp. PCC 8106]. Hypothetical start.	Unknown	5	0.0677	0.0426	0.05798	-0.00188	-0.05634	-0.02676	0.08972	0.841543	0.77532	0.805979	0.72755	0.832544	0.740916	0.568315
248	248		No similarity; hypothetical start	Unknown	2	-0.0059	-0.07595	-0.0413	-0.1713	-0.1105	-0.23955	-0.0186	0.812987	0.697764	0.778905	0.421164	0.767123	0.333188	0.734368
249	249		No similarity; hypothetical start	Unknown	5	0.1297	0.3122	0.14226	0.26496	0.0881	0.093	0.09184	0.900269	0.328703	0.579796	0.438276	0.843771	0.637035	0.597732
251	251	sll1642 hypothetical protein Length = 163	Weakly similar to the Nter part of tr|Q8YL09|Q8YL09 [Anabaena_sp._(strain_PCC_7120)._] WD-repeat protein.	Unknown	7	-0.0499143	-0.148371	-0.182471	0.167386	-0.0242857	0.123543	-0.5593	0.805951	0.719299	0.605729	0.636951	0.865338	0.673052	0.203403
254	254	slr0452 dihydroxyacid dehydratase ilvD Length = 561	Highly similar to sp|P74689|ILVD_SYNY3 [Synechocystis_sp._(strain_PCC_6803)._] Dihydroxy-acid dehydratase (EC 4.2.1.9) (DAD).	Amino acid biosynthesis	5	0.0518	0.24352	0.16286	0.60624	0.02486	-0.2751	-0.40474	0.802972	0.100939	0.241456	0.00128498	0.817166	0.212347	0.0542059
255	255	sll1251 hypothetical protein Length = 296	Similar to tr|P74084|P74084 [Synechocystis_sp._(strain_PCC_6803)._] Sll1251 protein.	Hypothetical	5	0.04884	0.04788	0.10242	0.09798	-0.01046	0.05734	0.22094	0.807705	0.764979	0.490671	0.517028	0.913035	0.678365	0.343506
256	256		Highly similar to tr|Q8YQ94|Q8YQ94 [Anabaena_sp._(strain_PCC_7120)._] All3940 protein.	Unknown	5	0.0851	0.21062	0.08852	-0.00794	-0.15006	-0.29198	-0.1799	0.713406	0.234353	0.578667	0.789377	0.528627	0.166296	0.290778
257	257	slr0964 hypothetical protein Length = 308	Similar to tr|Q8YQ95|Q8YQ95 [Anabaena_sp._(strain_PCC_7120)._] All3939 protein.	Hypothetical	5	0.2457	0.24326	0.08682	0.06244	-0.02648	-0.05034	0.05606	0.600931	0.409917	0.61728	0.587142	0.502287	0.359235	0.49397
258	258	sll0606 hypothetical protein Length = 476	Similar to A3IW65_9CHRO Hypothetical protein [Cyanothece sp. CCY0110] Length = 533.	Unknown	6	0.0447	0.283733	0.10605	-0.0418667	-0.0218	0.0623833	0.1223	0.842491	0.128778	0.441922	0.563051	0.765758	0.620672	0.599877
259	259	slr0112 unknown protein Length = 185	Weakly similar to the Nter part of tr|Q9ARH1|Q9ARH1 [Brassica_napus_(Rape)._] Receptor protein kinase PERK1	Unknown	5	0.2766	0.48936	0.44362	-0.02842	-0.15684	-0.01496	0.26858	0.281926	0.00286938	0.00342376	0.842352	0.504434	0.52527	0.0506695
260	260	slr0214 cytosine-specific methyltransferase(5 -CGATCG-3 ) Length = 424	Similar to tr|Q5ZW51|Q5ZW51 [Legionella_pneumophila_subsp._pneumophila_str._Philadelphia_1._] Modification methylase (Eco47II, Sau96I).	Unknown	5	-0.06478	-0.09406	-0.28466	-0.17986	-0.226	-0.19296	-0.20014	0.659334	0.385984	0.148713	0.273294	0.478725	0.295815	0.141327
261	261		No similarity; hypothetical start	Unknown	5	0.01294	-0.0525	0.00288	-0.06282	-0.26296	-0.23668	-0.26298	0.897197	0.747168	0.753676	0.837393	0.616003	0.52323	0.416942
262	262		Highly similar to Q306Z9_SPIPL Methyltransferase [Spirulina platensis] Length = 391.	Unknown	5	0.00538	0.08796	0.02638	-0.02088	-0.09424	-0.17358	-0.17984	0.981933	0.751727	0.849113	0.69573	0.612944	0.467698	0.393603
263	263	slr0565 hypothetical protein Length = 325	Highly similar to A3IL76_9CHRO Hypothetical protein [Cyanothece sp. CCY0110] Length = 327.	Hypothetical	5	0.1172	0.31796	0.6872	0.61632	0.32632	0.33534	0.3453	0.657659	0.0219534	0.00010692	0.00064448	0.103497	0.079734	0.0926591
264	264	sll0634 photosystem I biogenesis protein BtpA btpA Length = 287	Highly similar to A3IL75_9CHRO BtpA [Cyanothece sp. CCY0110] Length = 282.	Photosynthesis and respiration	5	0.05912	-0.00062	0.02604	0.30166	0.46182	0.16624	-0.02116	0.83153	0.854302	0.71935	0.036758	0.026026	0.2765	0.826891
265	265	slr0082 hypothetical protein Length = 443	Highly similar to sp|Q55803|Y082_SYNY3 [Synechocystis_sp._(strain_PCC_6803)._] Hypothetical UPF0004 protein slr0082.	Hypothetical	5	0.0374	-0.28754	0.14998	0.15288	0.23	0.38616	0.47174	0.92293	0.0552062	0.333582	0.334722	0.293527	0.0379609	0.01914
266	266	slr0083 RNA helicase Light crhR Length = 492	Similar to tr|Q55804|Q55804 [Synechocystis_sp._(strain_PCC_6803)._] ATP-dependent RNA helicase; DeaD.	Transcription	5	0.08362	-0.00668	0.33722	0.42768	0.3513	0.15696	0.28294	0.788008	0.813277	0.0205732	0.013226	0.137458	0.420706	0.145377
267	267	slr1032 unknown protein Length = 117	Similar to tr|P73142|P73142 [Synechocystis_sp._(strain_PCC_6803)._] Slr1032 protein.	Unknown	4	-0.155725	-0.121825	-0.1464	-0.042025	0.195625	-0.0027	-0.2762	0.561699	0.429949	0.322181	0.80148	0.425531	0.768117	0.156065
268	268	slr1033 unknown protein Length = 565	Similar to tr|P73143|P73143 [Synechocystis_sp._(strain_PCC_6803)._] Slr1033 protein.	Unknown	5	-0.10952	-0.09288	-0.04014	0.13604	0.1668	0.09516	-0.13298	0.79682	0.669364	0.709461	0.503661	0.580619	0.684307	0.600188
269	269		No similarity; hypothetical start.	Unknown	1	-0.0717	-0.1999	-0.0336	0.046	-0.0544	-0.0033	0.0519	0.841689	0.139681	0.856432	0.806246	0.873154	0.989262	0.791029
270	270		Similar to tr|Q8YVN1|Q8YVN1 [Anabaena_sp._(strain_PCC_7120)._] All1943 protein.	Unknown	5	-0.11442	-0.20168	-0.21012	-0.25644	-0.09438	-0.05058	-0.15682	0.743765	0.305748	0.279759	0.178191	0.798087	0.815495	0.505919
271	271		Similar to tr|Q7V867|Q7V867 [Prochlorococcus_marinus_(strain_MIT_9313)._] Possible ATLS1-like light-inducible protein.	Unknown	5	0.01986	0.18742	0.18814	0.11644	0.12602	0.14492	0.2134	0.889461	0.204977	0.15433	0.462632	0.59452	0.452416	0.260298
273	273	slr0242 bacterioferritin comigratory protein homolog Length = 160	Highly similar to tr|Q8YSA6|Q8YSA6 [Anabaena_sp._(strain_PCC_7120)._] Bacterioferritin comigratory protein.	Unknown	5	-0.26236	-0.26326	-0.26114	-0.30362	-0.1641	-0.23088	-0.18048	0.42486	0.17546	0.120687	0.111003	0.630696	0.375344	0.436564
274	274	slr0864 ATP-binding protein of ABC transporter Length = 574	Highly similar to tr|Q8YPL1|Q8YPL1 [Anabaena_sp._(strain_PCC_7120)._] ATP-binding protein of ABC transporter.	Transport and binding proteins	5	-0.0905	-0.01056	0.11546	0.01536	0.19526	0.20724	0.22148	0.722103	0.85819	0.353309	0.871948	0.364437	0.247042	0.228109
275	275	slr1771 unknown protein Length = 535	Similar to tr|P73052|P73052 [Synechocystis_sp._(strain_PCC_6803)._] Slr1771 protein.	Unknown	5	0.00632	0.02054	-0.01312	0.04664	0.1664	0.18724	0.19676	0.890664	0.443462	0.595533	0.478174	0.492546	0.389781	0.348506
276	276		Highly similar to sp|P29979|YE49_ANASP [Anabaena_sp._(strain_PCC_7120)._] Hypothetical protein alr1449.	Unknown	5	-0.05362	-0.04044	-0.2123	-0.24604	-0.28526	-0.4075	-0.42458	0.757387	0.625127	0.172976	0.143944	0.223518	0.0406993	0.0448887
277	277	slr0545 hypothetical protein Length = 314	Highly similar to tr|Q8YVC4|Q8YVC4 [Anabaena_sp._(strain_PCC_7120)._] Aldo/keto reductase.	Unknown	5	-0.17858	-0.14794	-0.05872	-0.2695	-0.27826	-0.28452	-0.24004	0.547388	0.384725	0.682581	0.101131	0.257016	0.170085	0.267625
278	278		No similarity; hypothetical start.	Unknown	2	-0.0226	-0.0811	0.0324	-0.20935	-0.1812	-0.1609	-0.06945	0.885789	0.496096	0.828148	0.0796017	0.289908	0.242748	0.620631
279	279	sll1581 hypothetical protein Length = 504	Similar to tr|P73198|P73198 [Synechocystis_sp._(strain_PCC_6803)._] GumB protein.	Hypothetical	5	-0.0244	-0.00068	0.09604	-0.1897	-0.13552	-0.18034	0.03712	0.868955	0.787277	0.438389	0.15836	0.519769	0.322036	0.692143
280	280	sll0529 hypothetical protein Length = 731	Highly similar to tr|Q55517|Q55517 [Synechocystis_sp._(strain_PCC_6803)._] Sll0529 protein.	Hypothetical	5	-0.22848	-0.43756	-0.9268	-1.21992	-0.55216	-0.38112	-0.29478	0.544659	0.0385418	0.00041344	0.00016708	0.076241	0.142098	0.272846
281	281		Weakly similar to the central part of tr|Q8YLQ4|Q8YLQ4 [Anabaena_sp._(strain_PCC_7120)._] Alr5242 protein. Hypothetical start.	Unknown	5	-0.01424	0.07888	0.16844	0.0417	0.11006	0.21134	0.18672	0.886851	0.728629	0.490249	0.835231	0.792227	0.498671	0.56074
282	282	sll0833 probable oligopeptides ABC transporter permease protein Length = 371	Highly similar to tr|Q55416|Q55416 [Synechocystis_sp._(strain_PCC_6803)._] OppC in a binding protein-dependent transport system.	Transport and binding proteins	5	-0.00154	-0.09878	-0.09222	-0.09898	0.08978	0.17178	0.25634	0.847454	0.52591	0.491839	0.569328	0.643833	0.266667	0.241892
283	283	sll0736 hypothetical protein Length = 408	Similar to tr|Q8YV65|Q8YV65 [Anabaena_sp._(strain_PCC_7120)._] All2116 protein.	Hypothetical	5	-0.03502	-0.22826	-0.28098	-0.18086	2e-05	0.05136	0.16154	0.892768	0.289846	0.188348	0.40723	0.93152	0.773502	0.551679
284	284	sll1060 hypothetical protein Length = 1009	Similar to sp|P58612|YA37_ANASP [Anabaena_sp._(strain_PCC_7120)._] Hypothetical UPF0182 protein alr1037.	Hypothetical	5	-0.02808	0.03482	0.14836	0.22408	-0.1609	-0.0712	-0.13184	0.865757	0.726089	0.325383	0.208757	0.538438	0.757557	0.545953
285	285		Similar to tr|Q8YMI8|Q8YMI8 [Anabaena_sp._(strain_PCC_7120)._] All4945 protein.	Unknown	5	0.01924	0.1041	0.28882	0.21076	0.05334	0.19326	0.23848	0.887316	0.573674	0.23453	0.445848	0.734054	0.588984	0.423674
uvrB	286	sll0459 excinuclease ABC subunit B uvrB Length = 669	Highly similar to sp|Q8YXS9|UVRB_ANASP UvrABC system protein B (Protein uvrB) (Excinuclease ABC subunit B) [Anabaena sp. (strain PCC 7120)]	DNA replication, restriction, modification, recombination, and repair	5	-0.03206	0.12434	0.40952	0.42638	0.2057	0.23774	0.22134	0.833799	0.52418	0.0557015	0.0709985	0.454626	0.280299	0.332159
287	287	slr0476 unknown protein Length = 136	Similar to tr|Q4C8W8|Q4C8W8_CROWT Hypothetical protein [Crocosphaera watsonii]	Unknown	5	-0.09468	-0.02954	0.01042	-0.02772	0.21988	0.39324	0.44094	0.738878	0.414579	0.748446	0.679123	0.527656	0.293033	0.160915
288	288		Similar to N-terminal part of Q7WRT5_9NOST Putative transposase [Anabaena circinalis 90] Length = 380.	Unknown	1	-0.3018	-0.3879	-0.4218	-0.4062	-0.223	-0.1524	0.0085	0.307266	0.0328505	0.0140456	0.029274	0.42959	0.502417	0.976407
290	290		Similar to the Cter part of tr|A3IP37|A3IP37_9CHRO Putative transposase [Cyanothece sp. CCY0110]	Unknown	3	-0.101433	-0.198767	-0.0761333	0.00163333	-0.0811667	-0.127933	-0.1829	0.682252	0.310209	0.698176	0.928834	0.782139	0.462831	0.457904
291	291		Highly similar to the Nter part of tr|Q4BZJ2|Q4BZJ2_CROWT Hypothetical protein [Crocosphaera watsonii]	Unknown	5	-0.00094	-0.03276	-0.01974	-0.01278	-0.04772	0.04028	-0.0559	0.823189	0.75079	0.824924	0.778361	0.861798	0.824593	0.511438
292	292	slr1935 hypothetical protein Length = 465	Highly similar to tr|P74491|P74491 [Synechocystis_sp._(strain_PCC_6803)._] Slr1935 protein. Hypothetical start.	Hypothetical	5	-0.01424	0.09256	0.26048	0.38132	0.43502	0.43026	0.32356	0.893363	0.524443	0.0349791	0.0165491	0.0426895	0.0280035	0.0867446
recO	293	slr0181 hypothetical protein Length = 260	Highly similar to sp|Q8YPL9|RECO_ANASP [Anabaena_sp._(strain_PCC_7120)._] DNA repair protein recO (Recombination protein O).	Hypothetical	5	0.04116	-0.16258	-0.26178	-0.37264	-0.23198	-0.14496	-0.14832	0.923333	0.39238	0.255019	0.050397	0.438603	0.548318	0.399378
294	294	sll0765 hypothetical protein Length = 278	Highly similar to sp|Q8YZS3|Y384_ANASP [Anabaena_sp._(strain_PCC_7120)._] Hypothetical UPF0176 protein All0384.	Hypothetical	5	-0.12436	-0.05304	-0.00734	-0.12782	-0.07686	-0.21942	-0.0509	0.66015	0.722015	0.913901	0.469818	0.769645	0.216541	0.712979
295	295	slr1697 serine/threonine kinase Length = 574	Weakly similar to the Nter part of tr|Q8YU54|Q8YU54 [Anabaena_sp._(strain_PCC_7120)._] Serine/threonine kinase.	Unknown	5	-0.0405	-0.01992	0.04654	-0.05958	-0.1327	0.24208	0.3171	0.86856	0.788512	0.719956	0.803298	0.689569	0.371784	0.201199
296	296		Similar to the central part of tr|Q5XZ22|Q5XZ22 [Borrelia_garinii_PBi._] Hypothetical protein.	Unknown	5	0.0272	0.02458	0.11918	-0.01666	-0.26782	0.07888	0.2791	0.86475	0.738102	0.558147	0.745464	0.333678	0.619038	0.272859
298	298		Weakly similar to tr|Q8YQY5|Q8YQY5 [Anabaena_sp._(strain_PCC_7120)._] All3675 protein.	Unknown	5	0.04054	0.46572	0.44438	0.24948	0.0598	0.03422	0.3709	0.823417	0.0437546	0.0341092	0.284766	0.908493	0.556836	0.32884
299	299	slr1152 hypothetical protein Length = 331	Similar to sp|P74221|YB52_SYNY3 [Synechocystis_sp._(strain_PCC_6803)._] Hypothetical protein slr1152.	Unknown	5	0.24396	0.30254	0.19058	0.0527	-0.02598	0.2222	0.37738	0.729936	0.483457	0.637538	0.898187	0.874489	0.677395	0.462227
303	303		Similar to a cyanobacterial protein (fragment). Hypothetical start.	Unknown	5	0.05256	-0.00488	-0.0009	-0.16376	-0.16636	-0.17348	-0.11984	0.92736	0.829478	0.845032	0.557267	0.748499	0.614954	0.67423
304	304		Weakly and partially similar to Q09EC8_STIAU Transposase IS66 family [Stigmatella aurantiaca DW4/3-1] Length = 488. Hypothetical start.	Unknown	6	0.10105	-0.0120167	-0.2379	-0.0762833	0.0110167	-0.0834667	-0.0764833	0.767248	0.561391	0.233864	0.373141	0.784248	0.640855	0.384107
306	306		Similar to tr|Q08RP1|Q08RP1_STIAU Transposase IS66 family [Stigmatella aurantiaca DW4/3-1]	Unknown	9	-0.0464111	-0.167944	-0.4379	-0.317456	-0.0906	-0.106344	-0.254667	0.856844	0.394503	0.11378	0.186265	0.793706	0.621552	0.314602
307	307	ssl3719 hypothetical protein Length = 84	Highly similar to tr|Q3JD88|Q3JD88_NITOC Hypothetical protein [Nitrosococcus oceani (strain ATCC 19707 / NCIMB 11848)]	Unknown	6	-0.0184667	-0.0461833	-0.213983	-0.18425	-0.10145	-0.0491667	-0.05545	0.910189	0.377371	0.0856558	0.194881	0.685882	0.526026	0.54118
308	308		No similarity; hypothetical start	Unknown	5	0.44104	0.68648	0.36302	-0.0457	-0.4107	-0.07918	0.1174	0.160034	0.00255134	0.0591121	0.86597	0.151584	0.620987	0.560964
309	309		Highly similar to tr|Q2JKU9|Q2JKU9_SYNJB Hypothetical protein [Synechococcus sp. (strain JA-2-3B a(2-13)) (Cyanobacteria bacterium Yellowstone B-Prime)]	Unknown	3	0.324333	0.226933	-0.0445	-0.1546	-0.254633	-0.320533	-0.150933	0.29802	0.277431	0.773547	0.517997	0.426841	0.207079	0.552243
310	310		Highly similar to tr|Q01T81|Q01T81_SOLUE Hypothetical protein [Solibacter usitatus (strain Ellin6076)]	Unknown	3	0.388833	0.205367	-0.150167	-0.0957	-0.19	-0.2529	-0.115067	0.296041	0.400483	0.480829	0.616368	0.571211	0.368828	0.629138
313	313		Similar to part of tr|A1IFG4|A1IFG4_9DELT Helix-turn-helix protein, CopG [Candidatus Desulfococcus oleovorans Hxd3]. Hypothetical start.	Unknown	2	-0.07235	-0.1255	-0.22725	-0.4177	-0.4163	-0.4928	-0.3032	0.840711	0.511165	0.233279	0.0286449	0.106948	0.0273774	0.285837
314	314	ssr0757 hypothetical protein Length = 94	Similar to tr|Q3ARL0|Q3ARL0_CHLCH Hypothetical protein [Chlorobium chlorochromatii (strain CaD3)] (fragment)	Hypothetical	1	-0.1467	-0.0882	-0.4357	-0.4505	-0.4351	-0.5387	-0.5667	0.65991	0.641228	0.0079061	0.012438	0.0789713	0.0136275	0.0116231
315	315		Similar to tr|Q3MEM5|Q3MEM5_ANAVT Hypothetical protein [Anabaena variabilis (strain ATCC 29413 / PCC 7937)]	Unknown	5	-0.00556	-0.06292	-0.17182	-0.15874	-0.28272	-0.2311	-0.2346	0.890602	0.709516	0.445962	0.582044	0.484274	0.457493	0.453669
316	316	slr1743 type 2 NADH dehydrogenase NdbB ndbB Length = 404	Similar to tr|Q10XC0|Q10XC0_TRIEI FAD-dependent pyridine nucleotide-disulphide oxidoreductase [Trichodesmium erythraeum (strain IMS101)]	Unknown	5	-0.26454	-0.52578	-0.7792	-0.9225	-0.9548	-1.02482	-1.1475	0.370307	0.0128659	0.00026444	0.00030118	0.00290362	0.00042356	0.00036134
317	317		Similar to tr|Q8YPX9|Q8YPX9 [Anabaena_sp._(strain_PCC_7120)._] Alr4061 protein.	Unknown	5	-0.1769	-0.42944	-0.71568	-0.90656	-1.0019	-1.12436	-1.14146	0.69109	0.204828	0.0795007	0.06245	0.111754	0.0677153	0.085284
318	318		Highly similar to tr|Q3MCL7|Q3MCL7_ANAVT Membrane bound O-acyl transferase, MBOAT [Anabaena variabilis (strain ATCC 29413 / PCC 7937)]	Unknown	5	-0.02648	0.04876	-0.13654	-0.28218	-0.28526	-0.14152	-0.0514	0.812711	0.746905	0.419927	0.237715	0.284959	0.551124	0.650611
319	319		Similar to tr|A1ZR63|A1ZR63_9SPHI Methyltransferase, FkbM family protein [Microscilla marina ATCC 23134]	Unknown	5	0.01962	-0.00398	-0.27324	-0.53682	-0.49924	-0.39038	-0.12858	0.953469	0.822805	0.0744823	0.00544978	0.0461053	0.0508337	0.546953
320	320	sll0361 hypothetical protein Length = 156	Similar to tr|Q4BYJ7|Q4BYJ7_CROWT Hypothetical protein precursor [Crocosphaera watsonii]. Hypothetical start.	Hypothetical	4	-0.136425	-0.199025	-0.190975	-0.296575	-0.209325	-0.03215	-0.0482	0.517075	0.257441	0.244692	0.13373	0.395915	0.804888	0.699742
321	321	sll0244 UDP-glucose 4-epimerase Length = 338	Highly similar to tr|P73887|P73887 [Synechocystis_sp._(strain_PCC_6803)._] UDP-glucose 4-epimerase.	Energy metabolism	5	-0.12318	-0.08048	-0.12206	-0.26366	-0.20954	-0.1585	-0.08858	0.578091	0.580069	0.315247	0.0590691	0.280781	0.316565	0.472269
322	322	slr1363 hypothetical protein Length = 500	Highly similar to tr|P73537|P73537 [Synechocystis_sp._(strain_PCC_6803)._] Slr1363 protein.	Hypothetical	5	0.00858	0.08556	0.29868	0.51558	-0.16724	0.09448	-0.06724	0.919338	0.634842	0.0487165	0.00843892	0.53867	0.666582	0.718821
323	323		No similarity.	Unknown	3	0.0621333	0.1848	0.365633	0.609267	-0.182867	0.0791333	-0.0512333	0.862298	0.237469	0.0137687	0.0014279	0.466178	0.478637	0.776541
324	324	slr0477 phosphoribosylglycinamide formyltransferase purN Length = 217	Highly similar to tr|Q4C6W9|Q4C6W9_CROWT Phosphoribosylglycinamide formyltransferase [Crocosphaera watsonii]	Purines, pyrimidines, nucleosides, and nucleotides	5	0.04842	0.20132	0.35124	0.53182	-0.2197	0.01202	-0.11186	0.910742	0.218036	0.0212352	0.00499086	0.397469	0.705106	0.625973
327	327		Weakly similar to tr|Q0A7P7|Q0A7P7_ALHEH Hypothetical protein [Alkalilimnicola ehrlichei (strain MLHE-1)]. Hypothetical start.	Unknown	5	-0.04	0.00456	0.10874	0.15408	-0.03746	-0.04962	-0.13916	0.92308	0.674864	0.691021	0.591268	0.782654	0.86124	0.50791
328	328		Similar to tr|Q18QR9|Q18QR9_DESHD Hypothetical protein [Desulfitobacterium hafniense (strain DCB-2)	Unknown	5	-0.04218	0.07922	0.04722	0.0346	-0.17972	-0.23738	-0.24148	0.936185	0.729591	0.818596	0.90436	0.615958	0.445422	0.436566
hemA	330	slr1808 transfer RNA-Gln reductase hemA Length = 463	Highly similar to sp|P28463|HEM1_SYNY3 [Synechocystis_sp._(strain_PCC_6803)._] Glutamyl-tRNA reductase (EC 1.2.1.-) (GluTR).	Translation	5	0.0421	0.09644	0.0608	0.05796	0.17646	0.17792	0.18926	0.825113	0.647284	0.756586	0.627723	0.58237	0.511082	0.532571
glpX	331	slr2094 fructose-1,6-/sedoheptulose-1,7-bisphosphatase fbpI Length = 345	Highly similar to tr|P73922|P73922 [Synechocystis_sp._(strain_PCC_6803)._] GlpX protein (fructose-1,6-/sedoheptulose-1,7-bisphosphatase).	Other categories	5	0.087	0.06718	-0.09776	-0.14132	0.28666	0.0571	0.21122	0.851654	0.761122	0.656245	0.536868	0.34914	0.646649	0.407493
332	332		Highly similar to tr|Q8DHM3|Q8DHM3 [Synechococcus_elongatus_(Thermosynechococcus_elongatus)._] Tll1923 protein.	Unknown	5	-0.00468	-0.21372	-0.19694	-0.12068	0.0204	0.03228	0.1486	0.716626	0.2827	0.371855	0.54789	0.699231	0.531047	0.681328
333	333	slr0575 hypothetical protein Length = 184	Highly similar to tr|Q8YR54|Q8YR54 [Anabaena_sp._(strain_PCC_7120)._] Alr3596 protein.	Hypothetical	5	-0.08166	-0.19446	-0.29426	-0.14324	0.057	0.0874	0.00276	0.776467	0.151271	0.0232443	0.336353	0.750478	0.473996	0.639874
334	334	slr1541 hypothetical protein Length = 210	Highly similar to tr|P73425|P73425 [Synechocystis_sp._(strain_PCC_6803)._] Slr1541 protein.	Unknown	8	-0.121087	-0.145262	-0.0169	0.061	-0.0175125	-0.0482375	-0.0249875	0.671475	0.341751	0.890767	0.687782	0.88015	0.787886	0.823693
335	335	slr1541 hypothetical protein Length = 210	Highly similar to tr|P73425|P73425 [Synechocystis_sp._(strain_PCC_6803)._] Slr1541 protein.	Hypothetical	3	-0.1853	-0.166233	-0.0561667	-0.003	-0.0294333	-0.0269667	-0.0882	0.394695	0.187743	0.684332	0.927169	0.91473	0.69512	0.588434
336	336		Some similarity with the Cter part of tr|Q8YWH7|Q8YWH7 [Anabaena_sp._(strain_PCC_7120)._] Regulatory protein.	Unknown	1	0.0123	0.1046	-0.0219	0.0139	-0.1068	0.0046	-0.0285	0.992803	0.694833	0.948233	0.971742	0.839581	0.990996	0.935506
337	337		Similar to part of tr|Q1AVM1|Q1AVM1_RUBXD Hypothetical protein [Rubrobacter xylanophilus (strain DSM 9941 / NBRC 16129)]	Unknown	2	0.0106	0.0054	0.01395	0.01015	0.04175	0.08925	0.1034	0.88342	0.744101	0.190048	0.956611	0.634852	0.189572	0.0671226
338	338		Similar to tr|Q0YNM9|Q0YNM9_9DELT Plasmid stabilization system [Geobacter sp. FRC-32]	Unknown	3	-0.0475667	0.0335	-0.163833	-0.1033	-0.0429	-0.0234667	-0.0640333	0.793378	0.718461	0.565397	0.657011	0.914593	0.759861	0.574557
339	339		Highly similar to tr|A0YYG1|A0YYG1_9CYAN Hypothetical protein [Lyngbya sp. PCC 8106]	Unknown	3	-0.278967	-0.378433	-0.309867	-0.196833	-0.247867	-0.300067	-0.4416	0.45261	0.216833	0.277203	0.517357	0.51872	0.282728	0.189544
340	340		Similar to tr|Q1RH92|Q1RH92_RICBR Cytotoxic translational repressor of toxin-antitoxin (TA) system RelE [Rickettsia bellii (strain RML369-C)]	Unknown	3	-0.116367	-0.2015	-0.193633	-0.0748333	-0.260267	-0.272567	-0.263633	0.855626	0.506072	0.444522	0.799967	0.512125	0.370806	0.390586
341	341		Highly similar to tr|Q4C3F1|Q4C3F1_CROWT Prevent-host-death protein [Crocosphaera watsonii]	Unknown	3	-0.131533	-0.1085	-0.134833	-0.106267	-0.2842	-0.293533	-0.279167	0.755799	0.60442	0.493849	0.624311	0.32533	0.201906	0.211267
344	344	sll0499 hypothetical protein Length = 948	Cter similar to tr|Q117Q9|Q117Q9_TRIEI Hypothetical protein [Trichodesmium erythraeum (strain IMS101)]. Hypothetical start.	Unknown	5	0.03094	0.13708	0.21926	0.35926	-0.11586	0.12436	-0.0014	0.817609	0.507468	0.19745	0.0707201	0.591385	0.579606	0.682614
347	347		Similar to tr|Q84CK6|Q84CK6 [Streptomyces_murayamaensis._] Hypothetical protein.	Unknown	3	0.0418333	0.0906	0.0019	-0.172567	-0.0859667	0.00393333	0.134367	0.979471	0.877981	0.941724	0.630793	0.883603	0.937463	0.79468
348	348	sll1440 pyridoxamine 5 -phosphate oxidase pdxH Length = 230	Highly similar to tr|A0ZMB4|A0ZMB4_NODSP Pyridoxamine 5-phosphate oxidase [Nodularia spumigena CCY9414]	Biosynthesis of cofactors, prosthetic groups, and carriers	5	-0.05076	0.02326	-0.21942	-0.32124	-0.1453	-0.23922	-0.4876	0.863675	0.89826	0.311152	0.216414	0.718757	0.401004	0.203134
349	349	slr1530 hypothetical protein Length = 280	Similar to tr|P74212|P74212 [Synechocystis_sp._(strain_PCC_6803)._] Slr1530 protein	Hypothetical	5	-0.02612	0.43876	0.32622	0.28136	0.24286	0.02042	0.0779	0.938673	0.0383754	0.06354	0.166905	0.340709	0.891599	0.686025
351	351		No similarity; hypothetical start	Unknown	1	-0.0261	0.1876	0.1047	0.0179	-0.044	-0.0675	0.0031	0.979035	0.376418	0.642478	0.958667	0.946937	0.83465	0.993161
352	352	sll0318 hypothetical protein Length = 212	Highly similar to tr|Q4BXH5|Q4BXH5_CROWT Hypothetical protein [Crocosphaera watsonii]	Hypothetical	5	-0.04444	0.0474	0.18786	0.091	0.00714	-0.03488	-0.00598	0.872595	0.715722	0.112225	0.557804	0.8978	0.600966	0.62653
353	353	slr1536 ATP-dependent DNA helicase RecQ recQ Length = 478	Highly similar to tr|Q4BXV1|Q4BXV1_CROWT ATP-dependent DNA helicase RecQ:ATP-requiring DNA helicase RecQ [Crocosphaera watsonii]	Unknown	5	-0.0743	-0.10902	0.09582	0.16692	0.2509	0.25768	0.13848	0.844672	0.53199	0.577998	0.354354	0.330024	0.190774	0.501064
354	354	ssl2069 hypothetical protein Length = 83	Highly similar to tr|P72638|P72638 [Synechocystis_sp._(strain_PCC_6803)._] Ssl2069 protein.	Hypothetical	3	0.0834333	0.3782	0.298267	0.236633	0.0457667	-0.0677667	0.0900667	0.750296	0.0409577	0.0865925	0.235234	0.877683	0.672709	0.290273
355	355	slr0819 apolipoprotein N-acyltransferase Length = 519	Similar to sp|Q8YYI9|LNT_ANASP [Anabaena_sp._(strain_PCC_7120)._] Apolipoprotein N-acyltransferase (EC 2.3.1.-) (ALP N-acyltransferase).	Cell envelope	5	0.08514	0.2034	0.26498	0.16264	0.20142	0.12884	0.10382	0.852345	0.241559	0.114377	0.399838	0.47418	0.532886	0.642441
356	356		Similar to tr|Q39SE1|Q39SE1_GEOMG Putative GAF sensor protein [Geobacter metallireducens (strain GS-15 / ATCC 53774 / DSM 7210)]	Unknown	5	-0.08506	-0.07454	-0.12136	-0.26386	-0.1574	-0.2063	-0.13554	0.751122	0.647394	0.43705	0.142992	0.564379	0.321045	0.472506
357	357	sll1698 hypothetical protein Length = 126	Highly similar to tr|Q4BUK2|Q4BUK2_CROWT Hypothetical protein [Crocosphaera watsonii]	Hypothetical	4	-0.00265	0.1747	0.0951	0.1362	0.187625	-0.00615	0.060225	0.935615	0.258131	0.506657	0.36459	0.378234	0.92121	0.750739
358	358	slr1077 plobable glycosyltransferase Length = 386	Highly similar to tr|Q3MDF0|Q3MDF0_ANAVT Glycosyl transferase, group 1 (EC 2.4.1.21) [Anabaena variabilis (strain ATCC 29413 / PCC 7937)]	Other categories	5	-0.10068	0.05006	0.14124	0.07778	0.1246	0.20124	0.06072	0.778584	0.412006	0.201869	0.60623	0.675799	0.34906	0.741986
359	359	sll1915 hypothetical protein Length = 183	Highly similar to tr|Q4C4J9|Q4C4J9_CROWT Hypothetical protein [Crocosphaera watsonii]	Hypothetical	5	0.00666	0.06314	0.27586	0.08198	-0.09388	0.11624	0.20066	0.977211	0.654041	0.0181373	0.571363	0.66512	0.462366	0.184661
360	360		Similar to tr|Q8YNN9|Q8YNN9 [Anabaena_sp._(strain_PCC_7120)._] Alr4525 protein.	Unknown	3	-0.0796667	-0.0244333	0.2418	-0.0042	-0.147333	0.0574	0.0783333	0.782457	0.798601	0.205356	0.927883	0.66539	0.727277	0.763978
361	361	sll1021 hypothetical protein Length = 673	Highly similar to tr|Q8YNN8|Q8YNN8 [Anabaena_sp._(strain_PCC_7120)._] Alr4526 protein.	Hypothetical	5	0.00798	0.0812	0.3467	0.1197	-0.11518	0.0449	0.10106	0.953898	0.650681	0.0503474	0.524439	0.731416	0.81484	0.595811
hemL	363	sll0017 glutamate-1-semialdehyde aminomutase hemL Length = 433	Highly similar to sp|Q55665|GSA_SYNY3 [Synechocystis_sp._(strain_PCC_6803)._] Glutamate-1-semialdehyde 2,1-aminomutase (EC 5.4.3.8) (GSA)(Glutamate-1-semialdehyde aminotransferase) (GSA-AT).	Biosynthesis of cofactors, prosthetic groups, and carriers	5	-0.02576	0.0899	0.03332	0.06626	0.03214	-0.18432	-0.33636	0.831197	0.518814	0.713372	0.670653	0.881618	0.334921	0.21735
365	365	slr2062 putative transposase [ISY052_a] Length = 400	Highly similar to tr|Q8YWS2|Q8YWS2 [Anabaena_sp._(strain_PCC_7120)._] Transposase	Unknown	5	-0.04092	-0.17076	-0.1085	0.03096	-0.04744	-0.13774	-0.11384	0.889592	0.347861	0.542013	0.852297	0.881095	0.563525	0.610042
dnaN	366	slr0965 DNA polymerase III beta subunit dnaN Length = 391	Highly similar to sp|P72856|DP3B_SYNY3 [Synechocystis_sp._(strain_PCC_6803)._] DNA polymerase III, beta chain (EC 2.7.7.7).	DNA replication, restriction, modification, recombination, and repair	5	-0.03942	-0.052	-0.28184	-0.28886	-0.35796	-0.52328	-0.59186	0.918834	0.736825	0.0341275	0.0750061	0.0928792	0.0333808	0.0988091
mcyJ	367	slr0089 gamma-tocopherol methyltransferase Length = 317	tr|Q9RNB8|Q9RNB8_MICAE McyJ [Microcystis aeruginosa PCC 7806]	Unknown	5	0.08948	0.05312	0.21868	0.175	-0.01446	-0.06092	-0.02456	0.801003	0.751858	0.14407	0.314513	0.962285	0.786068	0.865891
mcyI	368	sll1908 D-3-phosphoglycerate dehydrogenase serA Length = 526	tr|Q9RNB7|Q9RNB7_MICAE McyI [Microcystis aeruginosa PCC 7806]	Unknown	5	0.07244	0.02182	0.20286	0.2357	0.04542	0.09348	0.09216	0.851348	0.874948	0.155371	0.142426	0.865811	0.62523	0.655315
mcyH	369	sll0182 ABC transporter ATP-binding protein Length = 661	Q9FDT7_MICAE Hypothetical ABC transporter ATP-binding protein [Microcystis aeruginosa].	Unknown	5	-0.04872	-0.11714	-0.04274	0.02598	-0.00842	-0.04112	-0.17716	0.82218	0.383446	0.717366	0.737954	0.878039	0.801051	0.293769
mcyG	370	slr2023 malonyl coenzyme A-acyl carrier protein transacylase fabD Length = 293	Q9RNB5_MICAE McyG [Microcystis aeruginosa PCC 7806] Length = 2631.	Unknown	10	0.07944	0.04327	0.09828	0.15061	0.11794	0.15894	0.18312	0.720906	0.634173	0.305738	0.373632	0.629923	0.425503	0.294176
mcyF	371		Q9RNB4_MICAE McyF [Microcystis aeruginosa PCC 7806] Length = 251	Unknown	5	0.10758	-0.02756	0.22458	0.33486	-0.02612	0.08394	0.02834	0.746282	0.84164	0.127375	0.0373666	0.912151	0.647705	0.840395
mcyE	372	sll0017 glutamate-1-semialdehyde aminomutase hemL Length = 433	Q9RNB3_MICAE McyE [Microcystis aeruginosa PCC 7806] Length = 3487.	Unknown	3	0.1074	0.0003	0.244833	0.376333	0.1037	0.151167	0.0387333	0.716084	0.828314	0.068697	0.0243722	0.711973	0.429595	0.742051
mcyD	373	sll1069 3-oxoacyl-[acyl-carrier-protein] synthase II Length = 416	Q9RNB2_MICAE McyD [Microcystis aeruginosa PCC 7806] Length = 3906.	Unknown	5	-0.23336	-0.11348	-0.04104	0.29768	-0.03526	-0.13646	-0.42082	0.552762	0.629582	0.82713	0.237309	0.880277	0.655944	0.100258
mcyA	374	sll0542 acetyl-coenzyme A synthetase Length = 653	Q9RNB1_MICAE McyA [Microcystis aeruginosa PCC 7806] Length = 2795.	Unknown	5	-0.13082	-0.04934	0.06394	0.27806	0.12168	0.0417	-0.1571	0.569914	0.683962	0.598874	0.20643	0.675612	0.772808	0.249997
mcyB	375	sll0542 acetyl-coenzyme A synthetase Length = 653	Q9RNB0_MICAE McyB [Microcystis aeruginosa PCC 7806] Length = 2126.	Unknown	5	0.05698	0.12028	0.1411	0.24826	0.02444	0.16574	0.11668	0.889382	0.58197	0.491379	0.252333	0.943551	0.454054	0.575221
mcyC	377	sll0542 acetyl-coenzyme A synthetase Length = 653	Q9RNA8_MICAE Uma1 [Microcystis aeruginosa PCC 7806] Length = 683	Unknown	5	0.09086	0.12798	0.30916	0.41754	0.16314	0.23574	0.16308	0.751304	0.384568	0.0240619	0.0129997	0.486377	0.199474	0.39486
uma1	378	sll0471 hypothetical protein Length = 684	Q9RNA8_MICAE Uma1 [Microcystis aeruginosa PCC 7806] Length = 683.	Hypothetical	5	-0.14206	0.02948	-0.34702	-0.28272	-0.21794	-0.4711	-0.59828	0.633552	0.783666	0.0381344	0.125097	0.429528	0.0441724	0.0231233
uma2	380	slr0981 hypothetical protein Length = 187	Q9RNA7_MICAE Uma2 [Microcystis aeruginosa PCC 7806] Length = 187	Unknown	10	0.15911	0.25773	0.20001	0.03515	-0.1604	0.00146	0.14038	0.591483	0.151422	0.441673	0.405727	0.565152	0.248465	0.326857
uma3	381	slr0207 hypothetical protein Length = 540	Q9RNA6_MICAE Uma3 [Microcystis aeruginosa PCC 7806] Length = 508	Hypothetical	5	0.17414	0.22208	0.36712	0.14786	-0.20512	0.11912	0.18672	0.626494	0.235658	0.0324612	0.475874	0.492076	0.651188	0.41899
uma4	382		Q9RNA5_MICAE Uma4 [Microcystis aeruginosa PCC 7806] Length = 404	Unknown	6	-0.1518	-0.00466667	-0.0427333	0.0566333	-0.162183	-0.20815	-0.712083	0.887017	0.845149	0.886971	0.688542	0.874747	0.729866	0.222627
uma5	383		tr|Q9RNA4|Q9RNA4_MICAE Uma5 [Microcystis aeruginosa PCC 7806]	Unknown	5	0.0749	0.13398	0.1181	0.05422	-0.0697	-0.01818	-0.09904	0.855264	0.545106	0.529124	0.630009	0.773011	0.848651	0.728899
uma6	384		Q9RNA3_MICAE Uma6 (Fragment) [Microcystis aeruginosa PCC 7806] Length = 322	Unknown	5	0.0113	0.07308	0.15124	-0.03812	-0.12176	-0.06076	-0.17526	0.963831	0.726885	0.388292	0.773218	0.691882	0.701798	0.450196
385	385		No similarity	Unknown	5	-0.01802	0.22454	0.49458	0.06036	-0.19522	0.20052	0.117	0.949666	0.605798	0.183513	0.810477	0.803082	0.725828	0.818606
386	386		No similarity. Hypothetical start.	Unknown	5	-0.02452	0.33466	0.6515	0.162	-0.1587	0.26148	0.0152	0.97947	0.54993	0.176811	0.811277	0.896932	0.716648	0.883333
388	388	sll1758 MrsA protein homolog Length = 481	Highly similar to Q4C4K5_CROWT Phosphoglucosamine mutase [Crocosphaera watsonii] Length = 485	Other categories	5	0.30436	0.85144	0.8515	0.48654	0.33586	0.07592	0.08412	0.203218	0.00018266	7.03e-05	0.00932842	0.141014	0.672805	0.662826
389	389		Similar to tr|Q8YNW9|Q8YNW9 [Anabaena_sp._(strain_PCC_7120)._] All4442 protein.	Unknown	5	0.03124	0.16906	0.00538	-0.2227	-0.12776	-0.06008	-0.01388	0.859315	0.241368	0.784643	0.111016	0.48771	0.700618	0.579327
390	390	slr2120 hypothetical protein Length = 330	Highly similar to tr|Q8YNX0|Q8YNX0 [Anabaena_sp._(strain_PCC_7120)._] All4441 protein.	Unknown	5	-0.07518	0.0432	-0.0795	-0.24404	-0.0577	-0.01394	-0.12768	0.783966	0.829162	0.608636	0.272921	0.817941	0.738632	0.413957
391	391	slr1064 plobable glycosyltransferase Length = 367	Highly similar to A0ZBK4_NODSP Glycosyl transferase, group 1 [Nodularia spumigena CCY9414] Length = 390	Cell envelope	5	-0.06364	0.01484	0.02674	-0.17782	-0.04336	-0.00274	-0.02266	0.829706	0.808786	0.752115	0.304586	0.926864	0.806097	0.738218
sigH	392	sll0856 RNA polymerase ECF-type (group 3) sigma-E factor sigH Length = 186	Similar to tr|P73744|P73744 [Synechocystis_sp._(strain_PCC_6803)._] RNA polymerase sigma-E factor. Hypothetical start.	Transcription	5	-0.10858	-0.6301	-1.29934	-1.3595	-1.5908	-2.4886	-2.62112	0.914442	0.056923	0.00066224	0.00126634	0.00600442	5.56e-05	6.044e-05
393	393	sll0857 unknown protein Length = 122	Weakly similar to tr|Q9WWP3|Q9WWP3 [Synechococcus_sp._(strain_PCC_7002)_(Agmenellum_quadruplicatum)._] Hypothetical protein.	Unknown	4	-0.00195	-0.5125	-1.19788	-1.21768	-1.50648	-2.3134	-2.35148	0.975794	0.118364	0.00118423	0.00249538	0.0080106	0.0001132	0.000155475
394	394	sll0858 hypothetical protein Length = 197	Similar to tr|P73742|P73742 [Synechocystis_sp._(strain_PCC_6803)._] Sll0858 protein. Hypothetical start.	Hypothetical	5	-0.1024	-0.47568	-1.18422	-1.19112	-1.54946	-2.5174	-2.42404	0.872321	0.175435	0.00186878	0.00445556	0.00950276	0.00012632	0.00025154
395	395	slr1020 sulfolipid biosynthesis protein SqdB sqdB Length = 383	Highly similar to tr|Q8YW72|Q8YW72 [Anabaena_sp._(strain_PCC_7120)._] Sulfolipid biosynthesis protein.	Fatty acid, phospholipid and sterol metabolism	5	0.083	0.1269	0.10546	0.24696	0.27386	0.24432	0.20932	0.817669	0.434898	0.514406	0.183158	0.270162	0.206819	0.354885
396	396		Weakly similar to tr|Q7NIQ9|Q7NIQ9 [Gloeobacter_violaceus._] Gll2123 protein. Hypothetical start.	Unknown	5	-0.13138	-0.09834	-0.07668	-0.08108	0.04966	0.12534	0.08404	0.608637	0.486701	0.573977	0.513355	0.792498	0.494549	0.533986
397	397	sll1019 hydroxyacylglutathione hydrolase Length = 257	Highly similar to tr|Q8YZ99|Q8YZ99 [Anabaena_sp._(strain_PCC_7120)._] All0580 protein.	Energy metabolism	5	0.03898	0.07818	0.08366	0.00778	0.03152	0.06926	-0.08174	0.81656	0.64519	0.587074	0.796246	0.888475	0.65258	0.612174
398	398		Highly and very partially similar to tr|Q64CQ7|Q64CQ7 [uncultured_archaeon_GZfos1D1._] Transposase, IS630 family. Hypothetical start.	Unknown	4	-0.095725	-0.034825	-0.0783	-0.0054	-0.16495	-0.190075	-0.248225	0.807713	0.865187	0.665292	0.927362	0.544973	0.335207	0.2032
401	401		Partially similar to Q7WRT5_9NOST Putative transposase [Anabaena circinalis 90] Length = 380. Hypothetical start.	Unknown	4	-0.076275	-0.178	-0.208675	-0.221575	-0.131025	-0.0954	-0.144725	0.848998	0.499179	0.305156	0.354487	0.763994	0.70055	0.630879
402	402		Similar to C-terminal part of A0ZL66_NODSP Hypothetical protein [Nodularia spumigena CCY9414] Length = 160. Hypothetical start.	Unknown	3	-0.351867	-0.365167	-0.348633	-0.273633	-0.197967	-0.268033	-0.526733	0.333479	0.118275	0.0849771	0.251677	0.588977	0.328743	0.0535764
403	403		Weakly similar to tr|Q7NFX5|Q7NFX5 [Gloeobacter_violaceus._] Gsr3399 protein.	Unknown	2	-0.00405	-0.0051	-0.01185	0.0398	0.046	-0.06265	0.06515	0.932009	0.836646	0.900171	0.673951	0.809783	0.6971	0.687869
404	404		Weakly and partially similar to A0ZM58_NODSP Hypothetical protein [Nodularia spumigena CCY9414] Length = 464. Hypothetical start.	Unknown	5	-0.18418	-0.27396	-0.07042	0.01946	0.00016	-0.16296	-0.18994	0.666315	0.209562	0.782934	0.773246	0.878896	0.485469	0.535948
406	406	slr0617 unknown protein Length = 451	Highly similar to tr|Q55858|Q55858 [Synechocystis_sp._(strain_PCC_6803)._] Slr0617 protein.	Unknown	5	0.13428	0.01352	0.0148	0.17434	0.27578	0.17622	0.16972	0.545617	0.814856	0.945209	0.22887	0.177867	0.320215	0.394116
407	407	slr2062 putative transposase [ISY052_a] Length = 400	Highly similar to tr|Q8YWS2|Q8YWS2 [Anabaena_sp._(strain_PCC_7120)._] Transposase.	Unknown	3	-0.0810667	-0.158133	-0.0217333	0.110367	-0.0430333	-0.0763667	-0.0536667	0.812136	0.314118	0.918146	0.511233	0.929992	0.76269	0.738707
409	409		No similarity. Hypothetical start.	Unknown	5	-0.03254	-0.05444	0.35636	0.45284	0.55432	0.49654	0.48844	0.907936	0.703005	0.0238208	0.0115784	0.0362762	0.0489459	0.0290242
rnc	410	slr1646 ribonuclease III rnc Length = 231	Weakly similar to sp|Q8Z023|RNC_ANASP [Anabaena_sp._(strain_PCC_7120)._] Ribonuclease III (EC 3.1.26.3) (RNase III).	Transcription	5	-0.03604	-0.01334	0.17742	0.18206	0.30736	0.38778	0.40076	0.814141	0.721854	0.317635	0.3092	0.219892	0.102189	0.155181
411	411	sll1367 hypothetical protein Length = 261	Highly similar to tr|P74544|P74544 [Synechocystis_sp._(strain_PCC_6803)._] Sll1367 protein.	Hypothetical	5	0.12962	0.1532	0.74354	0.9395	0.8701	0.94582	0.77468	0.777041	0.505434	0.00146864	0.00070922	0.0119887	0.00289156	0.00836854
sbpA	412	slr1452 sulfate transport system substrate-binding protein sbpA Length = 352	Highly similar to sp|Q01903|SUBI_SYNY3 [Synechocystis_sp._(strain_PCC_6803)._] Sulfate-binding protein precursor.	Transport and binding proteins	5	-0.19028	-0.0972	0.1808	0.04552	-0.3218	-0.6643	0.0408	0.665345	0.732211	0.426816	0.764161	0.388499	0.0420662	0.825037
413	413	ssr2439 hypothetical protein Length = 97	Weakly similar to tr|Q8YZY5|Q8YZY5 [Anabaena_sp._(strain_PCC_7120)._] Asl0319 protein.	Hypothetical	5	-0.29758	-0.26434	0.1018	-0.1071	-0.56896	-0.8794	0.03444	0.320333	0.147652	0.578899	0.600626	0.0449027	0.00149388	0.556991
cysT	414	slr1453 sulfate transport system permease protein cysT Length = 286	Highly similar to sp|Q01895|CYST_SYNY3 [Synechocystis_sp._(strain_PCC_6803)._] Sulfate transport system permease protein cysT.	Transport and binding proteins	5	-0.17832	-0.18546	0.11636	0.02984	-0.40474	-0.72852	0.03324	0.672445	0.417721	0.599102	0.653819	0.251922	0.037402	0.746167
cysW	415	slr1454 sulfate transport system permease protein cysW Length = 276	Highly similar to sp|P74547|CYSW_SYNY3 [Synechocystis_sp._(strain_PCC_6803)._] Sulfate transport system permease protein cysW.	Transport and binding proteins	5	-0.17542	-0.15886	0.03058	-0.0969	-0.4094	-0.53806	0.02778	0.660389	0.419343	0.812991	0.677242	0.304585	0.1767	0.744733
cysA	416	slr1455 sulfate transport system ATP-binding protein cysA Length = 355	Highly similar to sp|P74548|CYSA_SYNY3 [Synechocystis_sp._(strain_PCC_6803)._] Sulfate/thiosulfate import ATP-binding protein cysA (EC 3.6.3.25)(Sulfate-transporting ATPase).	Transport and binding proteins	5	-0.14708	-0.14592	-0.02808	-0.07888	-0.21694	-0.3708	-0.09272	0.610557	0.337844	0.715488	0.7228	0.503083	0.234813	0.479066
417	417	sll0590 unknown protein Length = 564	Highly similar to tr|Q55859|Q55859 [Synechocystis_sp._(strain_PCC_6803)._] Sll0590 protein.	Unknown	5	-0.06504	-0.04402	0.26964	0.07548	-0.06952	0.07584	0.22506	0.851255	0.785632	0.0973377	0.596452	0.796105	0.58228	0.303432
418	418		Similar to tr|Q8TTC2|Q8TTC2 [Methanosarcina_acetivorans._] Predicted protein.	Unknown	5	-0.00078	-0.0218	0.18254	0.16404	0.09962	0.19492	0.0737	0.88451	0.874308	0.252811	0.390871	0.756334	0.332315	0.489634
419	419	sll1641 glutamate decarboxylase Length = 467	Highly similar to tr|P73043|P73043 [Synechocystis_sp._(strain_PCC_6803)._] Glutamate decarboxylase.	Energy metabolism	5	0.03132	0.12612	0.20142	0.08672	-0.00032	0.01478	0.06244	0.900671	0.587535	0.29056	0.630754	0.898511	0.674708	0.47112
420	420		Weakly and partially similar to tr|Q9RXG2|Q9RXG2 [Deinococcus_radiodurans._] Hypothetical protein DR0351. Hypothetical start.	Unknown	1	0.0057	0.0596	0.1856	0.1059	0.046	0.1726	0.1527	0.993793	0.690648	0.10826	0.447532	0.888403	0.262108	0.328671
421	421		No similarity. Hypothetical start.	Unknown	1	0.0002	0.0508	0.2016	-0.0246	-0.1099	-0.0434	0.0301	0.999856	0.788884	0.149804	0.91908	0.714184	0.861586	0.898175
422	422		Highly similar to C-terminal part of Q64CQ7_9ARCH Transposase, IS630 family [uncultured archaeon GZfos1D1] Length = 347. Hypothetical start.	Unknown	36	-0.110558	-0.0720972	-0.0743306	-0.0679583	-0.218539	-0.253489	-0.315311	0.798855	0.732406	0.707695	0.764325	0.455322	0.28651	0.179161
423	423		No similarity. Hypothetical start.	Unknown	13	-0.0879692	-0.0198077	-0.0500077	0.0134	-0.101308	-0.211669	-0.201569	0.806428	0.744759	0.664593	0.652064	0.582541	0.306382	0.313576
424	424		Similar to A0YR93_9CYAN Hypothetical protein [Lyngbya sp. PCC 8106] Length = 570. Hypothetical start.	Unknown	5	-0.08546	0.03546	0.02972	0.21652	-0.06818	-0.0609	0.01586	0.731461	0.763233	0.615594	0.498815	0.768368	0.632295	0.519271
425	425		Similar to N-terminal part of A0YR92_9CYAN Hypothetical protein [Lyngbya sp. PCC 8106] Length = 375.	Unknown	5	-0.0772	-0.00754	0.20482	0.39638	-0.0372	0.00288	0.0063	0.792349	0.800916	0.31703	0.0771833	0.889027	0.656967	0.681642
426	426		similar to C-terminal part of A0YR92_9CYAN Hypothetical protein [Lyngbya sp. PCC 8106] Length = 375.	Unknown	5	-0.11044	0.00992	0.03874	0.21158	-0.06376	-0.21006	-0.18728	0.783088	0.73912	0.853631	0.3193	0.907991	0.449817	0.456609
427	427		No similarity. Hypothetical start.	Unknown	2	-0.0159	-0.1677	-0.0911	0.0441	-0.1023	-0.21285	-0.22875	0.760718	0.368471	0.670597	0.862114	0.794537	0.461563	0.475477
428	428		Similar to A0YUX6_9CYAN Hypothetical protein [Lyngbya sp. PCC 8106] Length = 268.	Unknown	1	0.198	0.2181	0.2892	0.3671	-0.0476	0.0683	0.1568	0.869136	0.665224	0.508985	0.436507	0.977178	0.926645	0.801437
431	431		Weakly and partially similar to tr|Q8YLW5|Q8YLW5 [Anabaena_sp._(strain_PCC_7120)._] Alr5181 protein. Hypothetical start.	Unknown	3	-0.0531667	-0.2268	-0.0762	-0.0798333	-0.1084	-0.0876667	-0.0988333	0.884898	0.29935	0.687599	0.623521	0.690586	0.670924	0.624122
432	432		Similar to tr|Q8YLW6|Q8YLW6 [Anabaena_sp._(strain_PCC_7120)._] Alr5180 protein.	Unknown	5	-0.20782	-0.14708	-0.31608	-0.1421	-0.13432	-0.04448	-0.06728	0.763188	0.485418	0.432117	0.638465	0.856556	0.494806	0.553384
433	433		Similar to the N-terminal part of Q3ARB7_CHLCH Adenine specific DNA methyltransferase [Chlorobium chlorochromatii (strain CaD3)] Length = 1059.	Unknown	5	-0.00984	-0.28642	-0.3649	-0.44252	-0.35354	-0.1517	-0.11764	0.876725	0.152648	0.197005	0.189087	0.251405	0.451734	0.437114
434	434		Weakly similar to a small part of Q4C880_CROWT Adenine specific DNA methyltransferase [Crocosphaera watsonii] Length = 682. Hypothetical start.	Unknown	6	0.00796667	-0.0642167	-0.16365	-0.0452833	0.132083	0.2381	0.0497	0.806093	0.401352	0.407398	0.518961	0.753799	0.430677	0.657664
438	438	sll0474 two-component hybrid sensor and regulator hik28 Length = 806	Similar to Q4BWR5_CROWT Response regulator receiver:ATP-binding region, ATPase-like:Histidinekinase A, N-terminal [Crocosphaera watsonii] Length = 840. Hypothetical start.	Regulatory functions	5	0.14278	0.11096	0.27536	0.31184	0.27902	0.23908	0.30132	0.718992	0.624251	0.172771	0.212935	0.387259	0.348328	0.277119
kaiA	439	slr0756 circadian clock protein KaiA homolog kaiA Length = 299	Q5MJ59_MICAE Circadian clock protein KaiA [Microcystis aeruginosa] Length = 290	Other categories	5	-0.08044	-0.16602	-0.00304	0.02152	0.087	0.06988	0.02802	0.734709	0.202276	0.832356	0.804258	0.691691	0.634925	0.515564
kaiB	440	slr0757 circadian clock protein KaiB homolog kaiB1 Length = 105	Q3I1P0_MICAE Circadian clock protein KaiB [Microcystis aeruginosa] Length = 104	Other categories	4	-0.08665	-0.22865	-0.039925	0.0073	0.055925	0.091675	0.152975	0.672531	0.1017	0.660494	0.748881	0.777164	0.475954	0.478312
kaiC	441	slr0758 circadian clock protein KaiC homolog kaiC1 Length = 519	Q3I1N9_MICAE Circadian clock protein KaiC [Microcystis aeruginosa] Length = 520	Other categories	5	-0.13602	-0.141	0.09118	0.17472	0.21288	0.13382	0.0673	0.526493	0.320164	0.470918	0.18032	0.256222	0.404479	0.686453
442	442		Weakly similar to A0LP44_SYNFM Hypothetical protein [Syntrophobacter fumaroxidans (strain DSM 10017 / MPOB)] Length = 326. Hypothetical start.	Unknown	5	-0.0069	0.00672	-0.09476	-0.12942	-0.1783	-0.17078	-0.17284	0.868347	0.746244	0.618657	0.532627	0.655733	0.481653	0.427497
443	443		Weakly similar to tr|Q8AAP8|Q8AAP8 [Bacteroides_thetaiotaomicron._] Hypothetical protein.	Unknown	5	-0.08792	-0.26326	-0.49272	-0.4417	-0.36116	-0.4374	-0.5039	0.698119	0.191236	0.0188028	0.0549355	0.20047	0.0799329	0.0753263
445	445	slr1022 N-acetylornithine aminotransferase argD Length = 429	Highly similar to tr|Q82XV6|Q82XV6 [Nitrosomonas_europaea._] Putative aminotransferase protein (EC 2.6.1.-).	Unknown	5	0.06974	0.05288	-0.44524	-0.35082	-0.25586	-0.32836	-0.44602	0.823268	0.746015	0.0167331	0.0440399	0.304989	0.105045	0.0424884
psaE	446	ssr2831 photosystem I subunit IV psaE Length = 74	Highly similar to sp|P12975|PSAE_SYNY3 [Synechocystis_sp._(strain_PCC_6803)._] Photosystem I reaction center subunit IV (Photosystem I 8.1 kDaprotein) (P30 protein).	Photosynthesis and respiration	2	0.0258	0.41115	0.21945	0.44215	0.2189	0.34385	0.15905	0.970401	0.0238062	0.128864	0.0155108	0.364981	0.0758795	0.428848
448	448		Highly similar to Q3MFY0_ANAVT Hypothetical protein [Anabaena variabilis (strain ATCC 29413 / PCC 7937)] Length = 219. Hypothetical start.	Unknown	5	0.03448	0.08704	0.0884	0.04736	-0.1116	-0.2099	-0.1848	0.938017	0.631159	0.604411	0.66326	0.688192	0.308778	0.403476
450	450	slr0722 hypothetical protein Length = 240	Similar to Q4BXL3_CROWT Hypothetical protein [Crocosphaera watsonii] Length = 241. Hypothetical start.	Hypothetical	5	-0.06556	-0.33524	-0.23484	-0.1236	0.052	0.04778	-0.04428	0.75385	0.226991	0.261458	0.570336	0.634069	0.575003	0.712181
451	451		No similarity. Hypothetical start.	Unknown	2	-0.0741	-0.1541	-0.0213	0.0825	0.0738	0.11785	0.1286	0.834717	0.275689	0.914911	0.586135	0.695993	0.492921	0.450292
452	452	slr1048 hypothetical protein Length = 1006	Weakly similar to Q12VT2_METBU ATPase involved in DNA repair-like protein [Methanococcoides burtonii (strain DSM 6242)] Length = 657. Hypothetical start.	Unknown	5	-0.04358	-0.12492	0.06292	0.07072	0.02194	-0.02852	0.03028	0.926946	0.421016	0.764678	0.649482	0.801735	0.898471	0.772227
453	453		No similarity. Hypothetical start.	Unknown	3	0.0139	-0.0143	0.0582	0.0365	0.0598333	-0.002	0.0863333	0.852526	0.392884	0.878236	0.719982	0.858539	0.839029	0.730946
454	454	ssl2781 hypothetical protein Length = 82	Highly similar to tr|P73945|P73945 [Synechocystis_sp._(strain_PCC_6803)._] Ssl2781 protein.	Hypothetical	3	-0.0453333	0.00306667	0.128033	0.201267	0.1997	-0.0743	-0.0396667	0.930302	0.905532	0.451629	0.287764	0.462902	0.753645	0.870586
455	455		Similar to Q3MEZ7_ANAVT Hypothetical protein [Anabaena variabilis (strain ATCC 29413 / PCC 7937)] Length = 257.	Unknown	5	0.05474	0.00498	0.07272	0.05342	0.04896	-0.09852	0.0331	0.880189	0.904243	0.690593	0.808253	0.877079	0.657818	0.542098
456	456	slr1194 hypothetical protein Length = 222	Similar to tr|Q8YQY3|Q8YQY3 [Anabaena_sp._(strain_PCC_7120)._] All3677 protein.	Unknown	4	0.27455	0.2718	0.3183	0.206025	0.181975	0.124375	0.2586	0.281348	0.0838016	0.0274721	0.196395	0.483551	0.409302	0.186636
argS	457	sll0502 arginyl-tRNA-synthetase argS Length = 584	Highly similar Q4C6G6_CROWT Arginyl-tRNA synthetase, class Ic (EC 6.1.1.19) [Crocosphaera watsonii] Length = 585.	Translation	5	-0.03202	-0.05618	-0.18626	-0.15444	-0.06224	-0.1536	-0.15412	0.937599	0.775532	0.256505	0.417949	0.872382	0.480258	0.491655
458	458		No similarity. Hypothetical start.	Unknown	2	0.04435	-0.28165	-0.2092	-0.2982	-0.02835	0.1419	0.21265	0.935275	0.110134	0.190229	0.0991564	0.959038	0.524102	0.327693
459	459		Weakly similar to Q0YA93_9EURY Hypothetical protein [Methanoculleus marisnigri JR1] Length = 86.	Unknown	2	0.0987	0.1288	-0.03955	-0.23295	-0.30415	-0.4709	-0.368	0.830066	0.513819	0.869328	0.250857	0.263586	0.0493452	0.104404
460	460	ssr1260 hypothetical protein Length = 75	Similar to tr|Q72GZ1|Q72GZ1 [Thermus_thermophilus_(strain_HB27__ATCC_BAA-163__DSM_7039)._] Hypothetical protein.	Unknown	3	0.0336667	0.136333	-0.0774333	-0.178	-0.2	-0.4134	-0.406033	0.839431	0.493533	0.732884	0.455649	0.549021	0.0666162	0.0948158
461	461	slr1542 2-C-methyl-D-erythritol 2,4-cyclodiphosphate synthase Length = 161	Highly similar to Q4C701_CROWT MECDP-synthase (EC 4.6.1.12) [Crocosphaera watsonii] Length = 159.	Unknown	5	0.02706	-0.08496	-0.28758	-0.33008	-0.17542	-0.15296	-0.06882	0.871657	0.554836	0.016287	0.0125559	0.376721	0.386115	0.528762
463	463		N-terminal part of Q70JS4_MICAE Putative transposase [Microcystis aeruginosa] Length = 285	Unknown	6	-0.0331333	-0.08015	-0.1246	0.00485	-0.0658333	0.0311167	-0.0601833	0.887111	0.463313	0.349635	0.931477	0.794195	0.871064	0.806099
464	464		Similar to tr|Q8KDY4|Q8KDY4 [Chlorobium_tepidum._] Hypothetical protein CT0910. Hypothetical start.	Unknown	5	0.1276	0.2242	0.06746	0.08122	0.05896	0.10162	0.21766	0.73334	0.564812	0.850985	0.765693	0.753896	0.674448	0.550958
467	467		Similar to tr|Q745V1|Q745V1 [Thermus_thermophilus_(strain_HB27__ATCC_BAA-163__DSM_7039)._] Hypothetical protein.	Unknown	5	0.0918	-0.01754	-0.03156	-0.07524	0.01088	0.06534	0.03272	0.856019	0.714672	0.413882	0.677522	0.844109	0.701921	0.630554
468	468		Similar to tr|Q6N7N6|Q6N7N6 [Rhodopseudomonas_palustris._] Hypothetical protein.	Unknown	5	-0.0002	-0.11956	-0.30054	-0.36436	-0.28668	-0.28186	-0.14244	0.795884	0.474938	0.159842	0.149545	0.381926	0.259851	0.451287
469	469	sll1338 unknown protein Length = 187	Weakly similar to tr|P74534|P74534 [Synechocystis_sp._(strain_PCC_6803)._] Sll1338 protein.	Unknown	5	0.18768	0.44238	0.95128	1.15306	0.72084	1.19994	0.99186	0.54361	0.0183615	0.00015652	0.0001319	0.0127679	0.00014806	0.0008677
470	470	slr1624 hypothetical protein Length = 458	Similar to tr|Q8YLY9|Q8YLY9 [Anabaena_sp._(strain_PCC_7120)._] All5153 protein.	Hypothetical	5	0.31398	0.34596	0.36122	0.2694	0.2682	0.62828	0.69976	0.242514	0.0785927	0.031684	0.204445	0.279284	0.0060413	0.003295
psaA	474	slr1834 P700 apoprotein subunit Ia psaA Length = 751	Highly similar to sp|P29254|PSAA_SYNY3 [Synechocystis_sp._(strain_PCC_6803)._] Photosystem I P700 chlorophyll A apoprotein A1 (PsaA).	Photosynthesis and respiration	5	0.0119	0.30506	0.19268	0.19858	-0.0442	-0.03598	-0.04672	0.755704	0.0470458	0.151636	0.211542	0.844807	0.418065	0.23439
psaB	476	slr1835 P700 apoprotein subunit Ib psaB Length = 731	Highly similar to sp|P29255|PSAB_SYNY3 [Synechocystis_sp._(strain_PCC_6803)._] Photosystem I P700 chlorophyll A apoprotein A2 (PsaB).	Photosynthesis and respiration	5	-0.19336	0.26924	0.09244	0.11612	-0.18774	-0.73884	-0.97816	0.743845	0.302503	0.722097	0.69155	0.713601	0.0354511	0.0122058
477	477	slr2128 hypothetical protein Length = 150	Similar to tr|P73995|P73995 [Synechocystis_sp._(strain_PCC_6803)._] Slr2128 protein.	Unknown	5	-0.15792	-0.1232	-0.19504	-0.09302	-0.1723	-0.26594	-0.41458	0.555795	0.429652	0.117523	0.567032	0.420546	0.147839	0.0321128
479	479	slr0179 hypothetical protein Length = 357	Similar to tr|Q8DLW5|Q8DLW5 [Synechococcus_elongatus_(Thermosynechococcus_elongatus)._] Tlr0361 protein.	Hypothetical	5	-0.0028	0.11088	0.03308	-0.0708	-0.34392	-0.13058	-0.39748	0.939614	0.522222	0.787136	0.692962	0.260073	0.400887	0.136085
483	483		Partially similar to A0ZAB3_NODSP Hypothetical protein [Nodularia spumigena CCY9414] Length = 431. Hypothetical start.	Unknown	1	-0.2092	-0.1102	-0.0782	-0.0618	-0.1592	-0.3306	-0.6615	0.691997	0.711843	0.805691	0.865676	0.756959	0.27645	0.0379943
484	484		partially similar to C-terminal part of Q3MFC9_ANAVT Hypothetical protein [Anabaena variabilis (strain ATCC 29413 / PCC 7937)] Length = 541. Hypothetical start.	Unknown	16	-0.185988	-0.141106	-0.0922625	0.0604187	-0.130175	-0.220469	-1.19751	0.90733	0.829458	0.894396	0.936437	0.921679	0.771488	0.0681708
ndhF	486	slr0844 NADH dehydrogenase subunit 5 ndhF1 Length = 681	Highly similar to sp|Q55429|NU5C_SYNY3 [Synechocystis_sp._(strain_PCC_6803)._] NAD(P)H-quinone oxidoreductase chain 5 (EC1.6.5.-) (NAD(P)Hdehydrogenase I, chain 5) (NDH-1, chain5).	Photosynthesis and respiration	5	0.04702	0.0724	-0.19414	-0.33736	-0.2071	-0.0783	-0.11764	0.80005	0.615277	0.147569	0.0538339	0.375393	0.407206	0.601143
487	487		No similarity. Hypothetical start.	Unknown	5	0.03768	0.11928	0.24632	0.03438	-0.0918	0.07786	0.113	0.83655	0.462684	0.200811	0.741552	0.679917	0.382121	0.550887
488	488		No similarity. Hypothetical start.	Unknown	5	0.14216	0.24584	0.29182	-0.0046	-0.1762	0.06008	0.08996	0.652584	0.148695	0.068528	0.755787	0.510516	0.716101	0.548917
491	491	sll0886 hypothetical protein Length = 279	Similar to tr|Q4CAF1|Q4CAF1_CROWT TPR repeat:Sel1-like repeat:Sel1-like repeat precursor [Crocosphaera watsonii] Length = 353	Unknown	5	0.01428	0.13644	0.19216	-0.09916	-0.21568	-0.1043	-0.17486	0.838382	0.326508	0.0730244	0.430455	0.209612	0.463999	0.289205
501	501	sll0802 hypothetical protein Length = 147	Similar to tr|P74066|P74066 [Synechocystis_sp._(strain_PCC_6803)._] Sll0802 protein.	Unknown	3	0.112433	0.0249667	0.00716667	-0.0817333	-0.0135	0.187033	0.361467	0.789964	0.832272	0.947078	0.604967	0.829097	0.451623	0.148954
502	502	slr1411 hypothetical protein Length = 422	Similar to A0YPC1_9CYAN Hypothetical protein [Lyngbya sp. PCC 8106] Length = 424.	Hypothetical	5	-0.08808	-0.2158	-0.21816	0.00386	0.2207	0.14764	0.111	0.771139	0.230299	0.196643	0.807137	0.421027	0.527584	0.613898
503	503	sll0216 hypothetical protein Length = 210	Highly similar to Q4CAL2_CROWT Sua5/YciO/YrdC/YwlC [Crocosphaera watsonii] Length = 217.	Hypothetical	5	0.0273	-0.03034	0.03676	-0.02336	0.06028	0.11318	0.08384	0.899806	0.860021	0.783743	0.834123	0.835072	0.507779	0.633277
504	504	sll1514 16.6 kDa small heat shock protein, molecular chaperone hspA Length = 146	Similar to tr|Q8DKI6|Q8DKI6 [Synechococcus_elongatus_(Thermosynechococcus_elongatus)._] 16.6 kDa small heat shock protein molecular chaperon.	Cellular processes	5	-0.46478	-0.53608	-0.54408	-0.49762	-0.43544	-0.659	-0.65342	0.134005	0.017198	0.00631016	0.0239317	0.145622	0.0151123	0.0166915
lrtA	505	sll0947 light repressed protein A homolog lrtA Length = 191	Highly similar to sp|P74518|LRTA_SYNY3 [Synechocystis_sp._(strain_PCC_6803)._] Light repressed protein A homolog.	Other categories	5	0.29204	0.20402	0.15026	0.50038	0.06934	0.363	0.267	0.396035	0.321527	0.439074	0.0261367	0.885396	0.134406	0.275801
506	506	slr0994 lipoate-protein ligase B Length = 227	Similar to tr|Q4CAE2|Q4CAE2_CROWT Lipoate-protein ligase B [Crocosphaera watsonii] Length = 219. Hypothetical start.	Biosynthesis of cofactors, prosthetic groups, and carriers	5	0.12008	0.17362	0.21482	0.1917	-0.00098	0.28206	0.34724	0.713705	0.431769	0.3741	0.347636	0.943198	0.37394	0.301123
507	507	sll1350 hypothetical protein Length = 398	Similar to tr|P73524|P73524 [Synechocystis_sp._(strain_PCC_6803)._] Sll1350 protein. Hypothetical start.	Hypothetical	5	0.11412	0.19056	0.22736	0.10602	-0.0306	0.14844	0.09608	0.76109	0.293321	0.168038	0.56016	0.652602	0.548438	0.491659
508	508		No similarity. Hypothetical start.	Unknown	3	0.0884333	0.112067	0.2763	0.189433	0.0887667	0.3083	0.446367	0.813558	0.50235	0.0593164	0.247577	0.774075	0.151796	0.0336017
509	509	slr0689 hypothetical protein Length = 398	Highly similar to tr|Q8YWB4|Q8YWB4 [Anabaena_sp._(strain_PCC_7120)._] All1701 protein.	Hypothetical	5	0.12412	0.1394	0.07666	0.06002	0.11374	0.23428	0.24446	0.836417	0.667821	0.801618	0.85778	0.740814	0.417632	0.454009
510	510	sll0564 hypothetical protein Length = 327	Highly similar to Q4BX40_CROWT Similar to Methylase involved in ubiquinone/menaquinone biosynthesis [Crocosphaera watsonii] Length = 306.	Hypothetical	5	-0.02978	0.06296	0.0829	0.05692	0.13382	0.01072	-0.1034	0.823386	0.631386	0.470985	0.694828	0.483961	0.750438	0.527566
511	511	slr2135 hydrogenase accessory protein HupE hupE Length = 258	Partially similar to Q31NG6_SYNP7 Hydrogenase accessory protein precursor [Synechococcus sp. (strain PCC 7942) (Anacystis nidulans R2)] Length = 231. Hypothetical start.	Other categories	5	-0.09844	0.0162	0.1042	-0.21252	-0.09232	-0.21848	-0.02214	0.909393	0.893573	0.732961	0.519071	0.839917	0.565362	0.860137
512	512	sll1205 transcriptional regulator Length = 326	Weakly and partially similar to A0UBX6_9BURK Transcriptional regulator, AraC family [Burkholderia multivorans ATCC 17616] Length = 321. Hypothetical start.	Regulatory functions	5	-0.03246	-0.06608	0.00824	0.05696	-0.00964	-0.0633	0.17238	0.901205	0.661881	0.888762	0.638826	0.80055	0.785038	0.494173
513	513		No similarity. Hypothetical start.	Unknown	5	-0.0254	0.16582	0.25514	0.21096	0.06452	0.19374	0.21376	0.776009	0.428844	0.222072	0.230639	0.57183	0.27682	0.472981
515	515	slr1378 hypothetical protein Length = 237	Highly similar to Q3MAN4_ANAVT Hypothetical protein [Anabaena variabilis (strain ATCC 29413 / PCC 7937)] Length = 208.	Hypothetical	5	-0.05982	-0.01146	-0.06858	-0.01	-0.02118	-0.10652	-0.08348	0.759125	0.795409	0.589698	0.870442	0.822611	0.595009	0.593524
516	516	slr0301 phosphoenolpyruvate synthase Length = 818	Highly similar to Q4CA86_CROWT PEP-utilising enzyme, mobile region [Crocosphaera watsonii] Length = 963	Unknown	5	-0.0343	-0.07444	-0.02788	0.00742	0.03522	0.0461	-0.04564	0.920409	0.634384	0.728729	0.670261	0.808628	0.49846	0.85076
518	518	slr1783 two-component response regulator NarL subfamily ycf29 Length = 282	Highly similar to Q4BYD7_CROWT Regulatory protein, LuxR:Response regulator receiver [Crocosphaera watsonii] Length = 233	Regulatory functions	5	-0.14524	-0.04244	-0.06364	-0.09498	-0.03036	-0.30676	-0.31334	0.591732	0.688006	0.704466	0.589578	0.842837	0.216719	0.258763
519	519	slr0301 phosphoenolpyruvate synthase Length = 818	Similar to Q4BWK1_CROWT Pyruvate,water dikinase (EC 2.7.9.2) [Crocosphaera watsonii] Length = 771	Unknown	5	-0.02804	-0.01746	-0.12074	-0.37552	-0.04376	-0.12074	0.00998	0.729611	0.653345	0.52546	0.121999	0.878122	0.490239	0.797177
520	520		Weakly and partially similar to Q3YY05_SHISS Hypothetical protein [Shigella sonnei (strain Ss046)] Length = 495. Hypothetical start.	Unknown	8	0.03035	0.154988	0.08325	0.0713625	0.0504875	0.0136875	-0.0426875	0.919231	0.334599	0.608666	0.699651	0.850407	0.725404	0.470093
521	521	slr1601 hypothetical protein Length = 125	Weakly similar to tr|P72987|P72987 [Synechocystis_sp._(strain_PCC_6803)._] Slr1601 protein.	Hypothetical	5	0.03176	0.25626	0.16474	0.11022	-0.02908	-0.15896	-0.04244	0.965291	0.175366	0.346515	0.612694	0.930554	0.50505	0.820394
522	522	sll1022 hypothetical protein Length = 242	Highly similar to Q4C578_CROWT Integral membrane protein TerC [Crocosphaera watsonii] Length = 250.	Hypothetical	5	-0.1337	-0.13154	-0.4385	-0.41734	-0.41034	-0.47664	-0.34316	0.602758	0.373172	0.0023813	0.00927682	0.0493455	0.0571491	0.1991
523	523	slr0919 hypothetical protein Length = 151	Similar to tr|Q55380|Q55380 [Synechocystis_sp._(strain_PCC_6803)._] Slr0919 protein. Hypothetical start.	Hypothetical	6	-0.122967	-0.0603167	-0.09405	-0.0794833	-0.166233	-0.2795	-0.267117	0.450038	0.293034	0.204623	0.186977	0.183411	0.0547216	0.265282
524	524		Similar to Q3M342_ANAVT Cadmium resistance transporter precursor [Anabaena variabilis (strain ATCC 29413 / PCC 7937)] Length = 224	Unknown	5	0.12674	0.00116	0.06576	-0.03604	-0.23542	-0.48308	0.23756	0.849256	0.753111	0.767178	0.786345	0.503199	0.144259	0.440086
526	526	sll0473 unknown protein Length = 329	Weakly similar to tr|Q62BK4|Q62BK4 [Burkholderia_mallei_(Pseudomonas_mallei)._] Aliphatic compound ABC transporter, periplasmic substrate-bindingprotein. Hypothetical start.	Unknown	5	0.0867	0.2194	0.19314	-0.0423	-0.23704	-0.2848	-0.10352	0.820971	0.263017	0.246896	0.821048	0.415003	0.176939	0.664151
527	527		Weakly similar to C-terminal part of Q116W5_TRIEI Hypothetical protein [Trichodesmium erythraeum (strain IMS101)] Length = 1316. Hypothetical start.	Unknown	5	0.11362	0.1299	0.33208	0.3833	0.20448	0.66814	0.70432	0.802706	0.56274	0.0749041	0.067295	0.551726	0.0182635	0.0195788
528	528		No similarity. Hypothetical start.	Unknown	2	0.0849	0.1405	0.3582	0.3929	0.1356	0.56375	0.55425	0.899442	0.583034	0.0857608	0.0930861	0.774978	0.0493222	0.0563972
530	530		Weakly and partially similar to A1ZNA6_9SPHI Hypothetical protein [Microscilla marina ATCC 23134] Length = 888. Hypothetical start.	Unknown	5	0.15804	0.18598	0.47118	0.58032	0.16562	0.63548	0.47716	0.85098	0.62705	0.119985	0.0916349	0.821493	0.132085	0.267271
532	532		Weakly similar to the C-terminal part of Q094A9_STIAU Putative transcriptional activator srcap homolog [Stigmatella aurantiaca DW4/3-1] Length = 1025. Hypothetical start.	Unknown	5	0.1853	0.17736	0.5544	0.43588	0.29368	0.76172	0.92894	0.577388	0.324174	0.00289076	0.0208249	0.264577	0.00337334	0.00145018
533	533		Similar to Q116W8_TRIEI Hypothetical protein [Trichodesmium erythraeum (strain IMS101)] Length = 657.	Unknown	5	0.21902	0.2225	0.4942	0.48742	0.28686	0.57586	0.82602	0.49043	0.202317	0.0097703	0.0161073	0.287358	0.0189871	0.00358578
534	534	sll1634 hypothetical protein Length = 349	Similar to Q4C864_CROWT Anthranilate phosphoribosyltransferase (EC 2.4.2.18) [Crocosphaera watsonii] Length = 348.	Hypothetical	5	0.4524	0.62204	0.65862	0.49334	0.49062	0.54674	0.40648	0.220107	0.0108577	0.0104325	0.0857735	0.196957	0.104761	0.220579
ntcB	535	slr0395 nitrate assimilation transcriptional activator, LysR family protein ntcB Length = 309	Highly similar to Q4C186_CROWT Regulatory protein, LysR:LysR, substrate-binding [Crocosphaera watsonii] Length = 319.	Amino acid biosynthesis	5	0.86088	1.05408	0.90248	0.51606	0.56956	0.79674	0.72206	0.067514	0.001876	0.00271698	0.0747771	0.168093	0.0287519	0.0529588
537	537	slr0941 hypothetical protein Length = 147	Highly similar to tr|P74307|P74307 [Synechocystis_sp._(strain_PCC_6803)._] Slr0941 protein.	Hypothetical	5	0.09476	0.15358	0.09018	0.23422	0.22638	0.31148	0.23474	0.728782	0.249025	0.474732	0.0794777	0.238758	0.0759596	0.1333
538	538		Similar to tr|O26452|O26452 [Methanobacterium_thermoautotrophicum._] Conserved protein.	Unknown	4	0.065425	0.141025	0.12835	0.152375	0.15575	0.2428	0.35915	0.827228	0.278655	0.244503	0.235852	0.428446	0.106166	0.0275041
539	539	slr2081 prephenate dehydrogenase tyrA Length = 279	Highly similar to tr|Q8YXS0|Q8YXS0 [Anabaena_sp._(strain_PCC_7120)._] Prephenate dehydrogenase.	Amino acid biosynthesis	5	0.05966	0.0168	0.1122	0.10548	0.22438	0.40892	0.47632	0.837323	0.60084	0.363532	0.470034	0.265388	0.0199968	0.00994148
540	540	sll1455 hypothetical protein Length = 155	Similar to tr|Q8YZ73|Q8YZ73 [Anabaena_sp._(strain_PCC_7120)._] Alr0614 protein.	Unknown	5	0.06718	0.02784	0.08458	-0.02228	-0.00678	0.0906	0.21416	0.87852	0.886144	0.611224	0.800281	0.860543	0.695295	0.269004
541	541	ssr1155 hypothetical protein Length = 67	Similar to tr|Q8YN22|Q8YN22 [Anabaena_sp._(strain_PCC_7120)._] Asl4748 protein. Hypothetical start.	Unknown	2	-0.1459	0.2428	0.2193	-0.30475	-0.81905	-1.0341	-0.62335	0.742535	0.266099	0.299708	0.199079	0.0246227	0.00224865	0.0318865
542	542	slr2116 probable glycosyltransferase Length = 276	Similar to tr|Q8VLC3|Q8VLC3 [Leptospira_interrogans._] Hypothetical protein.	Unknown	5	0.03412	0.06546	0.1006	0.00366	-0.11768	0.06058	0.2337	0.820826	0.715217	0.503595	0.896436	0.653192	0.766942	0.216029
543	543	sll1212 GDP-mannose 4,6-dehydratase Length = 362	Highly similar to tr|Q8DL63|Q8DL63 [Synechococcus_elongatus_(Thermosynechococcus_elongatus)._] GDP-mannose 4,6-dehydratase. Hypothetical start.	Energy metabolism	10	-0.06173	-0.00225	-0.02561	-0.20185	-0.07973	0.04731	0.11555	0.806204	0.852283	0.840764	0.132442	0.754935	0.703232	0.50191
544	544	sll1212 GDP-mannose 4,6-dehydratase Length = 362	Highly similar to the Nter of tr|Q8DL63|Q8DL63 [Synechococcus_elongatus_(Thermosynechococcus_elongatus)._] GDP-mannose 4,6-dehydratase.	Unknown	2	0.0341	0.0741	0.0588	-0.20815	-0.103	0.07785	0.4379	0.941337	0.649118	0.726821	0.165692	0.708283	0.696175	0.022262
rpsT	545	ssl2233 30S ribosomal protein S20 rps20 Length = 97	Highly similar to sp|Q8YWL3|RS20_ANASP [Anabaena_sp._(strain_PCC_7120)._] 30S ribosomal protein S20.	Translation	4	-0.375175	-0.410075	-0.2509	-0.08	-0.04375	-0.294975	-0.396025	0.32825	0.0812419	0.221067	0.771718	0.920206	0.292986	0.190317
546	546	sll1786 putative deoxyribonuclease, tatD homolog tatD Length = 261	Highly similar to sp|P73335|YH86_SYNY3 [Synechocystis_sp._(strain_PCC_6803)._] Putative deoxyribonuclease sll1786 (EC 3.1.21.-).	Other categories	5	-0.21718	-0.32766	-0.16726	-0.08342	0.03142	0.00438	-0.16494	0.42716	0.0493871	0.30208	0.651832	0.874292	0.409541	0.340489
rpoB	547	sll1787 RNA polymerase beta subunit rpoB Length = 1102	Highly similar to sp|P77965|RPOB_SYNY3 [Synechocystis_sp._(strain_PCC_6803)._] DNA-directed RNA polymerase beta chain (EC 2.7.7.6) (RNAP betasubunit) (Transcriptase beta chain) (RNA polymerase beta subunit).	Transcription	5	-0.24358	-0.3303	-0.28456	-0.07156	0.0195	-0.15932	-0.27644	0.404636	0.0529701	0.0639998	0.736156	0.947409	0.515999	0.280144
rpoC2	548	sll1789 RNA polymerase beta prime subunit rpoC2 Length = 1317	Highly similar to sp|P73334|RPC2_SYNY3 [Synechocystis_sp._(strain_PCC_6803)._] DNA-directed RNA polymerase beta chain (EC 2.7.7.6) (RNAP beta subunit) (Transcriptase beta chain) (RNA polymerase beta subunit).	Transcription	5	-0.24062	-0.39198	-0.24876	-0.0382	0.0739	-0.25498	-0.45988	0.333105	0.016846	0.0873549	0.54546	0.801453	0.207443	0.0228199
550	550	sll0286 hypothetical protein YCF52 ycf52 Length = 171	Highly similar to sp|Q55911|Y52L_SYNY3 [Synechocystis_sp._(strain_PCC_6803)._] Ycf52-like protein.	Hypothetical	5	-0.01426	-0.09906	-0.2444	-0.07986	0.0091	-0.14064	-0.18532	0.933827	0.593694	0.109721	0.688575	0.917574	0.499387	0.396083
553	553	sll0829 probable methyltransferase Length = 212	Highly similar to tr|Q4BWK2|Q4BWK2_CROWT UbiE/COQ5 methyltransferase [Crocosphaera watsonii].	Other categories	5	0.00098	-0.00078	0.03118	0.1513	0.27238	0.05652	-0.01588	0.85124	0.476614	0.779948	0.370726	0.279081	0.627523	0.795395
554	554	slr0362 hypothetical protein Length = 174	Highly similar to tr|Q4BUG7|Q4BUG7_CROWT HAD-superfamily hydrolase, subfamily IIIA:HAD superfamily (SubfamilyIIIA) phosphatase [Crocosphaera watsonii].	Hypothetical	5	0.11724	0.08726	0.10224	0.17348	0.21852	0.39068	0.47194	0.710526	0.62362	0.556038	0.303853	0.374073	0.078322	0.0873966
555	555	slr0089 gamma-tocopherol methyltransferase Length = 317	Similar to tr|Q8YTJ6|Q8YTJ6 [Anabaena_sp._(strain_PCC_7120)._] All2721 protein.	Unknown	5	-0.20726	-0.631	-0.84328	-0.4351	-0.0024	-0.0634	-0.119	0.425352	0.00114194	7.252e-05	0.0118877	0.932571	0.514944	0.461241
cbbR	556	sll0998 LysR family transcriptional regulator ycf30 Length = 345	Highly similar to tr|Q4BZ93|Q4BZ93_CROWT Regulatory protein, LysR:LysR, substrate-binding [Crocosphaera watsonii].	Regulatory functions	5	0.01318	-0.26738	-0.28052	-0.10888	0.11988	0.30528	0.36748	0.683887	0.176867	0.0902554	0.262181	0.702173	0.144917	0.102362
557	557		Similar to tr|A0YJQ0|A0YJQ0_9CYAN Hypothetical protein [Lyngbya sp. PCC 8106] .	Unknown	5	-0.06514	-0.17634	-0.11074	-0.01788	0.1077	0.095	0.0855	0.907281	0.4028	0.583309	0.759706	0.793023	0.726768	0.74613
559	559		Highly similar to tr|A0YVQ3|A0YVQ3_9CYAN Hypothetical protein [Lyngbya sp. PCC 8106].	Unknown	4	-0.068125	-0.065075	-0.051275	-0.020125	0.0395	0.15395	0.232725	0.878015	0.728113	0.780492	0.927306	0.925125	0.518293	0.348231
560	560		Similar to tr|Q3MCC8|Q3MCC8_ANAVT Hypothetical protein [Anabaena variabilis (strain ATCC 29413 / PCC 7937)] .	Unknown	5	-0.15536	-0.24406	-0.3438	-0.25938	-0.17748	-0.2193	-0.30136	0.639265	0.187755	0.035788	0.152399	0.527196	0.334829	0.141857
561	561		Highly similar to tr|A0YYT3|A0YYT3_9CYAN Hypothetical protein [Lyngbya sp. PCC 8106] .	Unknown	5	-0.01448	-0.11746	-0.1692	-0.18772	-0.14816	-0.13806	-0.10536	0.90055	0.530875	0.524562	0.527811	0.758549	0.625924	0.733029
563	563		No similarity. Hypothetical start.	Unknown	1	0.0222	0.1554	-0.0034	0.0224	0.0257	0.0346	0.1106	0.986312	0.573741	0.992082	0.956965	0.979015	0.93661	0.752145
564	564		Similar to Nter part of tr|Q1VRU0|Q1VRU0_9FLAO Hypothetical protein [Psychroflexus torquis ATCC 700755] .	Unknown	4	-0.00205	0.03655	-0.084025	-0.0002	0.019	-0.031825	-0.0112	0.970394	0.696747	0.777296	0.59732	0.878861	0.804292	0.957449
565	565		Weakly similar to tr|Q3M806|Q3M806_ANAVT Hypothetical protein [Anabaena variabilis (strain ATCC 29413 / PCC 7937)] .	Unknown	5	-0.03846	-0.25638	-0.1353	0.20448	0.04708	0.41222	0.34356	0.841612	0.197966	0.47751	0.331438	0.733941	0.0911829	0.113635
566	566		No similarity. Hypothetical start.	Unknown	2	-0.0384	-0.0985	0.0123	0.34175	-0.11455	0.47445	0.3085	0.914141	0.46494	0.784259	0.0168463	0.607494	0.0069814	0.0521656
567	567		Weakly similar to the central part of tr|Q9N5K0|Q9N5K0 [Caenorhabditis_elegans._] Hypothetical protein H43E16.1. Hypothetical start.	Unknown	5	0.2066	0.23654	0.21716	0.36572	-0.05504	0.54076	0.39654	0.369691	0.0914774	0.0800142	0.0164824	0.856615	0.00507762	0.0305777
568	568		Weakly similar to the Cter of tr|Q8IFX6|Q8IFX6 [Caenorhabditis_elegans._] Hypothetical protein K06A9.1. Hypothetical start.	Unknown	5	0.235	0.28146	0.2789	0.2982	-0.21508	0.47324	0.43258	0.378433	0.0772442	0.056842	0.0712809	0.379773	0.0207339	0.0314228
569	569		Weakly and partially similar to tr|A2FNC4|A2FNC4_TRIVA Variable membrane protein, putative [Trichomonas vaginalis G3] . Hypothetical start.	Unknown	5	0.23546	0.2337	0.24894	0.30136	-0.21936	0.37048	0.30536	0.462623	0.182581	0.120235	0.104066	0.434494	0.0911361	0.195277
570	570	sll1749 hypothetical protein Length = 156	Similar to tr|Q4C6U4|Q4C6U4_CROWT Hypothetical protein [Crocosphaera watsonii].	Unknown	5	0.07138	-0.0246	0.09434	0.39796	0.17058	0.4805	0.44998	0.851923	0.914671	0.598153	0.0296375	0.564113	0.031191	0.0475144
571	571		Weakly similar to tr|A2FC41|A2FC41_TRIVA Hypothetical protein [Trichomonas vaginalis G3]. Hypothetical start.	Unknown	5	0.19212	0.12712	0.26906	0.49174	0.21034	0.64876	0.61332	0.454314	0.393797	0.0634638	0.00775018	0.352243	0.00323712	0.00454502
572	572		No similarity. Hypothetical start.	Unknown	1	0.1357	0.1268	0.3416	0.6149	0.2751	0.8056	0.8017	0.610826	0.369992	0.0111067	0.0007544	0.178598	0.0004288	0.0006331
573	573	slr0237 glycogen operon protein GlgX homolog Length = 746	Similar to tr|Q9RM63|Q9RM63 [Myroides_odoratus._] Isoamylase (EC 3.2.1.68).	Unknown	5	-0.10372	-0.0421	0.08214	0.2134	0.21034	0.23454	0.13346	0.735432	0.760532	0.553648	0.229826	0.336099	0.15125	0.371879
574	574	slr0305 hypothetical protein Length = 209	Highly similar to tr|Q8YM22|Q8YM22_ANASP All5119 protein [Anabaena sp. (strain PCC 7120)] .	Unknown	5	-0.1756	-0.22598	-0.01852	0.19518	0.23306	0.29588	0.1826	0.531784	0.163726	0.887039	0.263009	0.337643	0.126464	0.361906
575	575	slr0093 DnaJ protein, heat shock protein 40, molecular chaperone dnaJ Length = 332	Highly similar to tr|Q4C5L3|Q4C5L3_CROWT Heat shock protein DnaJ, N-terminal:Chaperone DnaJ, C-terminal [Crocosphaera watsonii] .	Cellular processes	5	-0.0126	0.16632	0.0951	-0.07688	-0.1777	-0.18868	-0.1467	0.938153	0.352379	0.48455	0.720365	0.550741	0.27857	0.45149
576	576	slr1913 hypothetical protein Length = 117	Similar to the central part of tr|Q4BVV5|Q4BVV5_CROWT Hypothetical protein [Crocosphaera watsonii] .	Hypothetical	3	0.0162667	0.480333	0.719433	0.6378	0.4511	0.178333	0.1625	0.982326	0.0141102	0.0012516	0.00373793	0.0835892	0.428551	0.467859
577	577		Similar to tr|Q8YTD4|Q8YTD4 [Anabaena_sp._(strain_PCC_7120)._] All2788 protein.	Unknown	4	0.058475	0.276075	0.63455	0.3805	-0.020525	-0.05365	0.1949	0.933228	0.228575	0.0049932	0.121287	0.894598	0.810264	0.478898
578	578	sll0499 hypothetical protein Length = 948	Similar to tr|A0YU50|A0YU50_9CYAN Hypothetical protein [Lyngbya sp. PCC 8106].	Unknown	2	0.02745	0.12985	0.12745	-0.031	-0.05645	-0.01265	0.14695	0.989618	0.745314	0.496346	0.693677	0.91438	0.987612	0.844924
579	579	ssr0761 hypothetical protein Length = 94	Similar to tr|Q4C411|Q4C411_CROWT Hypothetical protein [Crocosphaera watsonii] .	Hypothetical	3	0.081	0.0293333	0.0529	0.204633	0.1912	-0.0128667	-0.0103667	0.939982	0.792596	0.895998	0.497956	0.682353	0.811361	0.803473
580	580	ssr1260 hypothetical protein Length = 75	Highly similar to tr|Q8YVZ2|Q8YVZ2 [Anabaena_sp._(strain_PCC_7120)._] Asl1824 protein.	Hypothetical	1	0.5297	0.3367	-0.036	-0.0208	0.1205	-0.2063	0.2047	0.0284867	0.0110679	0.821561	0.913235	0.56756	0.162315	0.16935
581	581	ssr1258 hypothetical protein Length = 69	Highly similar to tr|Q8YVZ1|Q8YVZ1 [Anabaena_sp._(strain_PCC_7120)._] Asl1825 protein.	Unknown	2	0.29345	0.1258	-0.085	-0.0076	0.04325	-0.12165	0.0409	0.491464	0.325932	0.631333	0.953954	0.52324	0.601335	0.633307
583	583		No similarity. Hypothetical start.	Unknown	1	0.1849	0.1372	0.1438	0.1467	0.0267	0.1239	0.3027	0.302295	0.198443	0.139881	0.18387	0.935461	0.346858	0.0290236
585	585	slr1923 hypothetical protein Length = 398	Highly similar to tr|A0ZIT1|A0ZIT1_NODSP Hypothetical protein [Nodularia spumigena CCY9414].	Hypothetical	5	0.01784	-0.02112	0.106	0.3357	0.29324	0.31342	0.29958	0.848928	0.750449	0.409968	0.190544	0.299551	0.239734	0.23268
586	586	slr0245 Histone deacetylase family protein Length = 304	Highly similar to tr|A0YQ85|A0YQ85_9CYAN Hypothetical protein [Lyngbya sp. PCC 8106] .	Other categories	5	0.12264	-0.00792	0.14078	0.18618	0.28492	0.51242	0.61496	0.61249	0.862825	0.24616	0.222713	0.175725	0.00956106	0.00566234
587	587	sll1305 probable hydrolase Length = 295	Highly similar to tr|Q8Z0Q1|Q8Z0Q1 [Anabaena_sp._(strain_PCC_7120)._] Alr0039 protein.	Other categories	5	0.04218	0.22492	0.22244	0.31282	0.41896	0.42356	0.4391	0.861377	0.273606	0.250205	0.189692	0.209585	0.144909	0.12861
crcB	589	sll1192 hypothetical protein Length = 140	Similar to CRCB_ANAVT Protein crcB homolog [Anabaena variabilis (strain ATCC 29413 / PCC 7937)] Length = 137. Hypothetical start.	Unknown	5	0.11786	0.25636	0.34396	0.28484	0.16938	0.09376	0.32818	0.780506	0.195088	0.177104	0.211069	0.472143	0.598766	0.192192
590	590	sll0708 dimethyladenosine transferase Length = 284	Similar to Q4C0G4_CROWT RRNA 16S rRNA dimethylase (EC 2.1.1.48) [Crocosphaera watsonii] Length = 271	Other categories	5	0.09612	0.1992	0.4455	0.64764	0.11688	0.33636	0.2812	0.842853	0.407992	0.0318958	0.0102168	0.719671	0.380052	0.449275
591	591	sll0711 isopentenyl monophosphate kinase Length = 315	Highly similar to Q4BZL7_CROWT 4-diphosphocytidyl-2C-methyl-D-erythritol kinase [Crocosphaera watsonii] Length = 336. Hypothetical start.	Other categories	5	0.1365	0.1253	0.19274	0.41232	0.40356	0.63712	0.5157	0.713664	0.522974	0.25803	0.0492909	0.159126	0.0167098	0.0341041
ureD	592	sll1639 urease accessory protein D ureD Length = 241	Highly similar to tr|Q8YQZ4|Q8YQZ4 [Anabaena_sp._(strain_PCC_7120)._] Urease accessory protein D.	Central intermediary metabolism	5	-0.10538	-0.2314	-0.36016	-0.307	-0.16714	-0.18762	-0.11448	0.776591	0.246323	0.14138	0.177108	0.576897	0.416345	0.588343
593	593		Similar to A0YMH2_9CYAN Hypothetical protein [Lyngbya sp. PCC 8106] Length = 168.	Unknown	5	-0.07724	-0.21964	-0.2736	-0.25488	-0.16816	-0.0216	0.02838	0.766537	0.0929216	0.0231841	0.0922156	0.439938	0.816121	0.826113
gyrA	595	slr0417 DNA gyrase subunit A gyrA Length = 860	Highly similar to Q4C233_CROWT DNA gyrase, subunit A (EC 5.99.1.3) [Crocosphaera watsonii] Length = 859.	DNA replication, restriction, modification, recombination, and repair	5	-0.025	-0.04768	-0.30352	-0.19076	-0.02888	-0.19712	-0.16528	0.915771	0.727695	0.0515526	0.292118	0.901359	0.333958	0.418254
596	596	sll1386 hypothetical protein Length = 171	Similar to tr|P74151|P74151 [Synechocystis_sp._(strain_PCC_6803)._] Sll1386 protein.	Hypothetical	5	-0.02566	0.0203	0.15998	0.01032	0.01126	0.07528	0.02588	0.901489	0.689316	0.126107	0.852754	0.858578	0.629882	0.523877
597	597	sll1834 hypothetical protein Length = 134	Similar to Q4C0N8_CROWT Similar to membrane protein [Crocosphaera watsonii] Length = 137.	Hypothetical	5	-0.02656	0.06122	0.16798	0.0266	0.0028	0.02318	0.05806	0.940256	0.674472	0.16408	0.883766	0.908688	0.76147	0.656908
598	598	sll0495 asparaginyl-tRNA synthetase asnS Length = 513	Highly similar to Q4C5Q1_CROWT Asparaginyl-tRNA synthetase, class IIb [Crocosphaera watsonii] Length = 463	Translation	5	-0.20616	-0.13898	-0.10282	-0.0543	-0.15026	-0.20274	-0.18368	0.454724	0.397728	0.528859	0.770939	0.569355	0.32015	0.356999
599	599	slr1210 unknown protein Length = 129	Weakly similar to tr|Q7NIM3|Q7NIM3 [Gloeobacter_violaceus._] Gll2160 protein.	Unknown	4	-0.0632	-0.02365	-0.0258	0.0314	0.064375	-0.11615	-0.115525	0.807356	0.781826	0.828309	0.485172	0.66052	0.432453	0.480582
600	600		No similarity. Hypothetical start.	Unknown	5	0.01052	0.03394	-0.02346	0.03514	0.07978	-0.00788	0.03608	0.902971	0.733012	0.690019	0.749805	0.701788	0.800852	0.564779
603	603		No similarity. Hypothetical start.	Unknown	5	0.00562	-0.06234	-0.15932	-0.1937	-0.16488	-0.1494	-0.06672	0.836486	0.743022	0.591862	0.513885	0.625386	0.569028	0.558566
604	604		No similarity. Hypothetical start.	Unknown	5	-0.17776	-0.36614	-1.09156	-1.328	-1.45688	-0.73908	-0.63474	0.619363	0.0526167	5.052e-05	5.66e-05	0.0003858	0.00604634	0.0193191
605	605	ssl2084 acyl carrier protein acpP Length = 77	Weakly similar to tr|Q8DWL8|Q8DWL8 [Streptococcus_mutans._] Putative acyl carrier protein; AcpP; ACP.	Unknown	3	-0.226033	-0.567833	-1.0982	-1.15717	-1.1214	-0.659267	-0.565967	0.547634	0.0092617	7.86e-05	0.000170133	0.0030611	0.0138901	0.0305879
607	607	sll0658 hypothetical protein Length = 164	Highly similar to Q3MDF8_ANAVT Hypothetical protein [Anabaena variabilis (strain ATCC 29413 / PCC 7937)] Length = 162.	Unknown	5	-0.0228	-0.02458	-0.06928	-0.09198	-0.1186	-0.11526	0.05838	0.89918	0.807262	0.718097	0.492928	0.26697	0.32763	0.699937
608	608	ssr3154 hypothetical protein Length = 74	Similar to N-terminal part of |Q3MDF7_ANAVT Hypothetical protein [Anabaena variabilis (strain ATCC 29413 / PCC 7937)] Length = 81.	Hypothetical	2	0.07985	0.17355	0.00095	-0.06625	-0.24595	-0.2637	-0.0001	0.884033	0.446272	0.994378	0.735054	0.470493	0.312861	0.98221
609	609		Similar to Q1FA47_9CHLR Hypothetical protein [Roseiflexus sp. RS-1] Length = 77.	Unknown	2	-0.1284	-0.51205	-0.67215	-0.73005	-0.5213	-0.48955	-0.49215	0.740239	0.0110807	0.0036347	0.0028098	0.0674282	0.0504847	0.0411173
610	610		Similar to the Cter part of Q1PUG2_9BACT Hypothetical protein [Candidatus Kuenenia stuttgartiensis] Length = 77. Hypothetical start.	Unknown	2	-0.1231	-0.376	-0.71385	-0.673	-0.54965	-0.3941	-0.3	0.80556	0.0870494	0.0010431	0.0131794	0.172278	0.149227	0.341085
611	611	ssl1255 hypothetical protein Length = 89	Similar to Q3M7C9_ANAVT Hypothetical protein [Anabaena variabilis (strain ATCC 29413 / PCC 7937)] Length = 81.	Unknown	3	-0.0290333	-0.113167	-0.202067	-0.166467	-0.436367	-0.2946	0.0004	0.911934	0.580284	0.253901	0.453543	0.128207	0.209621	0.847872
612	612	sll0658 hypothetical protein Length = 164	Similar to the Nter of Q3M7C8_ANAVT Hypothetical protein [Anabaena variabilis (strain ATCC 29413 / PCC 7937)] Length = 165.	Unknown	3	-0.127833	-0.1162	-0.3418	-0.0837667	-0.2482	-0.189833	-0.177033	0.754574	0.59892	0.0614734	0.733405	0.423073	0.428619	0.471262
613	613	sll0658 hypothetical protein Length = 164	Highly similar to the Cter of tr|Q55985|Q55985 [Synechocystis_sp._(strain_PCC_6803)._] Sll0658 protein. Hypothetical start.	Hypothetical	2	-0.16045	-0.47665	-0.4649	-0.2249	-0.2772	-0.03245	-0.08675	0.553353	0.00733005	0.0239396	0.175679	0.343792	0.76807	0.382235
614	614	ssr2755 hypothetical protein Length = 86	Similar to C-terminal part of Q1FCB3_9CHLR Addiction module toxin, Txe/YoeB [Roseiflexus sp. RS-1] Length = 100. Hypothetical start.	Unknown	4	-0.032225	-0.00815	0.06695	-0.08025	-0.13755	-0.01485	-0.070975	0.910865	0.854825	0.760586	0.745993	0.706274	0.733779	0.621134
615	615	ssr0761 hypothetical protein Length = 94	Similar to tr|Q7NGN7|Q7NGN7 [Gloeobacter_violaceus._] Glr3131 protein. Hypothetical start.	Unknown	4	0.046175	0.1406	0.13415	-0.006325	-0.087975	-0.005475	0.014175	0.924631	0.552806	0.438539	0.748277	0.750887	0.861746	0.744887
616	616		No similarity. Hypothetical start.	Unknown	5	0.14032	0.13426	0.13434	0.13184	0.1114	0.29216	0.26424	0.693599	0.720485	0.630658	0.698554	0.806046	0.513637	0.497604
617	617		Similar to A0IID0_9CHLR Hypothetical protein [Roseiflexus castenholzii DSM 13941] Length = 119.	Unknown	5	-0.13638	-0.30164	-0.26084	-0.2011	-0.16648	0.01376	0.02132	0.75766	0.123838	0.16143	0.400178	0.63921	0.84663	0.719706
618	618	slr1327 hypothetical protein Length = 144	Similar to Q4CB56_CROWT Hypothetical protein [Crocosphaera watsonii] Length = 140.	Unknown	4	-0.4963	-0.958875	-1.15865	-0.87875	-0.7797	-0.9406	-1.25463	0.222324	0.00152985	0.000332175	0.00465127	0.0481345	0.0083061	0.0021943
619	619		No similarity. Hypothetical start.	Unknown	2	-0.41615	-0.8662	-1.11425	-0.96665	-0.73165	-0.8351	-1.0594	0.20856	0.00090985	7.38e-05	0.00053175	0.0241502	0.0044903	0.00159155
620	620	sll1550 probable porin; major outer membrane protein Length = 544	Highly similar to P74655_SYNY3 Sll1550 protein [Synechocystis sp. (strain PCC 6803)] Length = 544. Hypothetical start.	Cell envelope	5	-0.26072	-0.5955	-0.9823	-0.70686	-0.57344	-0.71864	-1.19934	0.545207	0.0581407	0.0101112	0.0321495	0.154582	0.0647503	0.021776
623	623	ssl2717 hypothetical protein Length = 70	Highly similar to tr|P74146|P74146 [Synechocystis_sp._(strain_PCC_6803)._] Ssl2717 protein.	Hypothetical	2	0.166	0.0884	-0.11225	0.0584	0.1721	0.19405	0.2681	0.825765	0.68159	0.476245	0.888742	0.602956	0.510042	0.433252
624	624	sll0727 hypothetical protein Length = 580	Similar to tr|Q3MF33|Q3MF33_ANAVT Hypothetical protein [Anabaena variabilis (strain ATCC 29413 / PCC 7937)] .	Hypothetical	5	-0.03138	0.10558	0.0999	0.17814	0.30622	0.23494	0.28712	0.795126	0.61304	0.626076	0.583375	0.432698	0.483895	0.439127
625	625		Weakly similar to tr|Q5N663|Q5N663_SYNP6 Hypothetical protein [Synechococcus sp. (strain ATCC 27144 / PCC 6301 / SAUG 1402/1) (Anacystis nidulans)]. Hypothetical start.	Unknown	5	0.03534	0.1045	0.42542	0.48032	0.6858	0.46046	0.49582	0.913294	0.528736	0.0388251	0.0697475	0.0305093	0.0597863	0.0346601
626	626	ssr2194 unknown protein Length = 65	Similar to tr|P74005|P74005 [Synechocystis_sp._(strain_PCC_6803)._] Ssr2194 protein.	Unknown	3	-0.1025	0.2991	-0.104333	0.362133	0.1491	-0.839767	-1.23487	0.692628	0.152254	0.589313	0.223904	0.534731	0.0151001	0.0367815
627	627		No similarity. Hypothetical start.	Unknown	6	0.0312	-0.0335833	-0.0509667	0.0135833	-0.00553333	0.0190167	0.0145833	0.869801	0.688896	0.502129	0.725204	0.826353	0.593429	0.636245
628	628	sll0587 pyruvate kinase Length = 473	Similar to tr|Q8DLH6|Q8DLH6 [Synechococcus_elongatus_(Thermosynechococcus_elongatus)._] Pyruvate kinase.	Unknown	5	0.47892	0.36408	0.46108	0.523	0.10356	0.58708	0.87952	0.0776339	0.0273374	0.00577732	0.00524386	0.723984	0.00969038	0.00140302
gatB	629	sll1435 glutamyl-tRNA(Gln) amidotransferase subunit B Length = 519	Highly similar to sp|P74215|GATB_SYNY3 Aspartyl/glutamyl-tRNA(Asn/Gln) amidotransferase subunit B(EC 6.3.5.-) (Asp/Glu-ADT subunit B) [Synechocystis sp. (strain PCC 6803)]	Translation	5	0.1855	0.32624	0.42638	0.35592	0.10024	0.15804	0.10548	0.496691	0.0364416	0.00562468	0.0305635	0.722226	0.401852	0.59353
630	630	slr0110 hypothetical protein Length = 211	Highly similar to tr|Q4CB31|Q4CB31_CROWT Cobyrinic acid a,c-diamide synthase [Crocosphaera watsonii] .	Hypothetical	5	0.13966	0.17336	0.167	0.18964	0.0602	0.05552	0.0512	0.545759	0.182844	0.149196	0.1836	0.715502	0.576916	0.674063
631	631	slr0867 unknown protein Length = 135	Weakly similar to tr|P73763|P73763 [Synechocystis_sp._(strain_PCC_6803)._] Slr0867 protein. Hypothetical start.	Unknown	5	0.09584	0.12386	0.10248	-0.1148	-0.26998	-0.23968	-0.04582	0.772065	0.595738	0.561256	0.529011	0.405775	0.398253	0.598982
632	632	sll1011 hypothetical protein Length = 270	Highly similar to tr|P73013|P73013 [Synechocystis_sp._(strain_PCC_6803)._] Sll1011 protein. Hypothetical start.	Hypothetical	5	0.21254	0.16256	0.26686	-0.08374	-0.30916	-0.03672	0.15896	0.557881	0.426975	0.13532	0.674285	0.359006	0.386918	0.424456
633	633	slr2012 hypothetical protein Length = 215	Highly similar to tr|Q8YVY1|Q8YVY1 [Anabaena_sp._(strain_PCC_7120)._] All1837 protein.	Hypothetical	5	0.19764	-0.06422	-0.45428	-0.53954	-0.73062	-0.74382	-0.7059	0.729124	0.810354	0.0623341	0.0617859	0.0730385	0.0316082	0.0386206
634	634	slr2011 hypothetical protein Length = 199	Highly similar to tr|A0ZHK2|A0ZHK2_NODSP Hypothetical protein [Nodularia spumigena CCY9414] .	Hypothetical	5	0.17882	-0.1289	-0.4844	-0.60628	-0.71294	-0.68186	-0.59098	0.733477	0.639242	0.0426704	0.0188844	0.0537499	0.0492253	0.13693
635	635	ssr3410 hypothetical protein Length = 98	Highly similar to tr|A0ZHK3|A0ZHK3_NODSP Hypothetical protein [Nodularia spumigena CCY9414].	Hypothetical	4	0.148225	-0.1027	-0.542275	-0.5996	-0.712225	-0.73515	-0.71045	0.838489	0.763739	0.0438045	0.0471734	0.105241	0.0614527	0.0528543
637	637	ssr3409 hypothetical protein Length = 83	Highly similar to tr|A0YIJ3|A0YIJ3_9CYAN Hypothetical protein [Lyngbya sp. PCC 8106].	Hypothetical	3	0.0221	-0.171067	-0.619967	-0.686433	-0.830333	-0.983733	-0.912267	0.971965	0.544221	0.0666412	0.0591694	0.0905032	0.0350885	0.0676759
638	638	slr2010 hypothetical protein Length = 130	Similar to tr|A0YIJ2|A0YIJ2_9CYAN Hypothetical protein [Lyngbya sp. PCC 8106].	Hypothetical	4	0.06105	-0.1793	-0.7021	-0.7168	-0.823175	-0.968675	-0.9367	0.938446	0.484483	0.00508537	0.00826758	0.0304636	0.0049402	0.00713008
639	639	slr2007 NADH dehydrogenase subunit 4 ndhD5 Length = 487	Highly similar to tr|Q3M3Q2|Q3M3Q2_ANAVT NADH/Ubiquinone/plastoquinone (Complex I) precursor (EC 1.6.99.5) [Anabaena variabilis (strain ATCC 29413 / PCC 7937)].	Photosynthesis and respiration	5	0.00158	-0.15808	-0.70056	-0.75842	-0.81252	-1.04884	-1.0203	0.97046	0.479415	0.00200724	0.00357712	0.0202491	0.00144288	0.00226154
640	640	slr2008 hypothetical protein Length = 116	Highly similar to tr|Q3M3Q3|Q3M3Q3_ANAVT NADH-ubiquinone oxidoreductase, chain 4L precursor [Anabaena variabilis (strain ATCC 29413 / PCC 7937)].	Hypothetical	4	0.04455	-0.1828	-0.878825	-0.80605	-0.8349	-0.8653	-0.7632	0.945206	0.54171	0.0038435	0.0119473	0.0572245	0.0225617	0.0421727
641	641	slr2007 NADH dehydrogenase subunit 4 ndhD5 Length = 487	Highly similar to tr|Q3M3Q2|Q3M3Q2_ANAVT NADH/Ubiquinone/plastoquinone (Complex I) precursor (EC 1.6.99.5) [Anabaena variabilis (strain ATCC 29413 / PCC 7937)] .	Unknown	5	0.0107	0.02904	-0.55436	-0.7548	-0.89744	-0.99208	-0.97138	0.953854	0.766049	0.204098	0.199867	0.204983	0.189062	0.194414
642	642	sll0931 hypothetical protein Length = 156	Weakly similar to tr|P72868|P72868 [Synechocystis_sp._(strain_PCC_6803)._] Sll0931 protein.	Hypothetical	5	-0.2242	-0.21972	-0.2214	-0.0989	0.06406	-0.1128	-0.10814	0.567827	0.284625	0.246568	0.694343	0.891825	0.671939	0.639028
643	643	sll0930 unknown protein Length = 197	Similar to tr|Q4C9P4|Q4C9P4_CROWT Hypothetical protein [Crocosphaera watsonii]. Hypothetical start.	Unknown	5	-0.0379	-0.13604	-0.2166	-0.10496	0.08296	0.0307	0.04908	0.853674	0.409397	0.219539	0.586355	0.783619	0.802754	0.834364
644	644	sll0928 allophycocyanin-B apcD Length = 161	Highly similar to tr|P72870|P72870 [Synechocystis_sp._(strain_PCC_6803)._] Allophycocyanin-B.	Photosynthesis and respiration	5	0.17906	0.12378	0.18286	0.1509	0.17846	0.2159	0.66728	0.574822	0.497088	0.273841	0.464726	0.535577	0.336302	0.0143123
645	645	slr1128 hypothetical protein Length = 321	Highly similar to tr|Q31KH7|Q31KH7_SYNP7 Band 7 protein [Synechococcus sp. (strain PCC 7942) (Anacystis nidulans R2)]	Hypothetical	5	0.26942	0.15808	0.13992	0.14306	-0.15706	0.07534	0.21452	0.477983	0.48997	0.531485	0.580052	0.592656	0.595479	0.458116
647	647	sll1965 hypothetical protein Length = 90	Similar to tr|P73378|P73378 [Synechocystis_sp._(strain_PCC_6803)._] Sll1965 protein. Hypothetical start.	Hypothetical	3	0.0685667	0.0772	-0.0570333	0.0167	0.0524667	0.160067	0.091	0.799637	0.660222	0.639795	0.764731	0.767846	0.341082	0.275816
648	648	ssl3719 hypothetical protein Length = 84	Similar to tr|Q2DRB2|Q2DRB2_9DELT Hypothetical protein [Geobacter uraniumreducens Rf4].	Hypothetical	4	0.077525	0.1076	-0.011925	0.063025	0.11765	0.11755	0.1274	0.814835	0.514225	0.888653	0.723069	0.695599	0.49545	0.505061
649	649		Highly similar to tr|Q9L3N2|Q9L3N2 [Microcystis_aeruginosa._] Microcystin related protein MrpA.	Unknown	5	-0.30784	-0.04334	-0.23318	0.4642	-0.1253	-0.1922	-1.18424	0.787157	0.949534	0.669366	0.373882	0.922636	0.780838	0.0601104
650	650		Highly similar to tr|Q9L3N1|Q9L3N1 [Microcystis_aeruginosa._] Microcystin related protein MrpB.	Unknown	5	-0.2395	-0.1713	-0.31416	0.22194	-0.17332	-0.25036	-0.77782	0.748161	0.641815	0.339989	0.534406	0.817678	0.563702	0.0811856
654	654		Highly similar to the central part of tr|Q4C2E1|Q4C2E1_CROWT Hypothetical protein [Crocosphaera watsonii]	Unknown	3	-0.0280333	-0.242333	0.0123333	0.0919667	0.229633	0.0883667	0.112667	0.627215	0.352784	0.483845	0.722292	0.537423	0.809191	0.300125
655	655		Highly similar to tr|Q4C913|Q4C913_CROWT Similar to Transposase [Crocosphaera watsonii]. Hypothetical start.	Unknown	3	-0.0336	-0.165733	-0.184567	-0.1069	-0.132467	0.201467	0.0458333	0.953013	0.333902	0.242726	0.535033	0.624395	0.373225	0.661841
656	656		Highly similar to the Cter part of tr|Q4C2E1|Q4C2E1_CROWT Hypothetical protein [Crocosphaera watsonii]	Unknown	2	-0.08385	-0.0884	-0.1467	-0.013	-0.05935	-0.19435	-0.51745	0.88985	0.675694	0.470169	0.815368	0.869672	0.445428	0.0487966
657	657	sll1659 hypothetical protein Length = 392	Highly similar to tr|Q8YPR3|Q8YPR3 [Anabaena_sp._(strain_PCC_7120)._] Alr4129 protein.	Hypothetical	5	-0.10006	-0.2119	-0.31656	-0.40272	0.05418	-0.09762	-0.11224	0.727548	0.168739	0.0442123	0.0190976	0.864625	0.616964	0.594545
psb29	658	sll1414 hypothetical protein Length = 240	Similar to tr|P73956|P73956 [Synechocystis_sp._(strain_PCC_6803)._] Sll1414 protein.	Hypothetical	5	-0.02682	-0.19516	-0.18522	-0.43908	0.1975	0.2023	0.27678	0.937115	0.0797204	0.074325	0.00185544	0.250777	0.203884	0.0858886
smpB	660	slr1639 SsrA-binding protein Length = 154	Highly similar to sp|P74355|SSRP_SYNY3 [Synechocystis_sp._(strain_PCC_6803)._] SsrA-binding protein.	Other categories	5	-0.07776	-0.12772	-0.27376	-0.33122	-0.18114	-0.09444	-0.11654	0.750671	0.286471	0.0139334	0.00940828	0.284981	0.508297	0.40633
661	661	sll0470 hypothetical protein Length = 186	Weakly similar to tr|Q55847|Q55847 [Synechocystis_sp._(strain_PCC_6803)._] Sll0470 protein. Hypothetical start.	Hypothetical	5	-0.10448	0.08782	-0.1822	-0.77972	-1.33764	-1.52064	-1.35202	0.874833	0.732454	0.505356	0.0292853	0.00938584	0.0011353	0.00245436
662	662		Similar to tr|Q8YW97|Q8YW97 [Anabaena_sp._(strain_PCC_7120)._] Alr1718 protein.	Unknown	4	0.14335	0.1748	-0.000475	0.0688	-0.2471	-0.15735	-0.15905	0.580288	0.266013	0.842401	0.636768	0.23327	0.353903	0.361164
664	664	sll0169 cell division protein Ftn2 homolog Length = 714	Similar to tr|Q8YTL0|Q8YTL0 [Anabaena_sp._(strain_PCC_7120)._] All2707 protein. Hypothetical start.	Cellular processes	5	-0.01776	0.12876	0.31738	0.21346	0.21884	0.04804	0.0828	0.898295	0.402117	0.0940037	0.320015	0.393802	0.551568	0.648125
665	665	slr1934 pyruvate dehydrogenase E1 component, alpha subunit Length = 342	Highly similar to tr|Q8YTK9|Q8YTK9 [Anabaena_sp._(strain_PCC_7120)._] Pyruvate dehydrogenase E1 component, alpha subunit.	Energy metabolism	5	-0.08934	-0.01458	0.0426	0.03636	0.07518	-0.02024	-0.08032	0.717188	0.863246	0.73429	0.634244	0.696543	0.652275	0.551613
667	667		Weakly similar to the Nter of tr|Q8YLA8|Q8YLA8 [Anabaena_sp._(strain_PCC_7120)._] All7027 protein. Hypothetical start.	Unknown	5	-0.05694	-0.04676	-0.01446	-0.134	-0.13946	-0.0183	0.13442	0.791831	0.711267	0.859299	0.374645	0.525664	0.536454	0.538163
669	669		Highly similar to the Cter of tr|Q8YLA8|Q8YLA8 [Anabaena_sp._(strain_PCC_7120)._] All7027 protein. Hypothetical start.	Unknown	6	-0.0592333	0.0903	0.0213333	-0.114733	-0.1465	-0.0338333	0.00775	0.877008	0.632966	0.741217	0.723733	0.784153	0.680303	0.582741
670	670	slr0654 unknown protein Length = 253	Weakly similar to tr|P74566|P74566 [Synechocystis_sp._(strain_PCC_6803)._] Slr0654 protein. Hypothetical start.	Unknown	5	-0.00898	0.28332	0.50942	0.19918	0.08166	0.36182	0.45792	0.849089	0.0295735	0.00048414	0.146424	0.711018	0.0225498	0.00901898
671	671	slr1943 probable glycosyltransferase Length = 331	Highly similar to tr|Q8YM23|Q8YM23 [Anabaena_sp._(strain_PCC_7120)._] All5118 protein.	Central intermediary metabolism	5	-0.1374	-0.01868	0.05196	0.04756	0.1501	0.0391	0.04394	0.603947	0.730264	0.590398	0.786186	0.562198	0.789137	0.706826
672	672	sll1751 hypothetical protein Length = 111	Highly similar to tr|P73060|P73060 [Synechocystis_sp._(strain_PCC_6803)._] Sll1751 protein.	Hypothetical	3	-0.0870667	-0.158033	-0.238867	-0.218933	-0.188933	-0.339667	-0.2958	0.818906	0.407258	0.092219	0.286714	0.536507	0.092216	0.175167
aat	673	sll0869 Leu/Phe-tRNA-protein transferase aat Length = 198	Highly similar to sp|Q8YQ68|LFTR_ANASP [Anabaena_sp._(strain_PCC_7120)._] Leucyl/phenylalanyl-tRNA--protein transferase (EC 2.3.2.6) (L/F-transferase) (Leucyltransferase) (Phenyalanyltransferase).	Translation	5	0.08456	0.13686	0.0125	0.0681	0.12848	-0.02684	0.05466	0.814291	0.536605	0.732284	0.795204	0.681952	0.648492	0.71285
674	674	slr0697 5-oxoprolinase homolog Length = 1252	Highly similar to tr|Q8YMG4|Q8YMG4 [Anabaena_sp._(strain_PCC_7120)._] All4970 protein.	Unknown	5	0.12652	0.13518	0.01908	0.05842	0.23102	0.23412	0.19706	0.7042	0.421053	0.737028	0.674782	0.346468	0.288311	0.390073
675	675	slr0338 probable oxidoreductase Length = 356	Highly similar to tr|Q8YPT5|Q8YPT5 [Anabaena_sp._(strain_PCC_7120)._] All4106 protein.	Unknown	5	-0.10376	0.02874	0.04648	0.00884	0.13212	-0.00346	0.00836	0.749572	0.867278	0.779264	0.869654	0.620769	0.768734	0.826685
677	677		Highly and partially similar to tr|Q9RNA5|Q9RNA5 [Microcystis_aeruginosa._] Uma4. Hypothetical start.	Unknown	8	-0.012075	-0.02135	0.0321875	0.219062	-0.146762	-0.0749	-0.6693	0.876592	0.932873	0.721559	0.438203	0.787669	0.800439	0.126201
679	679		Highly similar to tr|A1HT45|A1HT45_9FIRM Hypothetical protein [Thermosinus carboxydivorans Nor1] . Hypothetical start.	Unknown	5	-0.19288	-0.30666	-0.19656	-0.05176	0.03022	-0.0082	-0.1749	0.562756	0.311338	0.392806	0.729186	0.888904	0.717597	0.37561
683	683		No similarity. Hypothetical start.	Unknown	3	0.0467	0.136967	0.0879667	-0.0071	-0.102667	-0.0498667	0.244667	0.919888	0.408572	0.58832	0.670147	0.73092	0.824144	0.181003
secA	684	sll0616 preprotein translocase SecA subunit secA Length = 932	Highly similar to tr|Q4BYR3|Q4BYR3_CROWT SecA protein [Crocosphaera watsonii]	Cellular processes	5	0.02494	0.0301	0.0527	0.04166	0.07806	0.08044	0.22676	0.942654	0.856372	0.729975	0.789262	0.793565	0.691438	0.242426
685	685		Highly similar to Nter part of tr|Q4C4F4|Q4C4F4_CROWT Hypothetical protein [Crocosphaera watsonii]	Unknown	5	0.08024	0.28398	0.0853	-0.19276	-0.34522	-0.33684	0.03446	0.765881	0.169153	0.488527	0.317623	0.212334	0.146052	0.491254
686	686		Similar to Q7NFK4_GLOVI Gll3521 protein [Gloeobacter violaceus] Length = 258	Unknown	21	-0.0689952	-0.0545143	-0.1155	-0.0492905	-0.0646048	-0.107957	-0.409224	0.911051	0.867523	0.728701	0.812107	0.896276	0.702552	0.311095
688	688		Highly similar to Nter part of tr|A3IZ84|A3IZ84_9CHRO Hypothetical protein [Cyanothece sp. CCY0110]	Unknown	5	0.07022	0.23216	-0.25586	-0.41276	-0.37476	-0.66812	-0.48742	0.750072	0.320911	0.294136	0.12191	0.256049	0.0223512	0.179369
696	696	ssl0410 unknown protein Length = 90	Similar to tr|P72713|P72713 [Synechocystis_sp._(strain_PCC_6803)._] Ssl0410 protein.	Unknown	5	0.16376	0.24856	0.3921	0.25384	0.12434	0.38142	0.60374	0.607992	0.141076	0.0225415	0.152276	0.674352	0.112492	0.0163126
697	697		Similar to tr|Q3M8T5|Q3M8T5_ANAVT Hypothetical protein [Anabaena variabilis (strain ATCC 29413 / PCC 7937)].	Unknown	1	0.0518	0.1882	0.3964	0.2283	0.0879	0.4039	0.5926	0.918498	0.232686	0.0107195	0.158686	0.797652	0.0406998	0.0076658
699	699		Highly similar to tr|Q3MGL4|Q3MGL4_ANAVT Hypothetical protein [Anabaena variabilis (strain ATCC 29413 / PCC 7937)].	Unknown	3	-0.0848	0.0567333	0.0457333	0.0157667	-0.0585667	-0.0379667	-0.0365	0.799657	0.696397	0.839338	0.693627	0.835999	0.88933	0.840955
702	702	sll0877 hypothetical protein Length = 456	Weakly similar to Q3MCN8_ANAVT Hypothetical protein [Anabaena variabilis (strain ATCC 29413 / PCC 7937)] Length = 466.	Unknown	5	0.45824	-0.01876	0.63204	0.81874	0.70496	2.35154	2.35402	0.37566	0.856208	0.0289064	0.0153928	0.123625	5.566e-05	8.93e-05
703	703	slr0022 hypothetical protein Length = 123	Similar to tr|A0ZIE3|A0ZIE3_NODSP Hypothetical protein [Nodularia spumigena CCY9414].	Hypothetical	3	0.0778	-0.0562	-0.051	0.133633	0.258067	0.2834	0.285133	0.821144	0.725263	0.674129	0.430377	0.283581	0.0954156	0.0988839
704	704	sll0924 hypothetical protein Length = 184	Similar to tr|Q4C9Z4|Q4C9Z4_CROWT Hypothetical protein [Crocosphaera watsonii]	Hypothetical	5	0.1445	0.18994	0.12996	0.05762	0.15104	0.206	0.49474	0.486271	0.310274	0.225568	0.22831	0.404903	0.206164	0.114252
705	705		Weakly similar to tr|A3IU57|A3IU57_9CHRO Glucose-6-phosphate 1-dehydrogenase (EC 1.1.1.49) [Cyanothece sp. CCY0110].	Unknown	5	-0.03874	0.17778	0.50406	0.3902	0.3169	0.34592	0.48728	0.88025	0.289588	0.00285132	0.0257859	0.174508	0.0667275	0.0180703
proC	706	slr0661 pyrroline-5-carboxylate reductase proC Length = 267	Highly similar to tr|A3IWN8|A3IWN8_9CHRO Pyrroline-5-carboxylate reductase (EC 1.5.1.2) [Cyanothece sp. CCY0110].	Amino acid biosynthesis	5	-0.15544	-0.0468	0.0366	0.05252	0.17688	-0.05734	-0.05994	0.547309	0.629562	0.709494	0.71009	0.473989	0.698265	0.575068
707	707	slr2073 hypothetical protein YCF50 ycf50 Length = 186	Highly similar to sp|P73376|Y50L_SYNY3 [Synechocystis_sp._(strain_PCC_6803)._] Ycf50-like protein.	Hypothetical	5	0.08822	0.6539	0.7802	0.41434	0.20534	0.05352	0.32154	0.86412	0.0039192	0.00082694	0.0453	0.519785	0.72569	0.214697
709	709	slr0556 hypothetical protein Length = 218	Highly similar to tr|Q3M926|Q3M926_ANAVT Hypothetical protein [Anabaena variabilis (strain ATCC 29413 / PCC 7937)].	Hypothetical	5	-0.26314	-0.33006	-0.13404	0.06634	0.1822	-0.13498	-0.44238	0.357935	0.0618545	0.42002	0.75562	0.55775	0.538653	0.0462896
710	710	ssl0105 hypothetical protein Length = 88	Similar to tr|A0Z090|A0Z090_9CYAN Hypothetical protein [Lyngbya sp. PCC8106].	Hypothetical	4	-0.12525	-0.143225	0.035	0.140075	0.1336	-0.0203	-0.085675	0.644073	0.37857	0.684851	0.35026	0.573879	0.858244	0.462153
ndhB	711	sll0223 NADH dehydrogenase subunit 2 ndhB Length = 521	Highly similar to tr|A3IXV9|A3IXV9_9CHRO NAD(P)H-quinone oxidoreductase subunit B (EC 1.6.5.-) [Cyanothece sp. CCY0110]	Photosynthesis and respiration	5	0.16294	0.2279	0.19676	0.16508	0.4011	0.80638	0.7406	0.406299	0.275589	0.119452	0.421691	0.231276	0.0706926	0.122448
712	712	slr1327 hypothetical protein Length = 144	Weakly similar to tr|Q8YMI1|Q8YMI1 [Anabaena_sp._(strain_PCC_7120)._] Alr4952 protein.	Unknown	5	0.01208	-0.06126	-0.21034	-0.12374	-0.0118	0.04706	-0.05322	0.859483	0.728725	0.213137	0.486729	0.792505	0.451618	0.471942
713	713		Weakly similar to tr|Q4BY00|Q4BY00_CROWT Hypothetical protein [Crocosphaera watsonii]	Unknown	2	-0.07055	-0.1891	-0.27095	-0.21785	-0.085	0.05595	-0.1481	0.738713	0.353821	0.0838058	0.216832	0.807161	0.813929	0.55807
714	714		Weakly similar to the Cter of tr|Q0M041|Q0M041_9CAUL N-6 DNA methylase [Caulobacter sp. K31] Hypothetical start.	Unknown	5	-0.21066	-0.08084	0.05364	0.12184	0.06016	-0.1371	-0.3536	0.547492	0.613166	0.838402	0.631068	0.776171	0.563428	0.219628
716	716	sll0245 probable GTP binding protein Length = 363	Highly similar to tr|A3ISA9|A3ISA9_9CHRO Translation-associated GTPase [Cyanothece sp. CCY0110]	Other categories	5	-0.35944	-0.11524	0.25566	0.45032	0.56004	0.29542	0.1288	0.192577	0.526928	0.09918	0.0248536	0.0396561	0.162691	0.571101
718	718	sll0830 elongation factor EF-G fus Length = 669	Highly similar to tr|Q8YP19|Q8YP19 [Anabaena_sp._(strain_PCC_7120)._] Translation elongation factor EF-G.	Translation	5	0.42466	0.65676	0.5281	0.64238	-0.23384	0.0446	0.52062	0.0984754	0.00079304	0.00208012	0.00129028	0.325876	0.53112	0.0274831
719	719	slr1019 phenazine biosynthetic protein PhzF homolog Length = 314	Weakly similar to the Cter of tr|Q4BYN2|Q4BYN2_CROWT Phenazine biosynthesis PhzC/PhzF protein [Crocosphaera watsonii]. Hypothetical start.	Other categories	3	0.0272333	0.0854	-0.0952667	-0.170767	-0.0903	-0.0938667	-0.0798	0.846754	0.706116	0.450121	0.354757	0.714471	0.57541	0.537937
720	720	slr0907 unknown protein Length = 1014	Highly similar to tr|Q55374|Q55374 [Synechocystis_sp._(strain_PCC_6803)._] Slr0907 protein.	Unknown	5	-0.09168	0.21172	0.20884	0.19622	0.25362	0.04472	0.03646	0.720995	0.11124	0.0939928	0.162107	0.203708	0.696823	0.704607
721	721	slr0909 unknown protein Length = 450	Similar to tr|Q55375|Q55375 [Synechocystis_sp._(strain_PCC_6803)._] Slr0909 protein.	Unknown	5	-0.01232	0.25808	0.3605	0.21348	0.16418	-0.0336	0.11502	0.913336	0.106304	0.0172893	0.204823	0.530309	0.724423	0.366239
722	722		No similarity. Hypothetical start.	Unknown	5	-0.02896	0.28436	0.4346	0.30064	0.16424	0.1045	0.20792	0.942898	0.0690289	0.00756086	0.117378	0.471442	0.605811	0.216715
723	723	sll1950 unknown protein Length = 244	Highly similar to tr|P73818|P73818 [Synechocystis_sp._(strain_PCC_6803)._] Sll1950 protein.	Unknown	5	0.15104	0.2996	0.25802	0.3187	0.40318	0.24274	0.34946	0.672316	0.102666	0.125739	0.0767618	0.130415	0.247375	0.105924
725	725	sll1951 unknown protein Length = 1741	Weakly similar to the Nter of tr|P73817|P73817_SYNY3 Hemolysin [Synechocystis sp. (strain PCC 6803)]	Unknown	5	0.20614	1.09954	1.1601	0.8143	0.31366	-0.04902	0.04164	0.436449	3.86e-05	1.014e-05	0.00060908	0.189627	0.720471	0.628785
726	726	sll1542 hypothetical protein Length = 300	Similar to tr|Q8YTL4|Q8YTL4 [Anabaena_sp._(strain_PCC_7120)._] All2703 protein.	Unknown	5	0.10754	0.21668	0.27586	-0.04442	-0.105	0.04936	0.12904	0.618142	0.200562	0.0948653	0.760828	0.737283	0.521018	0.357184
727	727	sll1526 hypothetical protein Length = 506	Highly similar to sp|P74360|YF26_SYNY3 [Synechocystis_sp._(strain_PCC_6803)._] Hypothetical protein sll1526.	Hypothetical	5	0.02674	0.25586	0.26128	0.17984	0.25192	0.32516	0.27794	0.912732	0.0896331	0.0506055	0.224241	0.239247	0.0601864	0.131157
730	730		Similar to tr|Q7NE31|Q7NE31 [Gloeobacter_violaceus._] Gsr4049 protein.	Unknown	3	0.0008	0.0996	0.155833	-0.0745667	-0.2328	-0.2336	-0.0012	0.947562	0.747262	0.450342	0.907127	0.549173	0.41321	0.949563
731	731	ssr1768 unknown protein Length = 65	Similar to tr|Q72HW7|Q72HW7 [Thermus_thermophilus_(strain_HB27__ATCC_BAA-163__DSM_7039)._] Hypothetical conserved protein.	Unknown	2	-0.03345	0.11245	0.1721	-0.0758	-0.3876	-0.46395	-0.1818	0.968222	0.714033	0.58182	0.846973	0.398212	0.188924	0.62826
732	732		No similarity. Hypothetical start.	Unknown	3	-0.000133333	0.215533	0.101933	-0.0351667	-0.2041	-0.303833	-0.191433	0.856538	0.243556	0.568894	0.593123	0.460178	0.196812	0.409501
734	734	sll0163 WD-repeat protein Length = 1693	Similar to the Cter of sp|Q8YV57|YL24_ANASP [Anabaena_sp._(strain_PCC_7120)._] Hypothetical WD-repeat protein all2124. Hypothetical start.	Unknown	5	0.07608	0.16338	0.19872	0.1401	0.14752	0.06816	0.19508	0.839307	0.300264	0.193124	0.380222	0.527917	0.68751	0.306275
735	735	ssl0410 unknown protein Length = 90	Similar to tr|Q6ZES9|Q6ZES9 [Synechocystis_sp._(strain_PCC_6803)._] Hypothetical protein slr5051.	Unknown	4	0.0311	0.02885	0.052525	0.036325	-0.1139	0.027925	-0.075225	0.959162	0.949474	0.888383	0.860949	0.848901	0.802481	0.829222
736	736		No similarity. Hypothetical start.	Unknown	6	0.0551	0.116833	0.0347667	0.0587167	0.105283	0.174567	0.141	0.870549	0.517375	0.565341	0.779305	0.821105	0.687313	0.562023
737	737		No similarity. Hypothetical start.	Unknown	5	0.1672	0.24098	0.18028	0.16764	0.16796	0.15568	0.16144	0.434604	0.240122	0.323084	0.312994	0.46906	0.189731	0.0750144
rplS	739	sll1740 50S ribosomal protein L19 rpl19 Length = 122	Highly similar to sp|P36239|RL19_SYNY3 [Synechocystis_sp._(strain_PCC_6803)._] 50S ribosomal protein L19.	Translation	4	-0.257	-0.428175	-0.530275	-0.182125	0.10965	-0.369675	-0.284675	0.495374	0.0473305	0.0100208	0.440747	0.806293	0.145157	0.266696
740	740	ssl3335 preprotein translocase SecE subunit secE Length = 81	Similar to tr|Q8YLK0|Q8YLK0 [Anabaena_sp._(strain_PCC_7120)._] Secretory protein.	Cellular processes	3	-0.405	-0.5928	-0.696267	-0.511733	-0.100067	-0.5605	-0.658833	0.274741	0.0126488	0.00328887	0.0300201	0.835373	0.0469465	0.0287642
nusG	741	sll1742 transcription antitermination protein NusG nusG Length = 205	Highly similar to sp|P36265|NUSG_SYNY3 [Synechocystis_sp._(strain_PCC_6803)._] Transcription antitermination protein nusG.	Regulatory functions	5	-0.32868	-0.57674	-0.73586	-0.43388	-0.01018	-0.44526	-0.55478	0.24961	0.00509608	0.00065414	0.0208957	0.929456	0.0476647	0.0176563
rplK	742	sll1743 50S ribosomal protein L11 rpl11 Length = 141	Highly similar to p|P36237|RL11_SYNY3 [Synechocystis_sp._(strain_PCC_6803)._] 50S ribosomal protein L11.	Translation	5	-0.38892	-0.66322	-0.87316	-0.41746	0.06908	-0.45486	-0.66256	0.170115	0.00137698	0.00013802	0.0214884	0.817054	0.0392308	0.00652468
rplA	743	sll1744 50S ribosomal protein L1 rpl1 Length = 238	Highly similar to sp|P36236|RL1_SYNY3 [Synechocystis_sp._(strain_PCC_6803)._] 50S ribosomal protein L1.	Translation	5	-0.47562	-0.78044	-1.01356	-0.43682	0.10046	-0.61032	-0.76678	0.20961	0.00337418	0.00036198	0.069448	0.848671	0.0361256	0.0144464
ribF	744	slr1882 riboflavin biosynthesis protein RibF ribF Length = 313	Similar to tr|Q8YMT1|Q8YMT1 [Anabaena_sp._(strain_PCC_7120)._] Riboflavin kinase/FAD synthase.	Biosynthesis of cofactors, prosthetic groups, and carriers	5	0.06452	0.10182	0.09758	0.15882	0.2192	0.10776	0.16678	0.791926	0.504889	0.539385	0.359043	0.346292	0.491468	0.402368
745	745		Similar to Q3MAE3_ANAVT Hypothetical protein [Anabaena variabilis (strain ATCC 29413 / PCC 7937)] Length = 92.	Unknown	2	0.1625	0.1861	0.334	0.32235	0.0715	0.1374	0.0072	0.596821	0.244527	0.028757	0.0517413	0.852006	0.521871	0.899377
746	746		No similarity. Hypothetical start.	Unknown	6	0.302167	0.362617	0.475333	0.544633	0.18975	0.26425	0.2009	0.187565	0.0143744	0.0017325	0.00373893	0.370145	0.165504	0.40465
747	747	slr0835 MoxR protein homolog Length = 303	Weakly similar to the Nter of tr|Q55419|Q55419 [Synechocystis_sp._(strain_PCC_6803)._] MoxR protein.	Unknown	2	0.00405	0.03585	-0.0655	-0.1304	-0.04875	-0.0295	-0.0102	0.993302	0.886607	0.802883	0.688291	0.892186	0.918115	0.983645
748	748		Similar to N-terminal part of Q7WRT5_9NOST Putative transposase [Anabaena circinalis 90] Length = 380. Hypothetical start.	Unknown	10	-0.09752	-0.147	-0.15467	-0.22718	-0.14428	-0.11651	-0.09411	0.789355	0.534886	0.479	0.392589	0.717031	0.662866	0.704384
750	750		No similarity. Hypothetical start.	Unknown	2	-0.1347	-0.3578	-0.4019	-0.109	-0.2121	-0.229	-0.4397	0.769382	0.0835193	0.0311901	0.651581	0.521422	0.352552	0.0732063
751	751	sll1749 hypothetical protein Length = 156	Similar to tr|P73062|P73062 [Synechocystis_sp._(strain_PCC_6803)._] Sll1749 protein.	Unknown	5	-0.03898	-0.1437	-0.11272	0.02618	-0.0509	-0.063	-0.0722	0.904201	0.385344	0.476232	0.814219	0.84216	0.68612	0.67702
753	753		Similar to tr|Q8YK90|Q8YK90 [Anabaena_sp._(strain_PCC_7120)._] Asl8027 protein.	Unknown	3	-0.0391	0.121633	0.038	-0.0451	-0.331767	-0.2773	-0.219633	0.914501	0.547505	0.904342	0.826488	0.273346	0.247785	0.368572
754	754	ssl2923 similar to virulence-associated protein VapC vapC Length = 83	Weakly similar to N-terminal part of Q1NVP8_9DELT PilT protein-like [delta proteobacterium MLMS-1] Length = 133.	Cellular processes	2	-0.0557	0.0555	-0.0308	-0.11845	-0.24615	-0.22115	-0.16015	0.868569	0.866972	0.791183	0.812376	0.597036	0.530999	0.560148
755	755	sll0690 probable transcription regulator Length = 133	Weakly and partially similar to Q4C453_CROWT PilT protein, N-terminal [Crocosphaera watsonii] Length = 135.	Regulatory functions	1	0.0301	-0.0225	-0.0244	0.1083	-0.0608	0.0025	-0.1174	0.962831	0.915421	0.915822	0.547674	0.877155	0.992982	0.566921
756	756		No similarity. Hypothetical start.	Unknown	5	-0.09538	0.00242	-0.15558	0.07128	-0.12962	-0.34078	-0.4774	0.783007	0.773597	0.454205	0.623191	0.696072	0.355037	0.3194
757	757	sll0829 probable methyltransferase Length = 212	Weakly similar to tr|Q62A62|Q62A62 [Burkholderia_mallei_(Pseudomonas_mallei)._] Hypothetical protein. Hypothetical start.	Unknown	5	-0.1492	-0.32326	-0.39778	-0.2246	-0.08116	-0.12394	-0.30384	0.637369	0.200151	0.122535	0.248013	0.772156	0.560987	0.303966
uvrA	758	slr1844 excinuclease ABC subunit A uvrA Length = 970	Highly similar to sp|P73412|UVRA_SYNY3 [Synechocystis_sp._(strain_PCC_6803)._] UvrABC system protein A (UvrA protein) (Excinuclease ABC subunit A).	DNA replication, restriction, modification, recombination, and repair	5	-0.1654	-0.14574	-0.18988	-0.02872	0.1316	-0.03276	-0.1537	0.548102	0.335351	0.239611	0.455238	0.626212	0.702773	0.474187
cysE	759	slr1348 serine acetyltransferase cysE Length = 249	Highly similar to tr|Q8YQ03|Q8YQ03 [Anabaena_sp._(strain_PCC_7120)._] Serine acetyltransferase.	Amino acid biosynthesis	5	0.15598	0.18518	0.06622	-0.02456	-0.14894	-0.2995	0.00696	0.582506	0.296144	0.730544	0.761981	0.505103	0.19409	0.762986
760	760	sll0654 alkaline phosphatase Length = 1409	Weakly and partially similar to A3IQK5_9CHRO Alkaline phosphatase-like protein [Cyanothece sp. CCY0110] Length = 555. Hypothetical start.	Unknown	5	-0.11532	0.1975	0.55956	0.3551	-0.15714	-0.1311	-0.11424	0.769915	0.332953	0.0371007	0.246743	0.62818	0.6136	0.57278
761	761	sll0654 alkaline phosphatase Length = 1409	Similar to C-terminal part of Q3MA30_ANAVT Alkaline phosphatase-like [Anabaena variabilis (strain ATCC 29413 / PCC 7937)] Length = 592. Hypothetical start.	Other categories	5	0.04334	0.0792	0.20724	0.19488	0.21574	0.2359	0.30808	0.852414	0.6557	0.242102	0.384596	0.472223	0.311129	0.278289
762	762	slr1813 hypothetical protein Length = 153	Similar to tr|P73698|P73698 [Synechocystis_sp._(strain_PCC_6803)._] Slr1813 protein.	Hypothetical	5	-0.04142	0.058	0.1151	0.15834	0.10908	0.13236	0.15548	0.83475	0.766552	0.546918	0.365967	0.730143	0.515242	0.454068
770	770	sll1515 glutamine synthetase inactivating factor IF17 gifB Length = 149	Weakly similar to tr|Q8DM13|Q8DM13 [Synechococcus_elongatus_(Thermosynechococcus_elongatus)._] Tlr0313 protein.	Unknown	5	-0.75574	-0.94004	-0.98984	-0.48276	-0.61976	-0.96274	-0.6844	0.151098	0.00977374	0.00331312	0.146601	0.190581	0.0208032	0.0841948
771	771		No similarity. Hypothetical start.	Unknown	3	0.0585	0.1563	0.108933	0.211833	0.1463	0.161633	0.2657	0.966256	0.65188	0.569797	0.34481	0.557332	0.547113	0.337535
772	772	sll0462 hypothetical protein Length = 366	Similar to tr|Q8YMJ5|Q8YMJ5 [Anabaena_sp._(strain_PCC_7120)._] Alr4938 protein.	Hypothetical	5	0.01428	0.17602	0.30742	0.32928	0.2741	0.26626	0.1814	0.774586	0.405848	0.209108	0.175944	0.399781	0.113602	0.107367
774	774		Similar to tr|Q8YU56|Q8YU56 [Anabaena_sp._(strain_PCC_7120)._] Asr2499 protein.	Unknown	2	-0.00965	0.1792	0.0321	0.06495	0.19185	0.15605	0.03435	0.533231	0.431742	0.758766	0.79953	0.59221	0.432653	0.351897
775	775	slr1751 periplasmic carboxyl-terminal protease Length = 423	Highly similar to tr|P73458|P73458 [Synechocystis_sp._(strain_PCC_6803)._] Carboxyl-terminal protease.	Translation	5	-0.11826	0.03624	0.11528	-0.30236	-0.54054	-0.65424	-0.51176	0.752908	0.804967	0.498942	0.116667	0.0571188	0.00956002	0.0329777
778	778	slr1916 probable esterase Length = 283	Highly similar to the Cter of tr|Q8YQX6|Q8YQX6 [Anabaena_sp._(strain_PCC_7120)._] Alr3685 protein. Hypothetical start.	Unknown	5	-0.0948	-0.21814	-0.05134	0.03092	0.0098	-0.05042	0.00278	0.568159	0.234645	0.460933	0.85634	0.859485	0.630982	0.83078
779	779		Similar to tr|Q8YVP2|Q8YVP2 [Anabaena_sp._(strain_PCC_7120)._] All1932 protein.	Unknown	5	0.11672	-0.06784	-0.0721	-0.10062	0.00612	0.0068	0.29596	0.714941	0.716478	0.634161	0.567405	0.906595	0.6485	0.195312
780	780		Similar to tr|Q8YVP3|Q8YVP3 [Anabaena_sp._(strain_PCC_7120)._] All1931 protein.	Unknown	6	0.174067	0.0116167	0.0242167	0.00281667	0.0201333	0.0804	0.438983	0.741765	0.705129	0.872641	0.781146	0.848394	0.673043	0.208804
782	782		Weakly similar to tr|Q8YST2|Q8YST2 [Anabaena_sp._(strain_PCC_7120)._] Asr3002 protein.	Unknown	4	0.030675	0.0468	0.159175	0.02305	-0.03695	-0.031675	0.067575	0.929691	0.651281	0.129092	0.808548	0.893263	0.78957	0.655443
783	783		No similarity. Hypothetical start.	Unknown	5	0.00526	-0.0191	0.03724	-0.00936	0.0132	0.13972	0.18618	0.932001	0.712167	0.743729	0.739526	0.887972	0.595709	0.477923
784	784	slr0208 hypothetical protein Length = 259	Similar to tr|Q8YVP5|Q8YVP5 [Anabaena_sp._(strain_PCC_7120)._] Alr1929 protein.	Unknown	5	0.33944	0.37716	0.5398	0.32654	-0.0481	0.23614	0.47354	0.267582	0.0603056	0.0102458	0.15938	0.84784	0.285751	0.0910274
785	785	sll1181 similar to hemolysin secretion protein Length = 583	Similar to tr|Q8YVP6|Q8YVP6 [Anabaena_sp._(strain_PCC_7120)._] Alr1928 protein.	Unknown	5	0.22414	0.1955	0.42102	0.41252	0.02346	0.33176	0.33418	0.583756	0.460302	0.131571	0.113795	0.936431	0.279538	0.3396
786	786	sll1180 toxin secretion ABC transporter ATP-binding protein Length = 1011	Similar to tr|Q8YVP7|Q8YVP7 [Anabaena_sp._(strain_PCC_7120)._] ABC transporter ATP-binding protein.	Unknown	5	0.41432	0.3723	0.4122	0.22062	0.02888	0.41428	0.62412	0.159944	0.0512145	0.0483611	0.196776	0.910321	0.094703	0.039121
787	787		Similar to the central part of tr|Q8YVP8|Q8YVP8 [Anabaena_sp._(strain_PCC_7120)._] Alr1926 protein. Hypothetical start.	Unknown	5	0.3618	0.33334	0.36716	0.05746	-0.1191	0.12256	0.47662	0.245864	0.0922905	0.042429	0.82331	0.748943	0.631765	0.0474147
788	788	slr0352 putative transposase [ISY100_e] Length = 282	Weakly similar to A0ZEL9_NODSP Transposase [Nodularia spumigena CCY9414] Length = 214.	Other categories	5	0.21792	0.11414	0.07988	-0.04668	-0.1391	0.17284	0.41676	0.450425	0.514762	0.623246	0.619823	0.62691	0.446746	0.0616391
789	789		N-terminal part of Q70JS4_MICAE Putative transposase [Microcystis aeruginosa] Length = 285.	Unknown	6	-0.1442	0.1643	-0.02755	-0.0633667	-0.102833	-0.319183	-0.3053	0.861087	0.55167	0.793538	0.767826	0.79913	0.526214	0.482682
793	793		Partial similarity to tr|Q8YVP5|Q8YVP5 [Anabaena_sp._(strain_PCC_7120)._] Alr1929 protein. Hypothetical start.	Unknown	2	-0.20095	-0.373	-0.1532	-0.05925	-0.0118	-0.00825	-0.07455	0.362393	0.00845075	0.199143	0.595044	0.810191	0.501989	0.672805
794	794	slr1916 probable esterase Length = 283	Highly similar to tr|Q8YQX6|Q8YQX6 [Anabaena_sp._(strain_PCC_7120)._] Alr3685 protein. Hypothetical start.	Unknown	5	-0.16326	-0.30454	-0.2147	-0.06228	-0.09156	-0.08688	-0.1325	0.521353	0.038167	0.101304	0.554858	0.678864	0.629195	0.479338
795	795		No similarity	Unknown	2	-0.13595	-0.1393	-0.1848	-0.18795	-0.3577	-0.45455	-0.51825	0.522497	0.251652	0.0760892	0.122243	0.0437165	0.00553705	0.00294955
clpX	796	sll0535 ATP-dependent Clp protease ATPase subunit clpX Length = 445	Highly similar to sp|Q8YQX7|CLPX_ANASP [Anabaena_sp._(strain_PCC_7120)._] ATP-dependent Clp protease ATP-binding subunit clpX	Translation	5	-0.18658	-0.1866	-0.13936	-0.26968	-0.4219	-0.52826	-0.60824	0.4949	0.254786	0.342207	0.109026	0.0854225	0.0284137	0.0169268
clpP2	797	sll0534 ATP-dependent Clp protease proteolytic subunit 2 clpP2 Length = 226	Highly similar to sp|Q59993|CLP2_SYNY3 [Synechocystis_sp._(strain_PCC_6803)._] ATP-dependent Clp protease proteolytic subunit2 (EC 3.4.21.92)(Endopeptidase Clp 2).	Translation	10	0.06263	0.15836	0.04053	-0.11948	-0.20885	-0.21366	-0.1363	0.831809	0.384142	0.484779	0.370237	0.428956	0.376951	0.412946
clpP	797	sll0534 ATP-dependent Clp protease proteolytic subunit 2 clpP2 Length = 226	Highly similar to sp|Q59993|CLP2_SYNY3 [Synechocystis_sp._(strain_PCC_6803)._] ATP-dependent Clp protease proteolytic subunit2 (EC 3.4.21.92)(Endopeptidase Clp 2).	Translation	10	0.06263	0.15836	0.04053	-0.11948	-0.20885	-0.21366	-0.1363	0.831809	0.384142	0.484779	0.370237	0.428956	0.376951	0.412946
tig	798	sll0533 trigger factor Length = 471	Similar to sp|Q8YQX9|TIG_ANASP [Anabaena_sp._(strain_PCC_7120)._] Trigger factor (TF).	Cellular processes	5	0.0742	-0.04502	0.18514	0.42554	0.10752	0.14594	0.05748	0.897811	0.842351	0.34643	0.0581183	0.78956	0.586909	0.824793
asd	799	slr0549 aspartate beta-semialdehyde dehydrogenese asd Length = 269	Highly similar to tr|Q8YQY0|Q8YQY0 [Anabaena_sp._(strain_PCC_7120)._] Aspartate-semialdehyde dehydrogenase. Hypothetical start	Amino acid biosynthesis	5	-0.14088	-0.46782	-0.44326	-0.56362	-0.36896	-0.3084	-0.16004	0.494387	0.0008625	0.00072878	0.00041816	0.0385252	0.0359682	0.266496
dapA	800	slr0550 dihydrodipicolinate synthase dapA Length = 301	Highly similar to sp|Q55513|DAPA_SYNY3 [Synechocystis_sp._(strain_PCC_6803)._] Dihydrodipicolinate synthase (EC 4.2.1.52)(DHDPS).	Amino acid biosynthesis	5	-0.14316	-0.54026	-0.41516	-0.35596	-0.1155	-0.13336	-0.0788	0.504468	0.0006028	0.00179158	0.0070573	0.559164	0.370884	0.612043
801	801	slr0551 hypothetical protein Length = 640	Highly similar to sp|P54123|Y551_SYNY3 [Synechocystis_sp._(strain_PCC_6803)._] Hypothetical UPF0036 protein slr0551.	Hypothetical	5	-0.09356	-0.4556	-0.2333	-0.20386	0.0194	-0.01974	-0.056	0.659238	0.00071418	0.0207526	0.0686539	0.916734	0.900573	0.694587
802	802	sll1489 circadian phase modifier CpmA homolog cpmA Length = 279	Highly similar to tr|Q8YQE8|Q8YQE8 [Anabaena_sp._(strain_PCC_7120)._] Alr3885 protein.	Other categories	5	-0.06998	-0.45884	-0.1872	0.01384	0.19956	0.02728	0.01848	0.787157	0.00851236	0.227554	0.667392	0.442977	0.522287	0.414448
dxs	803	sll1945 1-deoxyxylulose-5-phosphate synthase Length = 640	Highly similar to sp|P73067|DXS_SYNY3 [Synechocystis_sp._(strain_PCC_6803)._] 1-deoxy-D-xylulose-5-phosphate synthase (EC2.2.1.7) (1-deoxyxylulose-5-phosphate synthase) (DXPsynthase) (DXPS).	Other categories	5	-0.02616	0.00776	0.13472	0.16954	0.27896	0.04424	-0.08414	0.843776	0.679854	0.361329	0.204219	0.300047	0.645346	0.614679
804	804		No similarity. Hypothetical start.	Unknown	4	0.0909	0.1994	0.233775	0.1677	0.012325	0.2139	0.49395	0.82641	0.271863	0.161713	0.391532	0.930558	0.317611	0.0347942
805	805		Weakly similar to tr|Q607X9|Q607X9 [Methylococcus_capsulatus._] Virulence associated protein VagD, putative.	Unknown	4	-0.017075	-0.00825	0.039575	0.01635	-0.041375	0.033825	0.25245	0.712449	0.453535	0.462807	0.347581	0.722258	0.591545	0.266901
806	806		Similar to tr|Q6YRQ4|Q6YRQ4 [Synechocystis_sp._(strain_PCC_6803)._] Slr6100 protein.	Unknown	4	-0.21855	-0.1586	-0.136475	-0.0439	-0.1474	-0.046	-0.037625	0.519129	0.461093	0.461896	0.690482	0.601335	0.704117	0.574674
807	807		Weakly similar to tr|Q6YRQ3|Q6YRQ3 [Synechocystis_sp._(strain_PCC_6803)._] Slr6101 protein.	Unknown	5	-0.09084	-0.13534	-0.08654	-0.16292	-0.23928	-0.21868	-0.05354	0.773959	0.546474	0.64509	0.426065	0.429548	0.372678	0.779356
808	808	sll0163 WD-repeat protein Length = 1693	Similar to tr|Q8YSG6|Q8YSG6 [Anabaena_sp._(strain_PCC_7120)._] Alr3119 protein.	Unknown	5	0.06518	0.07346	0.21472	0.32308	0.28868	0.19896	0.20714	0.850534	0.657784	0.108565	0.0375113	0.184995	0.28363	0.276056
809	809	slr1596 a protein in the cytoplasmic membrane involved in light-induced proton extrusion. pxcA Length = 440	Similar to sp|P75028|PCXA_SYNY3 [Synechocystis_sp._(strain_PCC_6803)._] Proton extrusion protein pcxA.	Transport and binding proteins	5	-0.10556	0.0673	0.51182	0.42052	0.2675	0.0975	0.04534	0.721257	0.776181	0.0207481	0.0726552	0.362163	0.696856	0.717745
810	810	sll1516 hypothetical protein Length = 624	Similar to tr|Q8YWD9|Q8YWD9 [Anabaena_sp._(strain_PCC_7120)._] Alr1674 protein.	Hypothetical	5	-0.023	-0.0529	0.11158	0.16666	0.19316	0.08588	0.02648	0.932711	0.700422	0.396849	0.260844	0.373953	0.674442	0.872126
811	811		Similar to tr|Q7M7G3|Q7M7G3 [Gloeobacter_violaceus._] Glr0146 protein (Gll0371 protein).	Unknown	2	0.07235	0.0776	0.0915	0.1256	0.03635	0.2388	0.18905	0.842813	0.641982	0.545265	0.439287	0.866981	0.278018	0.283268
812	812	ssr2755 hypothetical protein Length = 86	Weakly similar to tr|Q5NZB9|Q5NZB9 [Azoarcus_sp._(strain_EbN1)._] Hypothetical protein.	Unknown	4	-0.0583	-0.083525	-0.01025	0.1142	0.000175	0.059775	0.007325	0.914421	0.706968	0.762077	0.673832	0.897069	0.836176	0.802651
813	813		No similarity. Hypothetical start.	Unknown	2	-0.003	0.0159	0.07795	0.14255	-0.05895	0.0331	0.18635	0.991516	0.927047	0.587967	0.342974	0.823438	0.896149	0.279591
814	814	ssr0336 hypothetical protein Length = 78	Similar to tr|P74798|P74798 [Synechocystis_sp._(strain_PCC_6803)._] Ssr0336 protein.	Hypothetical	3	0.1098	-0.1196	-0.0253333	-0.0465333	-0.0467333	0.156433	0.216433	0.691778	0.415492	0.549711	0.813646	0.799309	0.445046	0.382987
815	815		Weakly similar to tr|Q8Q067|Q8Q067 [Methanosarcina_mazei_(Methanosarcina_frisia)._] Conserved protein. Hypothetical start.	Unknown	4	-0.041075	-0.2403	-0.1159	-0.1873	-0.163325	0.057225	0.079375	0.939831	0.370809	0.556964	0.554162	0.731714	0.580273	0.575764
816	816	sll0101 unknown protein Length = 102	Weakly similar to tr|Q55878|Q55878 [Synechocystis_sp._(strain_PCC_6803)._] Sll0101 protein.	Unknown	4	0.01625	0.007275	-0.069425	-0.0901	-0.110525	0.041775	0.051325	0.952358	0.835108	0.777658	0.695916	0.787613	0.872081	0.856975
817	817		Similar to tr|Q8PN78|Q8PN78 [Xanthomonas_axonopodis_(pv._citri)._] Hypothetical protein XAC1195.	Unknown	2	0.12175	0.0211	-0.28175	-0.3304	-0.2212	-0.1079	0.16025	0.672381	0.910467	0.0344935	0.028416	0.314928	0.571919	0.421498
818	818		Weakly similar to tr|Q7NH02|Q7NH02 [Gloeobacter_violaceus._] Glr2735 protein.	Unknown	5	0.14448	-0.0046	-0.239	-0.26964	-0.18192	-0.00042	0.27042	0.75408	0.827345	0.229802	0.208242	0.400864	0.441957	0.270407
820	820	sll0499 hypothetical protein Length = 948	Partially similar to tr|Q8YTD5|Q8YTD5 [Anabaena_sp._(strain_PCC_7120)._] All2787 protein.	Unknown	5	-0.11702	-0.07536	-0.29194	-0.44388	-0.4681	-0.5086	-0.62236	0.688006	0.671531	0.0950144	0.0191581	0.0794389	0.0368935	0.0231335
821	821		Similar to sp|Q58503|YB03_METJA [Methanococcus_jannaschii._] Hypothetical protein MJ1103.	Unknown	4	-0.25185	-0.1969	-0.583975	-0.603825	-0.583125	-0.56315	-0.596475	0.704289	0.384679	0.0174306	0.0473359	0.106622	0.0616317	0.0577794
822	822		No similarity	Unknown	2	0.0444	-0.1186	-0.29225	-0.3944	-0.3172	-0.27015	-0.32135	0.922416	0.402073	0.0385937	0.021052	0.145949	0.12483	0.0773978
823	823	slr1999 hypothetical protein Length = 136	Similar to Cter part of tr|P73830|P73830_SYNY3 Slr1999 protein [Synechocystis sp. (strain PCC 6803)] Length = 136.	Unknown	3	0.0076	-0.0394333	-0.1339	-0.157433	-0.297167	-0.313933	-0.203667	0.975984	0.659986	0.54953	0.524312	0.386175	0.24985	0.457701
824	824	slr1999 hypothetical protein Length = 136	Highly similar to Q4C6I2_CROWT Hypothetical protein [Crocosphaera watsonii] Length = 65.	Unknown	2	0.0481	-0.0188	-0.1171	-0.1739	-0.26225	-0.2508	-0.23055	0.914947	0.909744	0.428238	0.308157	0.250126	0.178018	0.207138
825	825		No similarity	Unknown	2	0.09495	-0.08545	-0.18375	-0.33585	-0.3047	-0.1768	-0.18065	0.79863	0.640097	0.298232	0.0418837	0.201413	0.371559	0.356602
826	826		No similarity; hypothetical start.	Unknown	1	0.0261	0.0531	-0.0982	-0.1189	-0.4382	-0.2859	-0.3005	0.976332	0.817951	0.623546	0.581857	0.110367	0.197451	0.178566
827	827		No similarity	Unknown	3	0.1089	0.2325	0.0023	-0.0733333	-0.150633	-0.109767	-0.0834	0.90902	0.516628	0.827228	0.699615	0.65538	0.56834	0.480736
828	828		Partial similarity to tr|Q8R901|Q8R901 [Thermoanaerobacter_tengcongensis._] Maltose-binding periplasmic proteins/domains. Hypothetical start.	Unknown	5	0.01152	-0.1663	-0.2566	-0.23236	0.01686	0.10014	0.05724	0.945097	0.288037	0.140602	0.143147	0.855361	0.599153	0.717164
829	829	slr0510 hypothetical protein Length = 505	Partial similarity to the Cter part of tr|Q72BU0|Q72BU0 [Desulfovibrio_vulgaris_(strain_Hildenborough__ATCC_29579__NCIMB_8303)._] Mechanosensitive ion channel family protein.	Hypothetical	5	0.04608	-0.12868	-0.22614	-0.10182	0.05798	0.10436	0.04416	0.890722	0.527526	0.241078	0.651842	0.865114	0.629977	0.629304
830	830	slr1506 hypothetical protein Length = 577	Similar to the central part of tr|P73946|P73946 [Synechocystis_sp._(strain_PCC_6803)._] Slr1506 protein.	Unknown	5	-0.05304	0.03852	-0.05704	-0.21812	-0.10646	-0.11254	-0.07698	0.821576	0.71921	0.66798	0.095851	0.629468	0.505161	0.658148
831	831		No similarity; hypothetical start.	Unknown	3	0.0584667	0.0888667	0.00463333	0.0919333	0.0544	0.0158667	0.0296	0.945264	0.82442	0.810125	0.509206	0.869841	0.938885	0.815845
832	832	slr1541 hypothetical protein Length = 210	Highly similar to tr|P73425|P73425 [Synechocystis_sp._(strain_PCC_6803)._] Slr1541 protein.	Unknown	7	-0.132529	-0.1283	-0.0239857	0.0196714	-0.0419857	-0.0666	-0.0641	0.585463	0.395359	0.705322	0.927133	0.85574	0.657962	0.558706
proS	833	sll1425 proline-tRNA ligase proS Length = 603	Highly similar to tr|Q8YM83|Q8YM83 [Anabaena_sp._(strain_PCC_7120)._] Prolyl-tRNA synthetase.	Translation	5	-0.19256	-0.21584	-0.02964	0.4102	0.46746	0.4824	0.29496	0.491605	0.182738	0.892615	0.017036	0.0549722	0.0206844	0.127202
835	835	sll0504 diaminopimelate decarboxylase lysA Length = 469	Weakly similar to tr|Q60AJ5|Q60AJ5 [Methylococcus_capsulatus._] Diaminopimelate decarboxylase (EC 4.1.1.20).	Unknown	5	0.14514	0.08806	0.08334	0.1405	0.0356	0.06678	0.07698	0.628252	0.576109	0.601803	0.486805	0.634251	0.597495	0.71296
valS	836	slr0557 valyl-tRNA synthetase valS Length = 910	Highly similar to Q4C360_CROWT Valyl-tRNA synthetase, class Ia [Crocosphaera watsonii] Length = 907.	Translation	5	0.04368	-0.00194	-0.00912	0.1006	0.2815	0.2879	0.08646	0.911899	0.853928	0.886698	0.519514	0.284734	0.249951	0.494689
837	837		Weakly similar to A0ZEN4_NODSP Menaquinone-specific isochorismate synthase (EC 5.4.4.2) [Nodularia spumigena CCY9414] Length = 58. Hypothetical start.	Unknown	1	0.6275	0.4925	0.0643	0.1879	-0.2353	0.3617	0.8375	0.0649666	0.0183692	0.797204	0.377557	0.464908	0.129434	0.0042265
838	838	slr0456 unknown protein Length = 158	Similar to tr|Q4C8A5_CROWT Hypothetical protein [Crocosphaera watsonii] Length = 140.	Unknown	5	0.075	0.0785	0.14526	-0.12494	-0.25132	-0.1896	0.00854	0.796217	0.600001	0.283104	0.410923	0.227026	0.32617	0.566643
839	839	slr0455 hypothetical protein Length = 130	Similar to A0YWN9_9CYAN Hypothetical protein [Lyngbya sp. PCC 8106] Length = 124. Hypothetical start.	Hypothetical	4	0.044275	0.13515	0.166425	-0.068625	-0.2249	-0.114475	0.013825	0.900523	0.304889	0.151937	0.629093	0.246833	0.480281	0.839943
840	840	sll1994 porphobilinogen synthase (5-aminolevulinate dehydratase) hemB Length = 327	Highly similar to Q3M7Y1_ANAVT Delta-aminolevulinic acid dehydratase (Porphobilinogen synthase)(ALADH) [Anabaena variabilis (strain ATCC 29413 / PCC 7937)] Length = 325.	Biosynthesis of cofactors, prosthetic groups, and carriers	5	0.25788	0.20626	-0.06326	-0.00864	-0.1118	-0.05916	-0.28042	0.200854	0.0903517	0.619881	0.75202	0.629656	0.730698	0.0932307
842	842	sll0672 cation-transporting p-type ATPase PacL pacL Length = 945	Highly similar to N-terminal part of Q3M5P5_ANAVT ATPase, E1-E2 type (EC 3.6.3.8) [Anabaena variabilis (strain ATCC 29413 / PCC 7937)] Length = 867. Hypothetical start.	Unknown	5	0.10112	0.09394	0.00622	-0.02274	0.07792	0.08082	0.2175	0.870168	0.590217	0.77339	0.591987	0.652194	0.625437	0.441792
845	845		Highly but partially similar to Q64CG5_9ARCH Hypothetical protein [uncultured archaeon GZfos23H9] Length = 347. Hypothetical start.	Unknown	14	-0.0658643	-0.0605571	-0.0552786	-0.0674786	-0.2099	-0.163614	-0.188129	0.875882	0.765431	0.740637	0.73823	0.40754	0.470769	0.403711
848	848		Partial similarity with the tr|Q8GEC5|Q8GEC5 [Pseudomonas_stutzeri_(Pseudomonas_perfectomarina)._] Site-specific recombinase (Fragment)	Unknown	5	0.01828	0.2016	0.0468	0.03368	0.01818	0.05872	0.0739	0.872709	0.389948	0.695562	0.653064	0.756273	0.702902	0.549751
849	849	slr0244 hypothetical protein Length = 284	Highly similar to tr|P72700|P72700 [Synechocystis_sp._(strain_PCC_6803)._] Slr0244 protein	Hypothetical	5	0.21986	0.30756	0.3318	0.63338	0.58466	0.7458	0.69878	0.554286	0.132468	0.0822361	0.0101918	0.0664581	0.0150061	0.0174438
850	850	slr1916 probable esterase Length = 283	Highly similar to Q8YVC0_ANASP All2058 protein [Anabaena sp. (strain PCC 7120)] Length = 331.	Unknown	5	0.0685	0.2008	0.30954	0.23762	0.17252	0.3568	0.42348	0.845709	0.479561	0.262854	0.433416	0.701612	0.375289	0.261247
852	852		Weak and partial similarity with the tr|Q7NNK7|Q7NNK7 [Gloeobacter_violaceus._] Glr0404 protein	Unknown	5	0.31588	0.6522	0.73812	0.57776	0.27332	0.52108	0.6266	0.237397	0.00301794	0.0008193	0.0081642	0.281846	0.0252112	0.0119527
trmU	853	sll0844 tRNA (5-methylaminomethyl-2-thiouridylate)-methyltransferase Length = 358	Highly similar to sp|P73755|TRMU_SYNY3 [Synechocystis_sp._(strain_PCC_6803)._] Probable tRNA(5-methylaminomethyl-2-thiouridylate)-methyltransferase(EC 2.1.1.61)	Translation	5	-0.1875	-0.1249	-0.1054	-0.20006	-0.11504	-0.27532	-0.40004	0.411527	0.405967	0.490722	0.144214	0.600542	0.0968091	0.0266523
cpcG	854	slr2051 phycobilisome rod-core linker polypeptide cpcG1 Length = 249	Highly similar to tr|P73093|P73093 [Synechocystis_sp._(strain_PCC_6803)._] Phycobilisome rod-core linker polypeptide; CpcG	Photosynthesis and respiration	5	-0.02856	0.21332	0.08626	0.10598	0.21026	0.14836	0.09602	0.934867	0.219495	0.640692	0.589145	0.439401	0.508171	0.67111
855	855	slr2049 hypothetical protein YCF58 ycf58 Length = 192	Highly similar to tr|P73092|P73092 [Synechocystis_sp._(strain_PCC_6803)._] Slr2049 protein	Hypothetical	5	0.12228	0.15334	-0.1411	-0.22792	-0.05686	-0.05268	0.0625	0.539207	0.200057	0.181204	0.0789301	0.797514	0.540751	0.614693
mrr	856	sll1429 unknown protein Length = 304	Highly similar to tr|Q7MVS4|Q7MVS4 [Porphyromonas_gingivalis_(Bacteroides_gingivalis)._] Mrr restriction system protein	Unknown	5	-0.0263	-0.01234	0.0101	0.00198	0.10646	0.03324	0.04158	0.858779	0.710034	0.94975	0.833267	0.792051	0.793363	0.765925
857	857		Highly similar to tr|Q83BB1|Q83BB1 [Coxiella_burnetii._] Hypothetical protein	Unknown	5	-0.07584	-0.08684	-0.01954	-0.00042	0.045	-0.0515	-0.01296	0.833355	0.59357	0.830306	0.803561	0.808125	0.80854	0.670411
gst1	858	sll1545 glutathione S-transferase Length = 271	Highly similar to tr|P74665|P74665 [Synechocystis_sp._(strain_PCC_6803)._] Glutathione S-transferase	Biosynthesis of cofactors, prosthetic groups, and carriers	5	0.0236	0.08338	0.05454	0.32118	-0.1479	0.02188	-0.25602	0.93906	0.604091	0.754088	0.0613156	0.573429	0.86138	0.195967
859	859	sll0396 two-component response regulator OmpR subfamily Length = 224	Similar to tr|Q8YN20|Q8YN20 [Anabaena_sp._(strain_PCC_7120)._] Two-component response regulator	Unknown	5	0.02432	-0.03132	0.1346	0.09782	-0.00554	0.1686	0.30186	0.82261	0.788775	0.371443	0.52335	0.868822	0.425996	0.339789
860	860		Highly similar to tr|Q8YNF1|Q8YNF1 [Anabaena_sp._(strain_PCC_7120)._] All4615 protein; hypothetical start	Unknown	5	0.13446	0.16868	0.14992	-0.00478	0.00126	0.18942	0.34172	0.817717	0.659604	0.620846	0.918158	0.968785	0.54486	0.5153
861	861	slr1293 similar to to phytoene dehydrogenase Length = 507	Highly similar to tr|Q8YM18|Q8YM18 [Anabaena_sp._(strain_PCC_7120)._] All5123 protein; hypothetical start	Biosynthesis of cofactors, prosthetic groups, and carriers	5	-0.30084	-0.21058	-0.40556	-0.44912	-0.29028	-0.43118	-0.54762	0.200123	0.192503	0.00646478	0.0068786	0.188212	0.0267427	0.00772258
862	862	slr1124 phosphoglycerate mutase Length = 443	Highly similar to tr|Q8YRV4|Q8YRV4 [Anabaena_sp._(strain_PCC_7120)._] Phosphoglycerate mutase	Energy metabolism	5	-0.13806	0.1642	-0.0356	-0.17104	-0.19614	-0.34348	-0.5214	0.687293	0.323489	0.793755	0.317997	0.442611	0.189176	0.0240715
863	863	sll0185 hypothetical protein Length = 419	Highly similar to tr|Q8YTL2|Q8YTL2 [Anabaena_sp._(strain_PCC_7120)._] All2705 protein	Hypothetical	5	-0.09398	-0.0623	0.24358	0.09926	-0.15694	-0.26484	-0.10766	0.818185	0.745593	0.161574	0.410029	0.672769	0.3039	0.452086
ilvB	864	sll1981 acetolactate synthase ilvB Length = 550	Highly similar to tr|P73918|P73918 [Synechocystis_sp._(strain_PCC_6803)._] Acetolactate synthase	Amino acid biosynthesis	5	-0.0298	-0.14182	-0.20372	0.12294	0.31842	-0.02802	-0.14698	0.882834	0.29817	0.0941887	0.392796	0.117768	0.75056	0.376987
865	865		Similar to tr|Q8YZ36|Q8YZ36 [Anabaena_sp._(strain_PCC_7120)._] Alr0651 protein	Unknown	5	-0.06332	-0.2049	-0.2147	-0.04626	0.15664	0.28334	0.24456	0.758325	0.214426	0.211247	0.721956	0.587737	0.303788	0.471948
866	866		High and partial similarity with the tr|Q6EVK9|Q6EVK9 [Microcystis_aeruginosa_PCC_7806._] Putative transposase ImeAB protein (Fragment)	Unknown	9	-0.366767	-0.447533	-0.4553	-0.327978	-0.105478	-0.301256	-0.489922	0.111686	0.00850774	0.00305303	0.0317852	0.687261	0.0820595	0.0127377
867	867		High and very partial similarity with the tr|Q8YPQ9|Q8YPQ9 [Anabaena_sp._(strain_PCC_7120)._] Asr4133 protein; hypothetical start	Unknown	1	-0.2887	-0.3335	-0.4584	-0.3914	-0.1879	-0.4678	-0.439	0.182968	0.0159874	0.0014864	0.0079429	0.356035	0.008921	0.0132348
psbA2	868	slr1311 photosystem II D1 protein psbA2 Length = 360	Highly similar to sp|P51764|PSB2_MICAE [Microcystis_aeruginosa._] Photosystem Q(B) protein (32 kDa thylakoid membrane protein)(Photosystem II protein D1)	Photosynthesis and respiration	6	-0.3243	-0.108283	-0.19545	-0.320783	-0.3938	-0.467633	-0.452017	0.213527	0.521967	0.176228	0.0558175	0.0942479	0.0363382	0.0921792
cynS	869	slr0899 cyanate lyase cynS Length = 149	Highly similar to sp|P58703|CYNS_ANASP [Anabaena_sp._(strain_PCC_7120)._] Cyanate hydratase (EC 4.2.1.104) (Cyanase)(Cyanate lyase) (Cyanatehydrolase	Amino acid biosynthesis	4	0.34395	0.43555	0.3239	0.13305	0.291775	0.511875	0.3161	0.15865	0.0086386	0.0232157	0.412674	0.186978	0.0108155	0.0893297
870	870	slr1719 DrgA protein homolog Length = 201	Similar to tr|Q6MNS5|Q6MNS5 [Bdellovibrio_bacteriovorus._] InterPro: Nitroreductase family (EC 1.6.99.-)	Unknown	5	0.18674	0.23728	0.13466	0.16172	0.11696	0.0801	0.2063	0.588653	0.244361	0.472606	0.448812	0.722763	0.741111	0.388253
871	871	sll1087 similar to sodium/glucose cotransporter Length = 512	Similar to tr|Q8A3C5|Q8A3C5 [Bacteroides_thetaiotaomicron._] Na+/glucose symporter	Transport and binding proteins	5	-0.02974	0.34144	0.28896	0.27294	0.1424	0.03278	0.04842	0.742923	0.044095	0.0535984	0.113143	0.583635	0.485891	0.471071
872	872		Weakly similar to tr|Q8YMA9|Q8YMA9 [Anabaena_sp._(strain_PCC_7120)._] All5025 protein	Unknown	5	0.11648	0.11382	-0.04088	0.01628	-0.03682	-0.08128	-0.02936	0.716212	0.52459	0.555907	0.326689	0.723044	0.523902	0.635643
873	873	ssl2384 unknown protein Length = 57	Similar to tr|P72829|P72829 [Synechocystis_sp._(strain_PCC_6803)._] Ssl2384 protein	Unknown	1	0.4721	0.5683	0.3726	0.7535	0.4513	0.6758	0.8096	0.0284867	0.0001151	0.0007361	2.01e-05	0.0067918	0.0001019	3.88e-05
874	874	slr1649 hypothetical protein Length = 196	Similar to tr|Q8YZ40|Q8YZ40 [Anabaena_sp._(strain_PCC_7120)._] Alr0647 protein	Unknown	5	0.11574	0.21302	0.04986	0.15224	0.05114	0.02758	-0.17314	0.599958	0.0984193	0.734578	0.331886	0.815129	0.591998	0.327057
875	875	slr2001 cyanophycinase cphB Length = 271	Weak and partial similarity with the tr|Q8YU50|Q8YU50 [Anabaena_sp._(strain_PCC_7120)._] All2506 protein; hypothetical start	Unknown	5	0.20888	0.24666	0.20644	0.54652	0.19598	0.38998	0.33326	0.378216	0.090529	0.0925351	0.00260138	0.378993	0.0322317	0.053556
876	876	slr0401 periplasmic polyamine-binding protein of ABC transporter Length = 384	Similar to tr|Q8Z004|Q8Z004 [Anabaena_sp._(strain_PCC_7120)._] Periplasmic polyamine-binding protein of ABC transporter	Transport and binding proteins	5	-0.2679	-0.18768	-0.329	-0.18708	-0.03922	-0.16138	-0.30628	0.250147	0.191878	0.0202648	0.206623	0.875578	0.399505	0.0790969
877	877		No similarity, hypothetical start, hypothetical protein	Unknown	4	-0.16645	-0.1964	-0.244175	-0.14815	-0.080425	-0.117275	-0.1964	0.730981	0.401142	0.381489	0.570213	0.78733	0.745963	0.698064
879	879	sll0528 hypothetical protein Length = 379	Similar to sp|Q55518|Y528_SYNY3 [Synechocystis_sp._(strain_PCC_6803)._] Hypothetical protein sll0528 (EC 3.4.24.-)	Hypothetical	5	-0.33384	-0.20732	-0.41238	-0.53286	-0.47296	-0.81188	-0.7426	0.290366	0.291697	0.0229713	0.0116558	0.0954871	0.00400218	0.0080755
880	880	sll0876 Holliday junction DNA helicase RuvA ruvA Length = 211	Similar to sp|P73554|RUVA_SYNY3 [Synechocystis_sp._(strain_PCC_6803)._] Holliday junction DNA helicase ruvA	DNA replication, restriction, modification, recombination, and repair	5	0.00382	0.0604	0.07878	-0.01816	-0.08666	0.04994	-0.04652	0.84125	0.691198	0.598458	0.648045	0.624653	0.560799	0.737303
apcA	881	slr2067 allophycocyanin alpha subunit apcA Length = 161	Highly similar to sp|Q02923|PHAA_SYNY4 [Synechocystis_sp._(strain_PCC_6714)_(Aphanocapsa_sp._(strain_PCC_6714))._] Allophycocyanin alpha chain	Photosynthesis and respiration	5	0.0605	0.32824	0.22324	0.53212	0.40984	0.57246	0.33848	0.900418	0.0996172	0.237279	0.0172009	0.173746	0.0385564	0.195215
apcB1	882	slr1986 allophycocyanin beta subunit apcB Length = 161	Highly similar to sp|P16571|PHAB_FREDI [Fremyella_diplosiphon_(Calothrix_PCC_7601)._] Allophycocyanin beta chain	Photosynthesis and respiration	5	-0.06728	0.29688	0.15012	0.4529	0.293	0.2376	-0.04832	0.781456	0.147953	0.409503	0.0444643	0.348943	0.553268	0.280887
apcC	883	ssr3383 phycobilisome small core linker polypeptide apcC Length = 67	Highly similar to tr|O68971|O68971 [Synechococcus_sp._(strain_PCC_7002)_(Agmenellum_quadruplicatum)._] Phycobilisome core linker protein	Photosynthesis and respiration	2	-0.011	0.18805	0.1436	0.4047	0.3389	0.50135	0.33265	0.917706	0.355647	0.450149	0.0537644	0.25601	0.176636	0.488652
884	884	sll1680 hypothetical protein Length = 176	Highly similar to A0YK97_9CYAN Hypothetical protein [Lyngbya sp. PCC 8106] Length = 133.	Hypothetical	5	0.07418	0.24374	0.1149	0.07526	0.06694	0.08972	0.14342	0.855628	0.185112	0.541254	0.724743	0.849272	0.673457	0.585125
885	885		Highly similar to tr|Q3M5H2|Q3M5H2_ANAVT DEAD/DEAH box helicase-like [Anabaena variabilis (strain ATCC 29413 / PCC 7937)]	Unknown	5	0.104	0.03266	-0.20278	-0.28508	-0.13992	-0.16562	-0.11094	0.800381	0.777307	0.305615	0.206685	0.626026	0.431959	0.512718
886	886		No similarity, hypothetical start	Unknown	3	-0.0836333	-0.106667	-0.320967	-0.4749	-0.336567	-0.4058	-0.369433	0.843288	0.451562	0.0467538	0.00906623	0.184492	0.0457982	0.065465
887	887		No similarity, hypothetical start	Unknown	4	-0.21715	-0.2264	-0.198975	-0.3452	-0.488575	-0.41295	-0.40825	0.312056	0.0639237	0.105547	0.0119374	0.0153175	0.0114233	0.0218956
888	888		Partially similar to tr|Q1NMI5|Q1NMI5_9DELT DNA polymerase, beta-like region [delta proteobacterium MLMS-1]	Unknown	6	-0.0128333	-0.109483	-0.1477	-0.195883	-0.370283	-0.265167	-0.0741833	0.842992	0.591705	0.440671	0.347881	0.207437	0.313427	0.545548
889	889		Similar to tr|Q0B0D6|Q0B0D6_SYNWW Hypothetical protein [Syntrophomonas wolfei subsp. wolfei (strain Goettingen)]. Hypothetical start.	Unknown	5	0.0175	-0.2126	-0.11496	-0.12374	-0.27374	-0.12806	-0.0361	0.853609	0.238235	0.40887	0.516217	0.284566	0.516301	0.577601
890	890		Similar to tr|Q3CJ33|Q3CJ33_THEET DNA polymerase, beta-like region [Thermoanaerobacter ethanolicus ATCC 33223]	Unknown	4	0.032875	-0.11365	0.025675	-0.060125	-0.293825	-0.042825	0.14765	0.912173	0.514517	0.910689	0.563104	0.288423	0.761539	0.499181
892	892		No similarity, hypothetical start	Unknown	2	0.12695	-0.02975	0.1316	-0.03225	-0.3184	-0.17475	0.28445	0.605416	0.696281	0.263039	0.802549	0.140267	0.417347	0.0715332
893	893		Highly similar to tr|A0YW95|A0YW95_9CYAN Hypothetical protein [Lyngbya sp. PCC 8106]	Unknown	5	0.11238	-0.0036	0.18286	-0.02458	-0.20746	0.09058	0.37298	0.767809	0.834922	0.251748	0.883082	0.456407	0.602949	0.0745657
894	894		Highly similar to tr|A0YW94|A0YW94_9CYAN Hypothetical protein [Lyngbya sp. PCC 8106]	Unknown	5	0.14836	0.01718	0.19	-0.0332	-0.23572	-0.00022	0.32856	0.68201	0.949845	0.277157	0.89832	0.417517	0.797473	0.172762
895	895		Highly similar to tr|A0YW93|A0YW93_9CYAN Hypothetical protein [Lyngbya sp. PCC 8106]	Unknown	5	0.11008	-0.00166	0.22754	-0.00302	-0.28436	-0.06116	0.2334	0.773985	0.826825	0.147391	0.793166	0.297642	0.811045	0.290149
896	896	sll0198 hypothetical protein Length = 191	Highly similar to tr|Q4CA01|Q4CA01_CROWT Hypothetical protein [Crocosphaera watsonii]	Hypothetical	5	0.13466	0.12166	0.28148	0.06312	-0.27008	-0.14172	0.14234	0.628966	0.449892	0.0422919	0.652748	0.22362	0.450706	0.464517
897	897		Similar to tr|Q8YWN8|Q8YWN8 [Anabaena_sp._(strain_PCC_7120)._] Alr1566 protein	Unknown	5	0.14448	0.04186	0.1037	0.05048	-0.2057	-0.0766	0.0295	0.745906	0.842191	0.631712	0.77791	0.513242	0.601006	0.72879
898	898		Highly similar to tr|A0YW90|A0YW90_9CYAN Hypothetical protein [Lyngbya sp. PCC 8106]	Unknown	5	0.1222	0.0197	0.07098	-0.001	-0.23374	-0.23248	-0.13138	0.793156	0.723736	0.787882	0.726428	0.532145	0.427097	0.654715
899	899		Highly similar to N-terminal part of A0YW89_9CYAN Hypothetical protein [Lyngbya sp. PCC 8106] Length = 335.	Unknown	3	0.127333	-0.0514667	0.0728	-0.00723333	-0.197667	-0.234233	-0.209067	0.717372	0.804627	0.695566	0.916663	0.453215	0.24594	0.336967
901	901		Highly similar to tr|Q3M5G0|Q3M5G0_ANAVT Hypothetical protein [Anabaena variabilis (strain ATCC 29413 / PCC 7937)]	Unknown	3	0.193333	0.229167	0.163333	0.302667	0.227033	0.0687667	0.179933	0.501031	0.290559	0.371033	0.320132	0.39751	0.641251	0.516065
903	903	sll1561 proline oxidase putA Length = 990	Highly similar to tr|A0YS22|A0YS22_9CYAN CoA-linked acetaldehyde dehydrogenase and iron-dependentalcoholdehydrogenase / pyruvate-formate-lyase deactivase [Lyngbya sp. PCC 8106]	Unknown	5	0.42728	0.41422	0.41726	0.54286	-0.0206	0.42934	0.42864	0.268095	0.0957654	0.0712428	0.0324469	0.933884	0.134197	0.151765
904	904		Partially similar to tr|Q3CIF0|Q3CIF0_THEET Hypothetical protein [Thermoanaerobacter ethanolicus ATCC 33223]	Unknown	5	-0.00828	-0.633	-1.26322	-1.20168	-1.17874	-0.58212	-0.39368	0.672743	0.00435968	1.902e-05	7.626e-05	0.00164996	0.0782521	0.276239
905	905		Weakly similar to tr|Q7N0T3|Q7N0T3 [Photorhabdus_luminescens_(subsp._laumondii)._] Similar to transposase	Unknown	1	-0.1421	-0.3123	-0.2218	-0.0437	-0.0068	0.0026	-0.4154	0.881927	0.357033	0.507199	0.933591	0.996848	0.996544	0.303264
906	906		Similar to A0ZGN5_NODSP Hypothetical protein [Nodularia spumigena CCY9414] Length = 66.	Unknown	9	-0.0330556	-0.0787333	-0.0651444	-0.0390333	-0.0168556	-0.0607333	-0.154733	0.928997	0.7133	0.803735	0.865873	0.919476	0.742434	0.620127
907	907		Weakly similar to N-terminal part of Q6ZER7_SYNY3 Hypothetical protein sll5063 [Synechocystis sp. (strain PCC 6803)] Length = 217.	Unknown	2	-0.042	-0.03435	-0.0898	-0.09255	-0.12845	-0.097	-0.14815	0.877041	0.851333	0.5718	0.593716	0.64384	0.652554	0.453163
913	913		C-terminal part of Q9RNA5_MICAE Uma4 [Microcystis aeruginosa PCC 7806] Length = 404. Hypothetical start.	Unknown	97	0.0106505	0.0875392	0.0886258	0.614823	0.0963773	0.0332701	-1.55606	0.985118	0.89948	0.910501	0.329408	0.951049	0.940663	0.0488555
918	918		Part of Q70JS4_MICAE Putative transposase [Microcystis aeruginosa] Length = 285. Hypothetical start.	Unknown	1	-0.0376	0.026	-0.261	0.0609	-0.1523	-0.2427	-0.3865	0.954424	0.907347	0.0855961	0.78693	0.60281	0.226313	0.061895
919	919		Simlar to sp|P04393|MTE5_ECOLI Modification methylase EcoRV (EC 2.1.1.72) (Adenine-specificmethyltransferase EcoRV) (M.EcoRV) [Escherichia coli]	Unknown	2	-0.0026	-0.1526	-0.07655	-0.17175	-0.1001	-0.1094	0.12565	0.995407	0.361598	0.681637	0.313285	0.773392	0.635288	0.558878
920	920		Weak and partial similarity with the tr|Q6YRQ3|Q6YRQ3 [Synechocystis_sp._(strain_PCC_6803)._] Slr6101 protein; hypothetical start	Unknown	5	-0.01254	-0.06546	-0.04302	-0.07808	-0.06864	0.06616	0.11688	0.927818	0.67251	0.790585	0.586532	0.754581	0.707638	0.487523
hypB	921	sll1079 putative hydrogenase expression/formation protein HypB hypB Length = 229	Highly similar to tr|Q8GKU4|Q8GKU4 [Anabaena_variabilis._] HypB-like protein	Unknown	10	0.17844	0.47299	0.40203	-0.32673	-0.46582	-0.34038	-0.09581	0.722764	0.375774	0.449138	0.249046	0.36253	0.349279	0.288323
hypA	922	slr1675 putative hydrogenase expression/formation protein HypA1 hypA1 Length = 113	Highly similar to sp|Q9EYH3|HYPA_NOSPU [Nostoc_punctiforme._] Hydrogenase nickel incorporation protein hypA	Other categories	4	0.114075	-0.0349	-0.057125	0.024175	0.091775	0.238725	0.3852	0.660091	0.596271	0.707926	0.811626	0.653874	0.345575	0.116425
923	923	sll1462 putative hydrogenase expression/formation protein HypE hypE Length = 345	Highly similar to tr|Q8GKU6|Q8GKU6 [Anabaena_variabilis._] HypE-like protein	Other categories	5	0.12086	-0.01308	-0.13068	0.02008	0.10606	0.19708	0.33242	0.762168	0.718587	0.387711	0.750441	0.680737	0.398987	0.263309
924	924		Highly similar to tr|Q8YTP7|Q8YTP7 [Anabaena_sp._(strain_PCC_7120)._] Asr2667 protein; hypothetical start	Unknown	2	0.07765	0.06685	-0.0594	-0.06575	-0.0051	0.1036	0.3095	0.939954	0.816294	0.872622	0.818998	0.993005	0.745715	0.369358
927	927	sll1425 proline-tRNA ligase proS Length = 603	Highly similar to the Nter part of sp|Q31LT0|SYP_SYNP7 Prolyl-tRNA synthetase (EC 6.1.1.15) (Proline--tRNA ligase) (ProRS) [Synechococcus sp. (strain PCC 7942) (Anacystis nidulans R2)].	Unknown	1	-0.2357	-0.3485	-0.1339	0.3913	0.3465	0.3635	-0.0839	0.545587	0.0921614	0.527674	0.0659826	0.270461	0.143582	0.775729
928	928		High and very partial similarity with the tr|Q64CG5|Q64CG5 [uncultured_archaeon_GZfos23H9._] Hypothetical protein; hypothetical start	Unknown	16	0.0112687	-0.0332875	-0.00365625	-0.0443	-0.112431	-0.0937	-0.0372	0.921191	0.806473	0.851843	0.792741	0.642318	0.604074	0.800776
931	931		Weak and partial similarity with the tr|Q7NFK4|Q7NFK4 [Gloeobacter_violaceus._] Gll3521 protein	Unknown	11	-0.0683364	-0.0963273	-0.0173182	0.0601909	-0.0482364	0.0374909	-0.0947091	0.837591	0.515871	0.884099	0.638294	0.83731	0.774619	0.700743
933	933	sll1094 putative transposase Length = 100	Weak and very partial similarity with the tr|Q8FSP2|Q8FSP2 [Corynebacterium_efficiens._] Putative transposase	Unknown	6	-0.0137	-0.0757667	-0.0800833	-0.0889	-0.145533	-0.208867	-0.184217	0.792614	0.516682	0.602212	0.496892	0.570995	0.382048	0.434066
lipA1	934	slr1598 lipoic acid synthetase Length = 289	Highly similar to sp|P72980|LIP1_SYNY3 [Synechocystis_sp._(strain_PCC_6803)._] Lipoyl synthase 1 (EC 2.8.1.-)(Lipoic acid synthase 1)(Lipoatesynthase 1)(Lipoyl-acyl-carrier protein synthase 1)(Sulfur insertionprotein lipA1)(Lip-syn 1)	Biosynthesis of cofactors, prosthetic groups, and carriers	5	0.02066	-0.00844	-0.15842	-0.09448	-0.02234	-0.04408	-0.15888	0.86277	0.743845	0.233987	0.547915	0.939999	0.691172	0.321186
935	935	slr0402 hypothetical protein Length = 194	Highly similar to sp|Q8YM52|HAM1_ANASP [Anabaena_sp._(strain_PCC_7120)._] HAM1 protein homolog	Hypothetical	5	0.09034	0.07664	0.1561	0.1402	0.15126	0.19664	0.40022	0.734739	0.622565	0.205921	0.339633	0.46947	0.24386	0.0625732
936	936	sll0018 fructose-bisphosphate aldolase, class II fbaA, fda Length = 359	Highly similar to tr|Q7NHK2|Q7NHK2 [Gloeobacter_violaceus._] Fructose-bisphosphate aldolase (EC 4.1.2.13)	Unknown	5	0.12282	0.1151	0.20316	0.17788	0.27302	0.36236	0.46894	0.616646	0.386063	0.0999345	0.220874	0.173231	0.0707728	0.0197769
939	939		Weakly and partially similar to Q82ID8_STRAW Hypothetical protein [Streptomyces avermitilis] Length = 1063. Hypothetical start.	Unknown	5	-0.01894	0.05972	-0.02004	0.01758	-0.02044	-0.03536	-0.08308	0.758544	0.5844	0.768162	0.844921	0.826026	0.54544	0.455969
941	941	slr0644 nitrogen regulation protein NifR3 homolog Length = 355	Highly similar to Q4BXC7_CROWT Dihydrouridine synthase TIM-barrel protein nifR3 [Crocosphaera watsonii] Length = 341. Hypothetical start.	Amino acid biosynthesis	5	0.07168	0.12026	0.12568	0.00486	-0.01592	0.0965	0.30588	0.827581	0.511685	0.47269	0.736131	0.78548	0.464691	0.288883
pgi	942	slr1349 glucose-6-phosphate isomerase Length = 531	Highly similar to Q4C469_CROWT Glucose-6-phosphate isomerase (EC 5.3.1.9) [Crocosphaera watsonii] Length = 528.	Energy metabolism	5	0.09306	0.19566	0.30066	0.19338	0.29082	0.495	0.52676	0.785207	0.205347	0.0335067	0.277089	0.203483	0.0262296	0.0166686
943	943	slr0594 hypothetical protein Length = 407	Highly similar to tr|Q8YZK5|Q8YZK5 [Anabaena_sp._(strain_PCC_7120)._] Alr0452 protein	Unknown	5	0.07468	0.2398	0.31734	0.19146	0.25068	0.2911	0.46824	0.831081	0.22756	0.0764216	0.391612	0.412196	0.318122	0.0857254
944	944		No similarity, hypothetical start, hypothetical protein	Unknown	2	0.0223	-0.0904	-0.0411	0.0943	0.16015	0.08395	0.1323	0.76022	0.649786	0.86736	0.660135	0.641202	0.7421	0.543074
945	945	sll1142 hypothetical protein Length = 173	Highly similar to Q4C079_CROWT Hypothetical protein [Crocosphaera watsonii] Length = 168.	Hypothetical	5	0.04242	0.30718	0.36986	0.38644	0.03952	-0.1705	-0.07598	0.803484	0.0936701	0.0356562	0.0458977	0.86613	0.340704	0.273781
947	947	slr0469 30S ribosomal protein S4 rps4 Length = 202	Highly similar to A0YJ14_9CYAN 30S ribosomal protein S4 [Lyngbya sp. PCC 8106] Length = 202.	Unknown	7	-0.105743	-0.218829	-0.450743	-0.287214	-0.191329	-0.485843	-0.434571	0.825773	0.269672	0.0183854	0.158667	0.574291	0.0564072	0.145597
953	953	sll0505 hypothetical protein Length = 303	Highly similar to A3ITL4_9CHRO Hypothetical protein [Cyanothece sp. CCY0110] Length = 273.	Hypothetical	5	-0.13886	-0.11312	0.07788	0.20018	0.41884	0.24286	0.0999	0.580927	0.411636	0.561884	0.204702	0.0516072	0.234822	0.480249
uppS	954	sll0506 undecaprenyl pyrophosphate synthetase Length = 249	Highly similar to sp|Q55482|UPPS_SYNY3 [Synechocystis_sp._(strain_PCC_6803)._] Undecaprenyl pyrophosphate synthetase (EC 2.5.1.31) (UPP synthetase)(Di-trans,poly-cis-decaprenylcistransferase)(Undecaprenyl diphosphatesynthase) (UDS)	Other categories	5	-0.06048	-0.0214	0.04428	0.27614	0.45544	0.1827	0.0765	0.85938	0.887248	0.781587	0.0773308	0.0529002	0.345728	0.561882
955	955	slr1915 hypothetical protein Length = 104	Highly similar to tr|A3IL09|A3IL09_9CHRO Hypothetical protein [Cyanothece sp. CCY0110].	Hypothetical	3	-0.333133	-0.1233	-0.0815333	-0.0422333	0.0047	-0.158633	-0.146067	0.189739	0.416802	0.576277	0.861149	0.920509	0.379731	0.415922
956	956		Weak and partial similarity with the tr|Q88KN8|Q88KN8 [Pseudomonas_putida_(strain_KT2440)._] Hypothetical protein	Unknown	5	-0.34202	-0.13434	-0.08408	-0.0886	-0.0871	-0.1208	-0.14604	0.251777	0.434173	0.633874	0.643675	0.762794	0.576504	0.499779
957	957	sll1869 probable dioxygenase, Rieske iron-sulfur component Length = 357	Similar to tr|Q6MI75|Q6MI75 [Bdellovibrio_bacteriovorus._] Oxidase-related protein (EC 1.14.-.-)	Other categories	5	-0.0861	0.13318	-0.00896	0.05216	-0.01806	-0.1682	-0.02524	0.7706	0.382743	0.750507	0.636382	0.94214	0.334661	0.820587
958	958		Weak and very partial similarity with the tr|Q72HQ8|Q72HQ8 [Thermus_thermophilus_(strain_HB27__ATCC_BAA-163__DSM_7039)._] Hypothetical protein.	Unknown	5	-0.34924	-0.66236	-0.55214	-0.30894	-0.1961	-0.13972	-0.45932	0.424499	0.0238286	0.0377197	0.234811	0.652625	0.620181	0.141022
959	959		Similar to tr|Q72HQ6|Q72HQ6 [Thermus_thermophilus_(strain_HB27__ATCC_BAA-163__DSM_7039)._] Hypothetical protein	Unknown	5	-0.29716	-0.45858	-0.44672	-0.10062	-0.12146	-0.11338	-0.68936	0.714659	0.297535	0.231068	0.832191	0.906421	0.805225	0.165072
960	960		Weakly similar to tr|Q72HQ7|Q72HQ7 [Thermus_thermophilus_(strain_HB27__ATCC_BAA-163__DSM_7039)._] Hypothetical protein;hypothetical start	Unknown	5	-0.39	-0.56496	-0.59456	-0.25448	-0.19498	-0.31772	-0.47134	0.286778	0.0167924	0.00754572	0.299641	0.606561	0.263737	0.0828727
961	961	sll0228 arginase speB1 Length = 306	Highly similar to sp|P72703|SPB1_SYNY3 [Synechocystis_sp._(strain_PCC_6803)._] Agmatinase 1 (EC 3.5.3.11) (Agmatine ureohydrolase 1) (AUH 1)	Energy metabolism	5	-0.14112	-0.06344	-0.15	-0.28006	-0.24116	-0.36598	-0.46672	0.568257	0.572721	0.206533	0.0445915	0.210719	0.0296392	0.0118141
963	963	slr2141 hypothetical protein Length = 340	Highly similar to tr|Q4C833|Q4C833_CROWT Methylenetetrahydrofolate reductase [Crocosphaera watsonii]	Hypothetical	5	-0.03012	0.01056	0.18288	0.25122	0.35854	0.44314	0.3956	0.908899	0.884437	0.264833	0.144346	0.142032	0.0581794	0.057666
964	964	slr0601 unknown protein Length = 128	Similar to tr|A2C9C5|A2C9C5_PROMA Hypothetical protein [Prochlorococcus marinus str. MIT 9303], hypothetical start	Unknown	4	-0.040775	0.0816	0.154875	0.245625	0.265725	-0.0273	0.077875	0.925757	0.804341	0.419251	0.331513	0.403566	0.838396	0.730431
965	965	slr1340 unknown protein Length = 178	Highly similar to tr|A0YY84|A0YY84_9CYAN GCN5-related N-acetyltransferase [Lyngbya sp. PCC 8106]	Unknown	5	-0.08902	0.00416	0.1429	0.27738	0.29152	0.10094	0.17752	0.777565	0.873093	0.288202	0.103867	0.208095	0.591049	0.309668
clpB1	966	slr0156 ClpB protein clpB2 Length = 898	Highly similar to sp|P74459|CLB1_SYNY3 [Synechocystis_sp._(strain_PCC_6803)._] Chaperone clpB 1	Translation	5	-0.14538	-0.16262	6e-05	-0.02176	0.08154	0.01522	-0.02754	0.595512	0.322381	0.880205	0.840776	0.772578	0.661324	0.776425
968	968	slr0498 unknown protein Length = 205	Similar to tr|A0YIN4|A0YIN4_9CYAN Hypothetical protein [Lyngbya sp. PCC 8106]	Unknown	5	0.15118	0.13298	0.19394	0.02952	-0.09512	0.03486	0.21502	0.650576	0.462162	0.236045	0.781066	0.739225	0.79434	0.346466
970	970	slr1773 unknown protein Length = 258	Similar to tr|P72768|P72768 [Synechocystis_sp._(strain_PCC_6803)._] Slr1773 protein	Unknown	5	0.05846	0.15712	0.1595	-0.01906	-0.1011	-0.04716	0.07736	0.868993	0.317049	0.252698	0.898361	0.735388	0.753696	0.632184
972	972	sll1366 putative SNF2 helicase Length = 1039	Highly similar to tr|Q4C2A8|Q4C2A8_CROWT SNF2-related:Helicase, C-terminal [Crocosphaera watsonii]	DNA replication, restriction, modification, recombination, and repair	5	0.01696	0.03976	0.13046	0.2354	0.32972	0.24848	0.07574	0.913252	0.791429	0.377281	0.2102	0.202788	0.238866	0.673882
973	973	sll0183 hypothetical protein Length = 259	Similar to tr|Q55773|Q55773 [Synechocystis_sp._(strain_PCC_6803)._] Sll0183 protein	Hypothetical	5	-0.00968	0.0598	0.15364	0.05086	-0.05976	-0.00856	0.19246	0.928533	0.689644	0.225595	0.741887	0.812609	0.794317	0.300501
974	974	sll0792 Zinc-responsive repressor ZiaR ziaR Length = 132	Similar to tr|A0YQP2|A0YQP2_9CYAN Hypothetical protein [Lyngbya sp. PCC 8106]	Regulatory functions	5	0.31674	0.44732	1.00164	0.57258	-0.03084	-0.39756	0.83304	0.296082	0.0195475	9.534e-05	0.00726432	0.7146	0.128613	0.0035721
975	975		Similar to tr|A0YTD8|A0YTD8_9CYAN Metallothionein, family 14 [Lyngbya sp. PCC 8106]	Unknown	2	0.27475	0.79475	1.99225	1.18475	-0.46355	-0.9132	1.58305	0.616774	0.0089142	1.395e-05	0.00107315	0.274007	0.0141685	0.000777
976	976	sll1186 hypothetical protein Length = 216	Similar to tr|A0ZAC7|A0ZAC7_NODSP Hypothetical protein [Nodularia spumigena CCY9414]	Hypothetical	5	-0.02038	-0.0685	-0.02978	-7.80626e-19	-0.14058	-0.03002	-0.13254	0.951542	0.662608	0.746944	0.946315	0.548014	0.855276	0.459471
977	977	slr0356 hypothetical protein Length = 196	Weakly and partially similar to tr|Q55651|Q55651 [Synechocystis_sp._(strain_PCC_6803)._] Slr0356 protein	Hypothetical	5	0.08592	0.0596	0.19042	0.0862	0.00708	0.18258	0.34748	0.749326	0.700923	0.133092	0.551675	0.810705	0.349577	0.0984935
recF	978	sll1277 RecF protein recF Length = 384	Highly similar to tr|Q4BX47|Q4BX47_CROWT RecF protein [Crocosphaera watsonii]	DNA replication, restriction, modification, recombination, and repair	5	-0.10656	-0.09664	-0.11652	-0.03062	0.08328	-0.019	-0.01328	0.76553	0.627469	0.512746	0.477771	0.544423	0.38765	0.846169
979	979		Weakly similar to tr|Q8YMB6|Q8YMB6 [Anabaena_sp._(strain_PCC_7120)._] All5018 protein.	Unknown	4	0.06845	0.103225	0.21245	0.236225	0.27125	0.3187	0.39345	0.847741	0.475478	0.0839774	0.127621	0.196032	0.0681791	0.0277634
980	980	sll0606 hypothetical protein Length = 476	Weakly similar to tr|A0YXE1|A0YXE1_9CYAN Hypothetical protein [Lyngbya sp. PCC 8106]	Unknown	5	-0.0109	0.16156	0.234	0.29182	0.28836	0.1991	0.17636	0.753558	0.412924	0.204135	0.13721	0.361467	0.486726	0.464186
982	982		No similarity, hypothetical start, hypothetical protein	Unknown	4	-0.09535	-0.13605	0.17315	0.396625	0.2201	0.336225	0.28715	0.815138	0.443033	0.2556	0.0405062	0.406332	0.109337	0.150663
983	983		No similarity. Hypothetical start.	Unknown	4	0.0138	-0.092725	0.1646	0.34835	0.267525	0.394175	0.449	0.934956	0.568288	0.245725	0.0328001	0.239808	0.0695919	0.0311498
984	984		No similarity. Hypothetical start.	Unknown	1	-0.561	0.0459	-0.4273	-0.0602	-0.2365	-0.1165	-0.0224	0.604998	0.952645	0.435886	0.94779	0.863275	0.901326	0.980625
985	985	slr1908 probable porin; major outer membrane protein Length = 591	Weakly and partially similar to tr|P73103|P73103 [Synechocystis_sp._(strain_PCC_6803)._] Slr1908 protein	Unknown	5	-0.11352	0.0593	0.13262	0.01606	-0.09938	-0.01884	-0.11274	0.726506	0.739997	0.623683	0.771256	0.827732	0.852514	0.508053
986	986	slr0042 probable porin; major outer membrane protein Length = 576	Weakly and partially similar to tr|Q59991|Q59991 [Synechocystis_sp._(strain_PCC_6803)._] Slr0042 protein	Unknown	2	-0.1871	-0.00035	0.03145	0.0813	-0.1651	-0.16535	-0.20385	0.653808	0.471168	0.879391	0.630467	0.630617	0.525527	0.416917
987	987		No similarity. Hypothetical start.	Unknown	11	-0.0635455	0.128982	0.111427	0.0601	-0.155309	-0.106255	-0.0454455	0.795104	0.553129	0.61558	0.729027	0.694013	0.635865	0.67376
989	989		Similar to tr|Q7NJ24|Q7NJ24 [Gloeobacter_violaceus._] Glr2008 protein; hypothetical start	Unknown	8	0.0242625	0.084425	0.0909625	-0.0374375	-0.142312	-0.0606875	0.0299875	0.937983	0.654367	0.573986	0.836771	0.650258	0.786295	0.781112
992	992	slr1819 hypothetical protein Length = 331	Highly similar to tr|Q4BWK7|Q4BWK7_CROWT Pentapeptide repeat precursor [Crocosphaera watsonii]	Unknown	6	0.138783	0.229283	0.31885	0.28705	0.294983	0.301683	0.410083	0.645037	0.203342	0.169099	0.185475	0.265139	0.206566	0.108844
994	994	sll1233 hypothetical protein Length = 294	Similar to the Cter part of A0YU42_9CYAN Hypothetical protein [Lyngbya sp. PCC 8106] Length = 283. Hypothetical start.	Hypothetical	5	0.67286	0.7685	0.9793	0.96782	0.636	0.80374	0.79892	0.057555	0.00319402	0.00026134	0.00071462	0.0461734	0.00581186	0.00729362
995	995	sll1233 hypothetical protein Length = 294	Similar to the Nter part of tr|P74011|P74011_SYNY3 Sll1233 protein [Synechocystis sp. (strain PCC 6803)]	Unknown	2	0.8678	0.8168	1.15215	1.11215	0.7515	1.09955	1.14585	0.0488259	0.0050068	0.00027155	0.0008708	0.0499071	0.00315325	0.0036633
996	996	sll1039 hypothetical protein Length = 334	Highly similar to tr|P72738|P72738_SYNY3 Sll1039 protein [Synechocystis sp. (strain PCC 6803)]	Hypothetical	5	0.87112	0.92334	1.15644	1.04478	0.70074	1.07788	1.12486	0.064629	0.0037388	0.00047516	0.0023099	0.0916006	0.00607266	0.00555188
997	997	sll0335 hypothetical protein Length = 481	Highly similar to sp|Q55587|Y335_SYNY3 [Synechocystis_sp._(strain_PCC_6803)._] Hypothetical protein sll0335. Possible pecM homologue.	Hypothetical	5	0.92578	1.00038	1.23806	1.05942	0.64732	0.94902	1.1156	0.0398499	0.00131956	0.00019312	0.00122504	0.0905906	0.00758036	0.00383994
998	998	slr2062 putative transposase [ISY052_a] Length = 400	Partially similar to tr|Q2JQ93|Q2JQ93_SYNJB ISSoc2, transposase [Synechococcus sp. (strain JA-2-3B a(2-13)) (Cyanobacteria bacterium Yellowstone B-Prime)]. Hypothetical start	Unknown	9	0.707289	0.823967	0.878456	0.887433	0.498233	0.746311	0.795478	0.113902	0.00559768	0.00309987	0.00338523	0.198158	0.0276834	0.0563178
999	999		Partially similar to sp|Q5UPQ7|YR771_MIMIV Putative resolvase R771 [Mimivirus]. Hypothetical start.	Unknown	1	0.4309	0.6253	0.5801	0.758	0.3582	0.5279	0.4031	0.182176	0.004485	0.0040783	0.0018063	0.220141	0.0317857	0.0911422
petB	1001	slr0342 cytochrome b6 petB Length = 222	Highly similar to sp|P28056|CYB6_SYNP2 [Synechococcus_sp._(strain_PCC_7002)_(Agmenellum_quadruplicatum)._] Cytochrome b6	Photosynthesis and respiration	5	0.10208	0.19438	-0.00846	-0.19054	-0.08924	0.01034	0.16408	0.731642	0.148051	0.939343	0.195135	0.719186	0.659402	0.46032
petD	1002	slr0343 cytochrome b6-f complex subunit 4 petD Length = 160	Highly similar to sp|P83792|PETD_MASLA Cytochrome b6-f complex subunit 4 (17 kDa polypeptide) [Mastigocladus laminosus (Fischerella sp.)]	Photosynthesis and respiration	5	0.26108	0.2993	0.14034	-0.09268	-0.02488	0.18228	0.68444	0.4703	0.0564569	0.440355	0.486936	0.632093	0.31609	0.0410724
1003	1003	sll0513 hypothetical protein Length = 277	Highly similar to tr|Q4C0L2|Q4C0L2_CROWT Squalene/phytoene synthase [Crocosphaera watsonii]	Hypothetical	5	0.3081	0.93546	0.98918	0.62188	0.49546	0.29154	0.28382	0.12871	1.23e-05	3.42e-06	0.00021814	0.0122703	0.184264	0.209266
1005	1005		Highly similar to tr|Q8YRA4|Q8YRA4 [Anabaena_sp._(strain_PCC_7120)._] Asr3544 protein	Unknown	3	0.0715667	-0.0764	-0.246933	-0.4291	-0.4797	-0.503167	-0.211933	0.809705	0.603138	0.0418945	0.00478887	0.0214065	0.00526917	0.172055
1006	1006	slr1301 hypothetical protein Length = 535	Similar to tr|P73007|P73007_SYNY3 Slr1043 protein [Synechocystis sp. (strain PCC 6803)]	Hypothetical	5	-0.0912	-0.29996	-0.08654	-0.13618	-0.15678	0.06724	0.14464	0.785179	0.0642199	0.598157	0.420061	0.541926	0.654813	0.450891
1009	1009	slr1043 similar to chemotaxis protein CheW cheW Length = 187	Highly similar to tr|P73007|P73007_SYNY3 Slr1043 protein [Synechocystis sp. (strain PCC 6803)]	Cellular processes	5	-0.0484	-0.09688	-0.01808	-0.08086	0.0018	0.08298	0.15404	0.813438	0.568686	0.827039	0.67857	0.901958	0.68405	0.564188
1011	1011	slr1044 methyl-accepting chemotaxis protein, required for the biogenesis of thick pilli ctr1 Length = 869	Similar to tr|P73008|P73008 [Synechocystis_sp._(strain_PCC_6803)._] Methyl-accepting chemotaxis protein	Cellular processes	5	0.02708	0.01734	-0.0032	-0.11728	-0.01612	0.06654	0.14836	0.951809	0.882736	0.932676	0.542212	0.90068	0.762929	0.483253
1012	1012	slr0626 probable glycosyltransferase Length = 398	Highly similar to tr|Q4BXF8|Q4BXF8_CROWT Glycosyl transferase, family 2:TPR repeat:TPR repeat [Crocosphaera watsonii]	Other categories	5	0.07024	0.04234	0.0348	-0.17544	-0.23538	0.04972	0.2164	0.858559	0.782567	0.794544	0.240963	0.278507	0.672655	0.237701
1014	1014	sll0877 hypothetical protein Length = 456	Highly similar to tr|Q10XX3|Q10XX3_TRIEI Hypothetical protein [Trichodesmium erythraeum (strain IMS101)]	Unknown	5	0.00586	-0.13718	-0.12406	-0.11732	-0.07988	0.05214	0.1728	0.846312	0.42888	0.419311	0.434579	0.658297	0.684333	0.353798
1015	1015	slr0152 serine/threonine protein kinase Length = 631	Highly similar to the Nter part of tr|Q10XX2|Q10XX2_TRIEI Serine/threonine protein kinase [Trichodesmium erythraeum (strain IMS101)]	Unknown	5	0.1054	0.14422	0.3561	0.59128	0.37168	0.74762	0.22088	0.895201	0.646925	0.154984	0.0673637	0.364216	0.0404515	0.549473
1016	1016		Similar to a cyanobacterial protein. Hypothetical start.	Unknown	5	0.01596	0.06754	0.23806	0.19112	-0.00944	0.27738	0.44758	0.891932	0.692909	0.134432	0.270542	0.825393	0.187781	0.0404996
barH	1017	slr0619 hypothetical protein Length = 348	Highly similar to tr|Q8GAQ2|Q8GAQ2 [Lyngbya_majuscula._] BarH	Hypothetical	5	0.12274	0.16824	0.10616	0.19142	0.04476	0.25136	0.30824	0.726203	0.432435	0.585597	0.446055	0.720429	0.499596	0.457225
1020	1020	sll1108 stationary-phase survival protein SurE homolog Length = 275	Similar to Q4C1S6_CROWT Survival protein SurE (EC 3.1.3.2) [Crocosphaera watsonii] Length = 267.	Other categories	5	0.0065	0.17432	0.09764	0.1162	0.12716	0.12626	0.02158	0.913538	0.198537	0.453055	0.421943	0.577186	0.553057	0.650883
1021	1021	sll1109 hypothetical protein Length = 194	Highly similar to tr|P74708|P74708 [Synechocystis_sp._(strain_PCC_6803)._] Sll1109 protein	Hypothetical	5	-0.15594	0.08674	0.16358	0.12662	0.16552	0.15682	0.218	0.624518	0.618393	0.279694	0.480389	0.508001	0.448833	0.374484
1022	1022	slr2045 zinc transport system permease protein Length = 281	Similar to A1IAV0_9DELT Putative Mn/Zn ABC transporter, permease [Candidatus Desulfococcus oleovorans Hxd3] Length = 273.	Transport and binding proteins	5	-0.0132	-0.11652	-0.24294	-0.16182	0.01026	0.00722	0.09074	0.946724	0.627586	0.422272	0.632245	0.842003	0.780461	0.660916
1023	1023	slr0623 thioredoxin trxA Length = 107	Highly similar to tr|Q8YYV6|Q8YYV6 [Anabaena_sp._(strain_PCC_7120)._] Thioredoxin reductase	Unknown	5	-0.14684	-0.21344	-0.30926	-0.21386	0.04186	-0.07228	-0.19742	0.55597	0.160603	0.0321666	0.165678	0.876831	0.629513	0.379913
1024	1024		Similar to A0ZKW0_NODSP Hypothetical protein [Nodularia spumigena CCY9414] Length = 100	Unknown	4	0.1277	-0.05435	-0.09175	0.033675	0.042825	0.025675	0.071375	0.551263	0.7177	0.48302	0.788712	0.686534	0.532446	0.289252
1025	1025		Highly similar to A0ZKW1_NODSP Putative prophage protein (Ps3) [Nodularia spumigena CCY9414] Length = 195.	Unknown	5	0.0961	-0.08378	-0.0925	-0.05904	-0.03908	0.03128	0.05708	0.715324	0.596967	0.485159	0.729069	0.899848	0.851162	0.711858
1026	1026	sll0295 hypothetical protein Length = 268	Similar to Q3MC31_ANAVT Hypothetical protein [Anabaena variabilis (strain ATCC 29413 / PCC 7937)] Length = 261	Hypothetical	5	0.15368	0.27976	0.22616	-0.07004	-0.26358	0.05884	0.15048	0.613313	0.116541	0.137105	0.628733	0.286897	0.750546	0.484803
1027	1027		Weakly similar to N-terminal part of A0ZKJ0_NODSP Chromosome segregation SMC protein [Nodularia spumigena CCY9414] Length = 332.	Unknown	5	0.00438	0.2975	0.30912	0.2079	-0.06678	-0.08382	0.03044	0.841267	0.206511	0.155416	0.403219	0.911951	0.790059	0.752783
1030	1030	sll1290 probable ribonuclease II Length = 666	Highly similar to Q4BZP1_CROWT Exoribonuclease II (EC 3.1.13.1) [Crocosphaera watsonii] Length = 670.	Transcription	5	0.07844	0.16438	0.14326	0.1748	0.26224	0.2121	0.18624	0.79718	0.36146	0.359378	0.404845	0.336658	0.322757	0.353501
1031	1031		fragment of Q9RNA5_MICAE Uma4 [Microcystis aeruginosa PCC 7806] Length = 404. Hypothetical start.	Unknown	2	-0.0201	0.041	0.0375	0.3431	-0.16755	-0.122	-1.12665	0.977181	0.937443	0.947839	0.405548	0.849064	0.825899	0.025831
1033	1033	slr0662 arginine decarboxylase Length = 695	Highly similar to sp|P74576|SPA1_SYNY3 [Synechocystis_sp._(strain_PCC_6803)._] Biosynthetic arginine decarboxylase 1 (EC 4.1.1.19) (ADC 1)	Energy metabolism	5	-0.13582	-0.15478	-0.27458	-0.41638	-0.41958	-0.34384	-0.32174	0.569038	0.275199	0.0401432	0.0161829	0.0577799	0.0716497	0.11961
1034	1034	slr0013 hypothetical protein Length = 175	Similar to Q4BZ13_CROWT Hypothetical protein precursor [Crocosphaera watsonii] Length = 176.	Hypothetical	5	-0.13812	0.13306	0.1966	-0.01184	-0.07782	-0.22	-0.17044	0.711148	0.496099	0.238023	0.891078	0.843685	0.342598	0.489587
1035	1035	slr1426 recombination protein RecR recR Length = 232	Highly similar to sp|Q8YMF7|RECR_ANASP [Anabaena_sp._(strain_PCC_7120)._] Recombination protein recR	DNA replication, restriction, modification, recombination, and repair	5	-0.16402	-0.0838	0.0201	-0.01564	-0.04922	-0.2486	-0.2782	0.612317	0.608777	0.860704	0.839463	0.883037	0.225966	0.19129
1037	1037	slr0257 periplasmic carboxyl-terminal protease ctpB Length = 462	Highly similar to Q4BW15_CROWT Peptidase S41A, C-terminal protease precursor (EC 3.4.21.102) [Crocosphaera watsonii] Length = 461. Hypothetical start.	Translation	5	0.09732	0.50378	0.9874	0.63204	0.25482	0.43772	0.56508	0.78606	0.00348252	2.486e-05	0.00121606	0.288919	0.0341561	0.00933266
1038	1038	sll1537 similar to mutator MutT protein Length = 139	Similar to Q4C7B0_CROWT NUDIX hydrolase [Crocosphaera watsonii] Length = 150. Hypothetical start.	DNA replication, restriction, modification, recombination, and repair	5	0.04932	-0.06322	-0.10746	-0.1003	-0.01494	0.01424	-0.08632	0.917508	0.636315	0.462719	0.602708	0.712713	0.696029	0.513011
1039	1039		Similar to tr|Q8YZ89|Q8YZ89 [Anabaena_sp._(strain_PCC_7120)._] Transposase; hypothetical start	Unknown	15	-0.0115467	0.0115533	-0.09858	-0.0936933	-0.0182	0.0233067	-0.0649	0.788511	0.812427	0.496351	0.56017	0.858128	0.523251	0.411073
1041	1041		Highly similar to tr|Q64E33|Q64E33 [uncultured_archaeon_GZfos17A3._] Hypothetical protein	Unknown	5	-0.1307	0.12774	0.0117	-0.12154	-0.21776	-0.44208	-0.34494	0.726241	0.506597	0.933829	0.567251	0.486794	0.0552343	0.12802
1042	1042	sll0623 unknown protein Length = 229	Similar to C-terminal part of Q4C7B1_CROWT OB-fold nucleic acid binding [Crocosphaera watsonii] Length = 191. Hypothetical start.	Unknown	5	0.09378	0.31464	0.20878	-0.01752	0.00068	-0.04068	0.08076	0.819732	0.0705039	0.169163	0.932728	0.925292	0.813386	0.731673
1043	1043	sll0753 FolD bifunctional protein folD Length = 294	Highly similar to Q4C7B2_CROWT Methenyltetrahydrofolate cyclohydrolase (EC 3.5.4.9) [Crocosphaera watsonii] Length = 293.	Biosynthesis of cofactors, prosthetic groups, and carriers	5	0.15658	0.2417	0.50778	0.90316	0.37238	0.15198	-0.03422	0.631101	0.170506	0.0223542	0.0021576	0.15126	0.494684	0.475554
1045	1045		Highly similar to Q4CA07_CROWT Hypothetical protein precursor [Crocosphaera watsonii] Length = 323.	Unknown	5	0.08336	0.0906	-0.10774	-0.23184	-0.39692	-0.10716	0.21992	0.900902	0.576222	0.625024	0.303344	0.214383	0.64829	0.396148
1046	1046		Similar to Q4BV48_CROWT Hypothetical protein [Crocosphaera watsonii] Length = 109.	Unknown	4	0.023675	-0.16715	-0.115375	-0.266675	-0.4617	0.067825	0.3261	0.791564	0.357918	0.616344	0.253831	0.20653	0.61663	0.261428
ppsA	1047	slr0301 phosphoenolpyruvate synthase Length = 818	Highly similar to sp|Q55905|PPSA_SYNY3 [Synechocystis_sp._(strain_PCC_6803)._] Phosphoenolpyruvate synthase (EC 2.7.9.2)(Pyruvate, water dikinase)(PEP synthase)	Energy metabolism	5	0.5351	0.38218	-0.01502	-0.00162	-0.30836	0.0721	0.2292	0.0436113	0.0232355	0.862506	0.963783	0.191946	0.645703	0.215385
1048	1048	slr1331 periplasmic processing protease Length = 513	Highly similar to Q4C5N8_CROWT Insulinase-like:Peptidase M16, C-terminal precursor [Crocosphaera watsonii] Length = 502. Hypothetical start.	Translation	5	0.16454	0.18034	0.03596	0.08926	0.00048	0.094	0.07214	0.633539	0.324683	0.841889	0.701711	0.856048	0.680845	0.614365
1049	1049	sll1193 hypothetical protein Length = 165	Highly similar to Q4C713_CROWT HNH endonuclease [Crocosphaera watsonii] Length = 165.	Hypothetical	5	-0.00182	0.2953	0.53996	0.04	-0.22154	-0.11426	-0.06332	0.848677	0.323	0.0228568	0.657218	0.531174	0.511136	0.685001
1050	1050		No similarity, hypothetical start, hypothetical protein	Unknown	4	0.2371	0.414425	0.583825	0.71345	-0.12515	0.065925	0.1476	0.442607	0.0300571	0.0027304	0.00158	0.68758	0.780565	0.352403
1051	1051	slr1498 putative hydrogenase expression/formation protein HypD hypD Length = 374	Highly similar to Q117W1_TRIEI Hydrogenase expression/formation protein HypD [Trichodesmium erythraeum (strain IMS101)] Length = 377.	Other categories	5	0.32346	0.36692	0.6275	0.83686	-0.07566	0.2123	0.17302	0.356134	0.0877418	0.00503518	0.0020727	0.88403	0.407907	0.51708
1052	1052	ssl3580 putative hydrogenase expression/formation protein HypC hypC Length = 76	Highly similar to Q3M486_ANAVT Hydrogenase expression/formation protein (HUPF/HYPC) [Anabaena variabilis (strain ATCC 29413 / PCC 7937)] Length = 86.	Other categories	3	0.116067	0.1951	0.3973	0.774867	-0.253333	0.194267	-0.0318333	0.796889	0.3263	0.0304976	0.0019239	0.439956	0.481176	0.725176
1054	1054	sll1070 transketolase Length = 670	Highly similar to A0YNC4_9CYAN Hypothetical protein [Lyngbya sp. PCC 8106] Length = 637.	Unknown	5	-0.06884	-0.05106	0.17076	0.23424	0.28486	0.53364	0.5796	0.774551	0.654618	0.226715	0.183647	0.229023	0.0136545	0.0117569
1055	1055	sll0514 hypothetical protein Length = 554	Highly similar to Q4C8S2_CROWT Beta-lactamase-like [Crocosphaera watsonii] Length = 552. Hypothetical start.	Hypothetical	5	0.04054	0.33204	0.31508	0.4975	0.25802	0.15996	0.16088	0.816198	0.452315	0.268084	0.210648	0.691159	0.675421	0.569539
insA	1057	slr2095 putative transposase [ISY120_c] Length = 141	tr|Q70JS6|Q70JS6 [Microcystis_aeruginosa._] InsA protein.	Unknown	6	-0.20085	-0.257867	-0.29525	-0.152417	-0.1095	-0.182283	-0.302483	0.363695	0.0653143	0.0154224	0.31136	0.626649	0.273814	0.0776927
1058	1058	sll0837 periplasmic protein, function unknown Length = 294	Similar to tr|P73762|P73762 [Synechocystis_sp._(strain_PCC_6803)._] Sll0837 protein	Hypothetical	5	-0.04918	-0.08932	-0.02536	0.06684	0.27714	0.28076	0.14114	0.808867	0.524693	0.645408	0.589219	0.38562	0.396012	0.644514
1059	1059		Weakly similar to Q4C6A6_CROWT Hypothetical protein [Crocosphaera watsonii] Length = 242. Hypothetical protein	Unknown	5	0.11282	0.01616	0.05558	0.18862	0.32608	0.46422	0.52338	0.840376	0.717465	0.840137	0.43338	0.426035	0.304941	0.219953
1061	1061		No similarity, hypothetical start, hypothetical protein	Unknown	5	0.0943	0.1802	0.2945	0.11734	0.0529	0.20982	0.45214	0.845135	0.497844	0.293729	0.525761	0.773171	0.483926	0.169489
1062	1062	ssl1300 hypothetical protein Length = 85	Similar to A0ZFF3_NODSP Virulence-associated protein VapB-like protein [Nodularia spumigena CCY9414] Length = 79. Hypothetical start.	Hypothetical	3	-0.143933	-0.151933	-0.186	-0.146	-0.1363	-0.1446	-0.072	0.65958	0.364211	0.26448	0.456814	0.615797	0.559559	0.443231
1063	1063	ssr3589 hypothetical protein Length = 94	Similar to tr|Q7NKA5|Q7NKA5 [Gloeobacter_violaceus._] Gll1573 protein	Unknown	5	-0.13116	-0.39644	-0.47192	-0.3223	-0.2264	-0.18214	-0.27378	0.789776	0.0893145	0.0205508	0.169975	0.518038	0.541403	0.324573
1064	1064		Similar to tr|Q7NKA4|Q7NKA4 [Gloeobacter_violaceus._] Gsl1574 protein	Unknown	2	-0.1277	-0.31465	-0.47925	-0.4161	-0.32955	-0.3115	-0.26565	0.773469	0.105181	0.0135008	0.0401132	0.26521	0.200852	0.327662
1065	1065		Similar to Q1PW90_9BACT Hypothetical protein [Candidatus Kuenenia stuttgartiensis] Length = 96	Unknown	3	-0.0132	-0.0619	-0.114267	-0.135067	-0.0778667	-0.240733	-0.290433	0.912837	0.664779	0.453771	0.479791	0.815284	0.223658	0.124418
1067	1067		partially similar to Q3J9G4_NITOC Hypothetical protein [Nitrosococcus oceani (strain ATCC 19707 / NCIMB 11848)] Length = 95. Hypothetical start.	Unknown	3	-0.0782	-0.0513	-0.158633	-0.1501	-0.151767	-0.2107	-0.197667	0.784329	0.724597	0.167655	0.274246	0.450143	0.165838	0.213486
1068	1068		Similar to A0YUL6_9CYAN Peptidase C14, caspase catalytic subunit p20 [Lyngbya sp. PCC 8106] Length = 683.	Unknown	5	0.0978	0.04222	0.0179	0.1336	-0.11856	-0.06822	-0.24544	0.901927	0.859905	0.87093	0.705327	0.851071	0.843528	0.543834
1072	1072	slr1566 hypothetical protein Length = 395	Highly similar to Q4BWU7_CROWT Glycosyl transferase, family 2 [Crocosphaera watsonii] Length = 397.	Hypothetical	5	0.09782	-0.0202	-0.0599	-0.07228	0.06144	0.14848	0.10906	0.797784	0.738005	0.320392	0.230304	0.630715	0.394915	0.450601
1074	1074	slr1998 hypothetical protein Length = 425	Highly similar to tr|P73829|P73829 [Synechocystis_sp._(strain_PCC_6803)._] Slr1998 protein	Hypothetical	5	-0.0133	-0.00384	-0.27688	-0.21056	-0.1228	-0.09666	-0.1953	0.935871	0.703757	0.310026	0.369853	0.709699	0.657552	0.441244
1075	1075	slr2000 hypothetical protein Length = 321	Similar to Q3M894_ANAVT S-layer region-like precursor [Anabaena variabilis (strain ATCC 29413 / PCC 7937)] Length = 445. Hypothetical start.	Hypothetical	5	0.02092	0.06854	-0.0579	-0.22054	-0.35088	-0.29298	-0.21504	0.957407	0.6923	0.767979	0.250924	0.161407	0.187381	0.404263
1076	1076	sll1920 copper-transporting P-type ATPase PacS pacS Length = 745	Highly similar to tr|Q8ZS77|Q8ZS77 [Anabaena_sp._(strain_PCC_7120)._] Cation-transporting ATPase	Transport and binding proteins	5	0.31756	0.1436	-0.03202	0.16594	-0.13106	0.22476	0.33622	0.560277	0.663197	0.862626	0.607616	0.853839	0.539626	0.370628
hemE	1077	slr0536 uroporphyrinogen decarboxylase hemE Length = 350	Highly similar to sp|P54224|DCUP_SYNY3 [Synechocystis_sp._(strain_PCC_6803)._] Uroporphyrinogen decarboxylase (EC 4.1.1.37)(URO-D) (UPD)	Biosynthesis of cofactors, prosthetic groups, and carriers	5	-0.01922	-0.02106	0.05674	0.30228	0.32094	0.18868	-0.00414	0.789808	0.742132	0.74575	0.161266	0.225287	0.379514	0.711391
1078	1078	sll0456 hypothetical protein Length = 333	Highly similar to Q4BY82_CROWT Similar to Nucleoside-diphosphate-sugar epimerases [Crocosphaera watsonii] Length = 320.	Hypothetical	5	0.03162	0.0223	0.2097	0.52342	0.47564	0.54674	0.42694	0.932089	0.781399	0.204289	0.0137397	0.0970904	0.0553734	0.116816
1080	1080	sll1276 ATP-binding protein of ABC transporter Length = 534	Highly similar to A0YI55_9CYAN ATP-binding protein of ABC transporter [Lyngbya sp. PCC 8106] Length = 574.	Transport and binding proteins	5	-0.3988	-0.25284	-0.50266	-0.17808	0.03158	-0.09968	-0.25242	0.353743	0.258922	0.0391313	0.476358	0.598324	0.715907	0.595546
cysC	1081	slr0676 adenylylsulfate kinase cysC Length = 177	Highly similar to sp|P72940|CYSC_SYNY3 [Synechocystis_sp._(strain_PCC_6803)._] Probable adenylyl-sulfate kinase (EC 2.7.1.25)(APS kinase)(Adenosine-5 phosphosulfate kinase) (ATPadenosine-5 -phosphosulfate3 -phosphotransferase)	Amino acid biosynthesis	5	-0.05524	-0.12372	-0.07796	-0.02364	0.28432	0.33096	0.36064	0.807228	0.317366	0.528858	0.873548	0.108378	0.0388952	0.0266499
1082	1082	slr0534 probable transglycosylase Length = 847	Highly similar to Q4C4Y2_CROWT SLT:SLT precursor [Crocosphaera watsonii] Length = 726	Cell envelope	5	-0.07288	-0.446	-0.74798	-0.57574	-0.29738	-0.14474	-0.07924	0.794495	0.0100395	0.00022934	0.00263974	0.192884	0.459926	0.546305
1083	1083	slr1978 hypothetical protein Length = 291	Highly similar to Q4BVF7_CROWT Cobalt transport protein [Crocosphaera watsonii] Length = 282.	Unknown	5	-0.09296	-0.18036	-0.3143	-0.23242	-0.1089	-0.1063	0.01144	0.779589	0.378912	0.154462	0.243115	0.786703	0.652918	0.81537
1084	1084	slr0553 hypothetical protein Length = 201	Highly similar to Q4C543_CROWT Dephospho-CoA kinase (EC 2.7.1.24) [Crocosphaera watsonii] Length = 206.	Hypothetical	5	-0.01604	-0.07354	0.1855	0.84032	0.13886	0.34812	0.19716	0.930464	0.485985	0.457717	0.00632698	0.705807	0.256905	0.513077
1085	1085	slr1226 phosphoribosyl aminoidazole succinocarboxamide synthetase purC Length = 264	Highly similar to Q4BYY6_CROWT SAICAR synthetase (EC 6.3.2.6) [Crocosphaera watsonii] Length = 246.	Purines, pyrimidines, nucleosides, and nucleotides	5	0.07866	0.08266	0.48276	1.11992	0.20862	0.4233	0.32256	0.915596	0.77447	0.0268966	0.0005349	0.596897	0.127629	0.248279
1086	1086	slr0326 hypothetical protein Length = 147	Similar to Q3MH18_ANAVT Hypothetical protein [Anabaena variabilis (strain ATCC 29413 / PCC 7937)] Length = 94. Hypothetical start.	Hypothetical	4	-0.059925	-0.04115	0.082675	-0.006375	-0.1604	-0.130825	0.064625	0.783353	0.724872	0.560132	0.473136	0.517444	0.520487	0.635334
thrS	1087	sll0078 threonyl-tRNA synthetase thrS Length = 603	Highly similar to sp|Q55806|SYT_SYNY3 [Synechocystis_sp._(strain_PCC_6803)._] Threonyl-tRNA synthetase (EC 6.1.1.3)(Threonine--tRNA ligase)(ThrRS)	Translation	5	-0.1806	-0.1424	-0.24316	-0.5792	-0.7277	-0.76698	-0.76286	0.526131	0.379093	0.0970978	0.0046596	0.0117172	0.00384098	0.00350278
1088	1088	sll1598 Mn transporter MntC mntC Length = 330	Highly similar to A0YQX0_9CYAN Adhesin [Lyngbya sp. PCC 8106] Length = 318. Hypotghetical start.	Transport and binding proteins	5	-0.0055	-0.02756	-0.1554	-0.30208	-0.256	-0.16532	-0.04398	0.965179	0.854631	0.626005	0.442894	0.651353	0.710378	0.735817
1089	1089	slr0609 hypothetical protein Length = 383	Highly similar to tr|P74756|P74756 [Synechocystis_sp._(strain_PCC_6803)._] 47 kD protein	Hypothetical	5	-0.04678	-0.25436	-0.41682	-0.32344	-0.11164	-0.1133	0.00152	0.920419	0.102246	0.0101814	0.0460226	0.726926	0.500384	0.676776
1090	1090		Similar to tr|Q4C5U8_CROWT Hypothetical protein precursor [Crocosphaera watsonii]	Unknown	5	0.11358	-0.14178	-0.1366	-0.05102	0.12582	0.24098	0.30048	0.762194	0.417454	0.385224	0.737985	0.661459	0.241426	0.135287
1091	1091	sll1343 aminopeptidase Length = 869	Highly similar to Q4C2H7_CROWT HEAT:Peptidase M1, membrane alanine aminopeptidase:PBS lyase HEAT-likerepeat [Crocosphaera watsonii] Length = 858.	Translation	5	0.00054	-0.0696	-0.22276	-0.20606	0.1356	0.3051	0.29124	0.926471	0.720331	0.169284	0.239506	0.657942	0.16255	0.160076
1093	1093	sll2011 hypothetical protein Length = 208	Similar to Q4BZN6_CROWT Radical SAM [Crocosphaera watsonii] Length = 213.	Hypothetical	5	-0.01658	-0.01764	-0.17008	-0.25756	-0.20676	-0.33686	-0.28762	0.90148	0.831795	0.253952	0.124077	0.462728	0.135469	0.177559
1094	1094	sll1702 hypothetical protein YCF51 ycf51 Length = 170	Weakly similar to Q4BYU9_CROWT Hypothetical protein [Crocosphaera watsonii] Length = 178.	Hypothetical	5	0.09472	0.03026	0.08376	0.09304	0.27958	0.30436	0.43914	0.814771	0.464513	0.298652	0.422987	0.291204	0.201737	0.0534596
1095	1095	slr1167 glycerol dehydrogenase gldA Length = 371	Similar to Q4C4V9_CROWT Iron-containing alcohol dehydrogenase [Crocosphaera watsonii] Length = 373. Hypothetical start.	Fatty acid, phospholipid and sterol metabolism	5	-0.15242	-0.02418	-0.09932	-0.1742	-0.1811	-0.3437	-0.34554	0.491268	0.503205	0.460601	0.287363	0.40879	0.194171	0.194766
1098	1098		weakly similar to tr|A1CN70|A1CN70_ASPCL Phosphatidylserine decarboxylase, putative [Aspergillus clavatus NRRL 1]	Unknown	5	0.4184	-0.03482	0.19124	0.11242	0.07788	1.5604	1.53114	0.287896	0.838683	0.39165	0.675137	0.878812	0.00098718	0.00120408
1100	1100	sll1642 hypothetical protein Length = 163	Similar to tr|A0Z0A4|A0Z0A4_9CYAN WD-repeat protein [Lyngbya sp. PCC 8106] Length = 463	Unknown	10	0.04144	0.11229	0.261	0.40679	0.34425	0.28954	0.28046	0.830339	0.588277	0.239732	0.274528	0.404725	0.42884	0.286543
1101	1101		Similar to Cter part of tr|Q10XF7|Q10XF7_TRIEI ATPase [Trichodesmium erythraeum (strain IMS101)]	Unknown	4	-0.235625	0.147425	0.1771	0.50475	0.442875	0.406925	0.380825	0.782515	0.623309	0.140697	0.19526	0.344517	0.303549	0.340658
1103	1103	slr0315 probable oxidoreductase Length = 244	Highly similar to tr|A0YK39|A0YK39_9CYAN Short-chain dehydrogenase/reductase SDR [Lyngbya sp. PCC 8106]	Other categories	5	-0.08592	-0.10326	-0.057	-0.58816	-0.09014	0.0304	0.23494	0.775562	0.454405	0.685974	0.0295481	0.722409	0.804179	0.329542
1104	1104	slr0090 probable 4-hydroxyphenylpyruvate dioxygenase Length = 339	Similar to tr|Q4C4V8|Q4C4V8_CROWT 4-hydroxyphenylpyruvate dioxygenase (EC 1.13.11.27) [Crocosphaera watsonii]	Energy metabolism	5	-0.20672	-0.17972	-0.22448	-0.36784	-0.11348	-0.1203	-0.17452	0.566365	0.351942	0.283148	0.064257	0.755555	0.543592	0.489124
1111	1111		No similarity, hypothetical start, hypothetical protein	Unknown	4	0.09815	0.06885	-0.00345	0.157725	0.2009	0.06605	0.14345	0.738274	0.646719	0.973548	0.318214	0.350646	0.741617	0.402185
1112	1112		No similarity. Hypothetical start.	Unknown	3	0.151667	0.0329667	0.0958667	-0.0261	-0.00796667	0.1437	0.1759	0.866126	0.770661	0.85502	0.698635	0.623755	0.611907	0.773804
1113	1113	ssr2755 hypothetical protein Length = 86	Higly similar to Q8KPS4_SYNP7 Hypothetical protein SEE0020 (Addiction module toxin, Txe/YoeB) [Synechococcus sp. (strain PCC 7942) (Anacystis nidulans R2)] Length = 87.	Hypothetical	2	0.01305	0.1149	0.0935	-0.04	-0.00375	-0.0487	0.02905	0.976094	0.776361	0.793182	0.968229	0.851492	0.71406	0.868329
1114	1114	slr1084 unknown protein Length = 146	Highly similar to Q3M6A5_ANAVT Transferase hexapeptide repeat (EC 2.3.1.79) [Anabaena variabilis (strain ATCC 29413 / PCC 7937)] Length = 187.	Unknown	5	-0.03924	-0.01234	0.0543	-0.04342	-0.02412	-0.10718	0.02542	0.88028	0.911577	0.701528	0.747175	0.864111	0.620933	0.565482
1115	1115	slr0626 probable glycosyltransferase Length = 398	Highly similar to tr|Q8YSB2|Q8YSB2 [Anabaena_sp._(strain_PCC_7120)._] Alr3177 protein	Unknown	5	0.02962	0.13044	0.15314	0.07742	-0.00936	-0.07736	0.10126	0.854221	0.361407	0.236394	0.639986	0.953905	0.617147	0.574434
ureF	1116	slr1899 urease accessory protein F ureF Length = 180	Similar to Q3M454_ANAVT Urease accessory protein UreF [Anabaena variabilis (strain ATCC 29413 / PCC 7937)] Length = 229. Hypothetical start.	Central intermediary metabolism	5	0.00222	-0.00504	-0.07228	-0.1817	-0.06932	-0.07436	-0.02298	0.965218	0.703635	0.576199	0.346305	0.837442	0.635758	0.729168
1117	1117		Similar to Q4C505_CROWT Hypothetical protein precursor [Crocosphaera watsonii] Length = 206. Hypothetical start.	Unknown	5	-0.13216	-0.11074	-0.07614	0.0134	-0.03954	-0.12248	0.0569	0.647829	0.56386	0.681098	0.679023	0.820299	0.569472	0.47612
1118	1118		Highly similar to Q3MFM0_ANAVT Molybdopterin binding domain [Anabaena variabilis (strain ATCC 29413 / PCC 7937)] Length = 166.	Unknown	5	-0.04856	0.1052	0.11316	-0.07178	-0.1162	-0.08038	-0.03078	0.881042	0.662969	0.586622	0.787913	0.730796	0.746902	0.836979
1120	1120		Weakly similar to tr|Q8DIT4|Q8DIT4 [Synechococcus_elongatus_(Thermosynechococcus_elongatus)._] Tlr1497 protein.	Unknown	5	0.07898	0.038	0.08314	-0.10346	-0.05564	0.1062	0.27678	0.841104	0.786164	0.557949	0.581684	0.857318	0.456878	0.298482
1121	1121	sll1886 hypothetical protein Length = 188	Similar to tr|P74118|P74118 [Synechocystis_sp._(strain_PCC_6803)._] Sll1886 protein	Hypothetical	5	0.21282	0.42522	0.4049	0.27316	0.15436	0.23394	0.26474	0.500846	0.0225948	0.0154992	0.151062	0.606499	0.27844	0.270668
1124	1124	sll0163 WD-repeat protein Length = 1693	partially similar to Q3MB33_ANAVT Peptidase C14, caspase catalytic subunit p20 [Anabaena variabilis (strain ATCC 29413 / PCC 7937)] Length = 1557.	Unknown	5	0.00656	0.06612	-0.01518	-0.08278	-0.0382	0.10704	0.26798	0.842639	0.728696	0.723656	0.751977	0.896691	0.620677	0.389885
1125	1125		Weakly similar to tr|Q64EI6|Q64EI6 [uncultured_archaeon_GZfos11A10._] Hypothetical protein; hypothetical start	Unknown	4	0.09295	0.083125	0.11145	-0.04365	-0.1059	0.1489	0.489325	0.860578	0.751225	0.583148	0.693063	0.765795	0.526857	0.07937
1126	1126		Weakly and partially similar to A0ZN16_NODSP Hypothetical protein [Nodularia spumigena CCY9414] Length = 330. Hypothetical start.	Unknown	7	0.0399286	-0.0457714	-0.175929	-0.146714	-0.278871	-0.323	-0.282386	0.887339	0.764979	0.150274	0.311873	0.157871	0.057282	0.13087
1127	1127		Partial similarity with the tr|Q8YTV1|Q8YTV1 [Anabaena_sp._(strain_PCC_7120)._] All2612 protein	Unknown	4	0.08865	-0.017175	-0.15465	-0.089025	-0.2371	-0.266425	-0.1352	0.769321	0.884331	0.354515	0.639657	0.318115	0.153837	0.556928
1128	1128	slr1560 histidyl tRNA synthetase hisS Length = 401	Similar to Q4CA64_CROWT Histidyl-tRNA synthetase 2, putative (EC 6.1.1.21) [Crocosphaera watsonii] Length = 403.	Translation	5	-0.0111	-0.05292	0.0011	0.082	0.0846	-0.25856	-0.19964	0.864737	0.778745	0.959832	0.653248	0.776647	0.291369	0.454984
1129	1129	sll1384 similar to DnaJ protein Length = 314	Similar to Q4C665_CROWT Heat shock protein DnaJ, N-terminal:Heat shock protein DnaJ, N-terminal [Crocosphaera watsonii] Length = 311.	Cellular processes	5	-0.07248	-0.06754	0.0612	-0.10636	-0.11576	0.05356	0.1503	0.747879	0.630103	0.693569	0.510641	0.609776	0.59796	0.486165
1130	1130	sll1383 probable myo-inositol-1(or 4)-monophosphatase Length = 287	Highly similar to sp|P74158|SUHB_SYNY3 [Synechocystis_sp._(strain_PCC_6803)._] Inositol-1-monophosphatase (EC 3.1.3.25) (IMPase) (Inositol-1-phosphatase) (I-1-Pase)	Regulatory functions	5	-0.09056	-0.11106	-0.10002	-0.17378	-0.08372	-0.03708	0.07338	0.760833	0.435613	0.485959	0.237345	0.741689	0.633444	0.45944
1131	1131	sll1382 ferredoxin, petF-like protein petF, fdx Length = 122	Highly similar to Q4C667_CROWT Ferredoxin [2Fe-2S], plant [Crocosphaera watsonii] Length = 122.	Photosynthesis and respiration	4	-0.161075	-0.24455	-0.35745	-0.283075	-0.1499	-0.113225	-0.080025	0.548486	0.105449	0.0140407	0.101559	0.540342	0.548717	0.680882
1132	1132	sll1173 hypothetical protein Length = 244	Weakly similar to A0ZGD4_NODSP Methyltransferase FkbM [Nodularia spumigena CCY9414] Length = 250.	Hypothetical	5	-0.08708	-0.0458	-0.20626	-0.44302	-0.37404	-0.25516	-0.2441	0.743734	0.782607	0.244104	0.0360775	0.202065	0.355301	0.371702
1133	1133		No similarity, hypothetical start, hypothetical protein	Unknown	4	-0.209475	0.02455	-0.124375	-0.09375	-0.086325	-0.0344	-0.013375	0.830282	0.699676	0.378513	0.613338	0.788722	0.526133	0.460351
1134	1134	slr1736 homogentisate phytyltransferase Length = 262	Similar to A0Z9X9_NODSP Hypothetical protein [Nodularia spumigena CCY9414] Length = 312. Hypothetical start.	Hypothetical	5	0.094	0.15636	0.17518	0.02932	0.00404	0.09506	0.2471	0.787221	0.404706	0.35688	0.768797	0.956317	0.642643	0.332576
1135	1135	slr0095 O-methyltransferase Length = 220	Highly similar to A0ZKB7_NODSP O-methyltransferase [Nodularia spumigena CCY9414] Length = 220.	Other categories	5	0.07196	0.13974	0.15744	-0.00708	0.06794	0.01752	0.19584	0.873956	0.45812	0.33412	0.916918	0.835049	0.82173	0.365639
1136	1136	slr0322 two-component hybrid sensor and regulator hik43 Length = 1095	Highly similar to tr|Q55527|Q55527 [Synechocystis_sp._(strain_PCC_6803)._] CheA like protein	Regulatory functions	5	-0.00628	0.04394	0.12528	-0.02968	-0.02354	-0.0322	0.0407	0.772075	0.823516	0.394419	0.664638	0.797067	0.588271	0.346363
1137	1137	sll0817 tRNA delta-2-isopentenylpyrophosphate (IPP) transferase Length = 303	Similar to Q3MA53_ANAVT TRNA isopentenyltransferase (EC 2.5.1.8) [Anabaena variabilis (strain ATCC 29413 / PCC 7937)] Length = 294.	Translation	5	-0.05716	-0.1138	-0.01388	0.0619	0.1876	0.25782	0.2051	0.85323	0.478966	0.568594	0.762013	0.508975	0.286334	0.398805
1138	1138	sll1352 unknown protein Length = 472	Highly similar to Q4BYK8_CROWT Similar to membrane protein [Crocosphaera watsonii] Length = 496. Hypothetical start.	Unknown	5	-0.18012	-0.26064	0.02636	0.09484	0.12486	0.25568	0.20906	0.546676	0.137974	0.865108	0.633554	0.660649	0.248898	0.347548
1139	1139	slr0341 unknown protein Length = 318	Highly similar to Q4C5X9_CROWT Extracellular solute-binding protein, family 3 precursor [Crocosphaera watsonii] Length = 294. Hypothetical start.	Unknown	5	-0.1568	-0.19594	-0.13348	-0.05192	0.07778	-0.08796	-0.15642	0.495521	0.326963	0.392432	0.481224	0.550027	0.579179	0.37296
1140	1140	slr0784 hypothetical protein Length = 340	Highly similar to Q4C5X8_CROWT Hypothetical protein [Crocosphaera watsonii] Length = 343.	Hypothetical	5	-0.1337	-0.15116	-0.128	0.06854	0.14242	0.1545	0.09786	0.670013	0.422527	0.46627	0.609499	0.560827	0.45591	0.656978
1142	1142	slr1819 hypothetical protein Length = 331	Weakly similar to A0YR53_9CYAN Hypothetical protein [Lyngbya sp. PCC 8106] Length = 351.	Unknown	5	-0.06054	-0.11918	-0.40924	-0.3823	-0.17818	-0.32634	-0.47176	0.833834	0.410011	0.00638576	0.0277584	0.416973	0.0524644	0.0110461
1144	1144		No similarity, hypothetical start, hypothetical protein	Unknown	3	0.452967	0.527633	0.528367	0.462967	0.658667	0.812667	0.821533	0.32849	0.31413	0.265783	0.314872	0.0942499	0.0067116	0.0138749
1145	1145		Similar to the N-terminal part of Q46DQ8_METBF Type I restriction-modification system methyltransferase subunit [Methanosarcina barkeri (strain Fusaro / DSM 804)] Length = 680.	Unknown	3	0.0287667	0.0109	0.0589	-0.0792667	-0.0298	-0.0439333	-0.0710667	0.978693	0.897838	0.867344	0.840192	0.912572	0.605695	0.377196
1147	1147		No similarity, hypothetical start, hypothetical protein	Unknown	5	0.00354	0.20062	0.1351	0.26082	0.30024	0.20524	0.06484	0.715858	0.299206	0.164079	0.304109	0.348203	0.326238	0.375876
1148	1148	sll1129 2-hydroxy-6-oxohepta-2,4-dienoate hydrolase Length = 296	Highly similar to Q4C2G0_CROWT Alpha/beta hydrolase fold [Crocosphaera watsonii] Length = 289.	Other categories	5	0.04186	0.0426	-0.13542	-0.06864	-0.00504	-0.12958	-0.33974	0.91552	0.810869	0.401459	0.593193	0.848571	0.564585	0.0874793
1149	1149	slr0431 hypothetical protein Length = 250	Similar to the C-terminal part of A0YTP5_9CYAN Hypothetical protein [Lyngbya sp. PCC 8106] Length = 246.Hypothetical start.	Hypothetical	5	0.06448	0.0955	-0.12304	-0.1256	-0.00214	0.08698	-0.12248	0.807099	0.55971	0.320847	0.312145	0.844371	0.668859	0.460019
1150	1150	sll1542 hypothetical protein Length = 300	Similar to Q10ZC5_TRIEI Hypothetical protein [Trichodesmium erythraeum (strain IMS101)] Length = 324.	Unknown	5	0.01916	0.19076	0.2727	0.16828	0.09742	0.05154	0.09562	0.890942	0.337828	0.200993	0.452409	0.757049	0.612676	0.629184
1152	1152	sll0740 hypothetical protein Length = 235	Highly similar to A0YS13_9CYAN Hypothetical protein [Lyngbya sp. PCC 8106] Length = 210. Hypothetical start.	Unknown	5	0.19948	0.38398	0.30242	0.1036	-0.09296	0.19982	0.3411	0.431785	0.0173335	0.0340077	0.462134	0.745008	0.274411	0.0701357
1153	1153	slr0017 UDP-N-acetylglucosamine 1-carboxyvinyltransferase murA Length = 438	Highly similar to Q4BVY0_CROWT UDP-N-acetylglucosamine 1-carboxyvinyltransferase [Crocosphaera watsonii] Length = 439	Cell envelope	5	0.01614	0.38048	0.42732	0.17582	0.38702	0.49746	0.39698	0.963512	0.0109519	0.00342254	0.237185	0.0649215	0.0107409	0.0278402
1154	1154	slr1673 probable tRNA/rRNA methyltransferase Length = 274	Similar to Q4BVY1_CROWT TRNA/rRNA methyltransferase (SpoU) [Crocosphaera watsonii] Length = 261.	Translation	5	-0.30356	-0.48998	-0.7007	-0.48168	-0.14108	-0.38766	-0.54094	0.279919	0.0257992	0.0013311	0.0179952	0.589253	0.0722756	0.0363041
1155	1155		Weakly similar to the C-terminal part of Q113Y0_TRIEI Hypothetical protein [Trichodesmium erythraeum (strain IMS101)] Length = 222. hypothetical start.	Unknown	5	-0.15776	-0.33684	-0.38176	-0.16234	-0.20412	-0.4269	-0.3796	0.803839	0.187027	0.102584	0.561918	0.652295	0.174264	0.230832
1156	1156		Highly similar to Q4CAA6_CROWT Hypothetical protein [Crocosphaera watsonii] Length = 66. Hypothetical start.	Unknown	2	-0.27955	-0.2898	-0.3632	-0.4592	-0.1763	-0.58625	-0.69315	0.396018	0.117527	0.0359286	0.0279684	0.619308	0.0165811	0.00798925
1158	1158	sll0594 transcriptional regulator Length = 205	Similar to A0ZJX8_NODSP Possible Transcriptional Regulator, Crp/Fnr family protein [Nodularia spumigena CCY9414] Length = 239. Hypothetical start.	Unknown	5	-0.1853	-0.00404	0.095	0.00314	0.1432	-0.36314	-0.44536	0.571335	0.94488	0.604256	0.791877	0.649888	0.143742	0.124885
1159	1159		Similar to Q115S8_TRIEI Hypothetical protein [Trichodesmium erythraeum (strain IMS101)] Length = 65. Hypothetical start.	Unknown	2	0.19085	0.16465	0.25935	0.1624	0.2693	0.32545	0.4922	0.401789	0.501508	0.475313	0.0396883	0.178837	0.23671	0.085072
1160	1160		Similar to A0YKJ4_9CYAN Hypothetical protein [Lyngbya sp. PCC 8106] Length = 95.	Unknown	3	0.1556	0.261767	0.526133	0.5811	0.712333	0.636167	0.687133	0.514486	0.0795155	0.0006855	0.00131073	0.0044445	0.004835	0.00220647
1161	1161	sll0503 hypothetical protein Length = 474	Highly similar to Q4C1Z4_CROWT Small GTP-binding protein domain [Crocosphaera watsonii] Length = 485. hypothetical start.	Hypothetical	5	0.00118	0.09514	-0.07398	-0.09648	-0.11014	-0.23438	-0.27452	0.74859	0.577869	0.658719	0.646707	0.738325	0.336524	0.271591
1162	1162	sll1233 hypothetical protein Length = 294	Highly similar to tr|Q89RF1|Q89RF1 [Bradyrhizobium_japonicum._] Bll2821 protein	Unknown	5	0.25394	0.2509	0.00566	0.1075	0.23342	0.15206	0.20282	0.324177	0.104687	0.848401	0.543189	0.329822	0.520984	0.359189
1163	1163		N-terminal part of Q70JS4_MICAE Putative transposase [Microcystis aeruginosa] Length = 285.	Unknown	5	-0.12674	-0.0603	-0.10874	-0.03132	-0.11886	-0.11682	-0.33526	0.825641	0.580303	0.456152	0.872629	0.59579	0.754361	0.512664
1167	1167	slr0976 hypothetical protein Length = 242	Highly similar to tr|A0YIC0|A0YIC0_9CYAN Hypothetical protein [Lyngbya sp. PCC 8106]	Unknown	16	-0.04345	-0.034825	-0.201737	-0.438631	-0.619956	-0.624287	-0.5818	0.881348	0.773521	0.0922838	0.00513444	0.00702926	0.00227331	0.00509892
1169	1169	slr1612 hypothetical protein Length = 286	Similar to A0YIC0_9CYAN Hypothetical protein [Lyngbya sp. PCC 8106] Length = 241. Hypothetical start.	Unknown	2	-0.0553	-0.0379	-0.21845	-0.4634	-0.66345	-0.6629	-0.63345	0.891339	0.789516	0.0883884	0.00460435	0.00627295	0.0018499	0.00271555
1170	1170	slr0260 cob(I)alamin adenosyltransferase cobO Length = 203	Highly similar to tr|Q8YQL9|Q8YQL9 [Anabaena_sp._(strain_PCC_7120)._] Cob(I)alamin adenosyltransferase	Biosynthesis of cofactors, prosthetic groups, and carriers	5	0.07608	0.07852	0.0119	-0.05742	-0.13074	-0.29134	0.03224	0.835565	0.670042	0.838707	0.798196	0.718803	0.258227	0.578319
1171	1171	sll0867 hypothetical protein Length = 402	Highly similar to Q4C0X3_CROWT Aldo/keto reductase [Crocosphaera watsonii] Length = 393.	Hypothetical	5	-0.0946	-0.08982	-0.29884	-0.34422	-0.13038	-0.32742	-0.37386	0.67537	0.495296	0.184028	0.146079	0.577096	0.176777	0.190046
1172	1172	slr0918 methionine aminopeptidase Length = 253	Highly similar to A0YP64_9CYAN Methionine aminopeptidase (EC 3.4.11.18) [Lyngbya sp. PCC 8106] Length = 254.	Translation	5	-0.14202	-0.16014	-0.35536	-0.38636	-0.09554	-0.32844	-0.3849	0.589072	0.268196	0.0113857	0.018443	0.704504	0.0557857	0.0362788
1173	1173	sll0679 periplasmic phosphate-binding protein of ABC transporter Length = 336	Highly similar to C-terminal part of A0ZJS4_NODSP Periplasmic phosphate-binding protein of ABC transporter [Nodularia spumigena CCY9414] Length = 353. Hypothetical start.	Transport and binding proteins	5	0.0193	0.14618	0.0099	-0.03746	-0.29354	-0.191	-0.04848	0.876648	0.551954	0.587593	0.610057	0.330882	0.483067	0.524345
1174	1174	sll0683 phosphate transport ATP-binding protein PstB homolog Length = 269	Highly similar A0YLS5_9CYAN Phosphate ABC transporter ATP binding protein [Lyngbya sp. PCC 8106] Length = 257.	Unknown	5	-0.03918	0.06504	0.11492	-0.02528	0.14678	0.24888	0.25596	0.800267	0.622741	0.357168	0.814222	0.500083	0.230984	0.227328
1175	1175	sll0682 phosphate transport system permease protein PstA homolog Length = 287	Highly similar to A0YLS4_9CYAN Phosphate ABC transporter, permease protein [Lyngbya sp. PCC 8106] Length = 307.	Unknown	5	-0.11834	-0.03844	0.30418	0.03118	-0.15888	-0.23718	-0.06292	0.729404	0.831953	0.129608	0.687063	0.629827	0.310186	0.511837
1176	1176	sll0681 phosphate transport system permease protein PstC homolog Length = 317	Highly similar to A0YLS3_9CYAN Phosphate ABC transporter, permease protein [Lyngbya sp. PCC 8106] Length = 310. Hypothetical start.	Unknown	5	-0.19148	-0.08854	0.36998	0.08638	-0.24024	-0.40842	-0.33536	0.650753	0.714325	0.0673417	0.721182	0.504224	0.122763	0.206584
1177	1177	sll0679 periplasmic phosphate-binding protein of ABC transporter Length = 336	Similar to A0YLS2_9CYAN Phosphate ABC transporter periplasmic phosphate-binding protein [Lyngbya sp. PCC 8106] Length = 313.	Unknown	5	-0.19082	0.03384	0.64042	0.15694	-0.3381	-0.69258	-0.40498	0.69548	0.738942	0.00869498	0.580978	0.374818	0.0270854	0.17143
mutL	1180	slr1199 DNA mismatch repair protein MutL mutL Length = 563	Highly similar to sp|Q8YSM9|MUTL_ANASP [Anabaena_sp._(strain_PCC_7120)._] DNA mismatch repair protein mutL	DNA replication, restriction, modification, recombination, and repair	5	-0.08902	0.07666	0.05394	-0.01632	0.09372	-0.0408	-0.10926	0.737303	0.622571	0.732975	0.774204	0.68779	0.711501	0.580261
1181	1181	sll1112 3-dehydroquinate dehydratase aroQ Length = 152	Similar to sp|Q8DLJ7|AROQ_SYNEL [Synechococcus_elongatus_(Thermosynechococcus_elongatus)._] 3-dehydroquinate dehydratase (EC 4.2.1.10)(3-dehydroquinase) (Type IIDHQase)	Amino acid biosynthesis	5	0.09642	0.12984	0.10256	0.0542	0.16268	0.2834	0.3979	0.797178	0.427744	0.523521	0.775783	0.52004	0.131668	0.0486829
1182	1182	slr1149 ATP-binding protein of ABC transporter Length = 601	Similar to C-terminal part of Q4C5Z4_CROWT ABC transporter, transmembrane region:ABC transporter precursor [Crocosphaera watsonii] Length = 614. Hypothetical start.	Transport and binding proteins	4	0.257575	0.314575	0.420975	0.432475	0.352525	0.326075	0.381425	0.252591	0.0286394	0.00346343	0.0073483	0.101652	0.0612878	0.0300005
1183	1183	slr1149 ATP-binding protein of ABC transporter Length = 601	Highly similar to P73278_SYNY3 ABC transporter [Synechocystis sp. (strain PCC 6803)] Length = 601. Hypothetical start.	Unknown	5	0.23404	0.25086	0.36962	0.4234	0.45378	0.47344	0.41842	0.229521	0.0354013	0.00358182	0.00301016	0.0232111	0.00849274	0.0227146
1184	1184	slr0039 hypothetical protein Length = 357	Similar to A3IKH9_9CHRO Hypothetical protein [Cyanothece sp. CCY0110] Length = 356.	Hypothetical	5	0.26832	0.39862	0.27932	0.38522	0.43376	0.11316	-0.00134	0.253827	0.00913826	0.0408935	0.0134605	0.0453696	0.581063	0.803857
1186	1186	slr0038 hypothetical protein Length = 132	Highly similar to tr|Q55457|Q55457 [Synechocystis_sp._(strain_PCC_6803)._] Slr0038 protein	Hypothetical	5	0.0876	0.17872	0.12402	0.08118	0.14238	0.01352	-0.07306	0.681414	0.301689	0.49046	0.526747	0.563277	0.505361	0.610056
1188	1188		No similarity, hypothetical start	Unknown	1	0.0108	-0.0867	-0.1337	-0.1674	-0.0706	0.0044	-0.2053	0.987982	0.570231	0.298042	0.240969	0.819213	0.98596	0.217717
1189	1189	sll1714 unknown protein Length = 133	Partially similar to tr|P73416|P73416_SYNY3 Sll1714 protein [Synechocystis sp. (strain PCC 6803)]. Hypothetical start	Unknown	1	0.0586	0.1669	0.054	0.1654	-0.0974	-0.2206	-0.3063	0.871303	0.191405	0.719571	0.2124	0.690379	0.152792	0.0562964
1190	1190	slr1608 putative glucose dehydrogenase-B, periplasmic protein Length = 412	highly similar to tr|A0YUP3|A0YUP3_9CYAN Glucose dehydrogenase-B [Lyngbya sp. PCC 8106]	Hypothetical	7	0.145414	0.2352	0.214414	0.206314	-0.0539286	-0.00392857	0.0404143	0.798032	0.345844	0.322487	0.435176	0.799769	0.746449	0.794984
1191	1191	sll1762 periplasmic protein, putative polar amino acid transport system substrate-binding protein Length = 299	similar to tr|A0YYC9|A0YYC9_9CYAN Hypothetical protein [Lyngbya sp. PCC 8106]	Transport and binding proteins	5	0.08618	0.16076	0.19564	0.27324	0.18356	0.35332	0.33342	0.762192	0.210927	0.0876759	0.0427147	0.355046	0.06145	0.0698124
1192	1192	sll1763 unknown protein Length = 134	Similar to tr|P73642|P73642 [Synechocystis_sp._(strain_PCC_6803)._] Sll1763 protein	Unknown	5	0.0765	0.22176	0.18398	0.23304	0.13154	0.1698	0.1776	0.823298	0.14033	0.179745	0.145816	0.586147	0.351281	0.370745
1195	1195		Similar to tr|A0ZBB2|A0ZBB2_NODSP Hypothetical protein [Nodularia spumigena CCY9414]	Unknown	4	0.01715	-0.11865	0.095075	0.0522	0.016425	0.174775	0.1927	0.910458	0.375456	0.444766	0.744574	0.911972	0.247277	0.221915
1196	1196		No similarity, hypothetical start	Unknown	2	0.018	-0.11985	-0.18175	-0.00315	0.07675	0.15945	0.10405	0.940166	0.558472	0.408952	0.926176	0.862332	0.568086	0.606067
1197	1197		Highly similar to tr|A0ZBB3|A0ZBB3_NODSP Hypothetical protein [Nodularia spumigena CCY9414]	Unknown	4	0.041	-0.06415	0.121425	0.1169	0.063775	0.22945	0.274425	0.9009	0.661315	0.414068	0.478477	0.858417	0.201875	0.144627
1198	1198	slr0527 transcription regulator ExsB homolog Length = 232	Highly similar to tr|Q4CAQ6|Q4CAQ6_CROWT ExsB precursor [Crocosphaera watsonii]	Regulatory functions	5	0.03178	-0.06934	0.1097	0.14026	0.09454	0.1526	0.19184	0.957021	0.524086	0.487823	0.397845	0.669957	0.457295	0.337498
1199	1199		Similar to tr|Q0TTS0|Q0TTS0_CLOP1 Putative membrane protein [Clostridium perfringens (strain ATCC 13124 / NCTC 8237 / Type A)]	Unknown	5	-0.14222	-0.45824	1.1521	1.05844	0.55786	0.84922	1.29092	0.75044	0.0328554	6.752e-05	0.00034428	0.072691	0.0043354	0.0004445
1201	1201	sll0146 Integral membrane protein of the ABC-type, Nat permease for neutral amino acids natC Length = 372	Highly similar to tr|Q8YU23|Q8YU23 [Anabaena_sp._(strain_PCC_7120)._] Permease protein of branched-chain amino acid ABC transporter	Unknown	5	-0.00246	-0.07302	0.18964	0.34524	0.29664	0.4399	0.59446	0.748077	0.528075	0.232491	0.161263	0.247566	0.150757	0.112366
1202	1202		No similarity, hypothetical start, hypothetical protein	Unknown	5	0.24932	0.37254	0.50448	0.26002	0.11332	0.30416	0.34488	0.21889	0.00699906	0.00053504	0.0611002	0.601166	0.0491392	0.0290189
1203	1203	slr0797 cobalt-transporting P-type ATPase (cobalt efflux pump) involved in cobalt tolerance coaT Length = 642	Similar to tr|Q8DL41|Q8DL41[Synechococcus_elongatus_(Thermosynechococcus_elongatus)._] Cation-transporting ATPase	Unknown	5	0.50748	0.7488	0.63448	0.3903	0.32302	0.38734	0.2141	0.0627541	0.00050602	0.00082908	0.0263517	0.175916	0.0697819	0.319544
1204	1204		Similar to tr|Q8DJ95|Q8DJ95 [Synechococcus_elongatus_(Thermosynechococcus_elongatus)._] Tlr1333 protein	Unknown	4	0.107325	0.357725	0.23095	-0.116125	-0.14295	-0.1868	-0.221375	0.710357	0.0169527	0.0704135	0.425449	0.521692	0.273735	0.197446
1205	1205		Weak and partial similarity with the tr|Q8DJ95|Q8DJ95 [Synechococcus_elongatus_(Thermosynechococcus_elongatus)._] Tlr1333 protein	Unknown	3	0.185167	0.3537	0.2861	-0.1275	-0.142467	-0.0986333	-0.0391	0.37919	0.0083789	0.020995	0.352769	0.486205	0.537259	0.838443
1206	1206		No similarity, hypothetical start, hypothetical protein	Unknown	3	0.241067	0.421867	0.336367	-0.0707667	-0.128733	0.0216	0.0258667	0.285637	0.0065419	0.0111157	0.660312	0.590658	0.923617	0.851684
1207	1207	slr1664 hypothetical protein Length = 670	weakly and partially similar to tr|P74666|P74666_SYNY3 Slr1664 protein [Synechocystis sp. (strain PCC 6803)]	Unknown	1	0.2502	0.4719	0.2925	-0.0468	-0.224	-0.2313	-0.0861	0.337859	0.0061003	0.0408261	0.830705	0.352146	0.214456	0.684847
1208	1208	slr2062 putative transposase [ISY052_a] Length = 400	Highly similar to tr|Q4C6F4|Q4C6F4_CROWT Transposase, IS605 OrfB [Crocosphaera watsonii]	Unknown	5	0.03474	0.1119	-0.03544	-0.33228	-0.24344	-0.1935	-0.23246	0.896662	0.524571	0.892786	0.106972	0.408168	0.437215	0.324918
1209	1209		Weakly and partially similar to tr|Q70JS7|Q70JS7_MICAE Putative transposase [Microcystis aeruginosa]	Unknown	4	0.027425	0.0842	-0.1345	-0.3237	-0.161175	-0.183825	-0.2827	0.709746	0.594578	0.360707	0.0600713	0.55848	0.513237	0.390237
gpsA	1215	slr1755 NAD+ dependent glycerol-3-phosphate dehydrogenase Length = 317	Highly similar to sp|Q8YWC2|GPDA_ANASP [Anabaena_sp._(strain_PCC_7120)._] Glycerol-3-phosphate dehydrogenase [NAD(P)+](EC 1.1.1.94) (NAD(P)H-dependent glycerol-3-phosphate dehydrogenase)	Fatty acid, phospholipid and sterol metabolism	5	0.0489	-0.00304	-0.0453	-0.05148	0.04918	0.06144	0.18062	0.854149	0.929021	0.726268	0.771711	0.798351	0.640486	0.357465
1216	1216	slr0920 mutator MutT protein Length = 149	Highly similar to A0YWD2_9CYAN NUDIX hydrolase [Lyngbya sp. PCC 8106] Length = 142.	DNA replication, restriction, modification, recombination, and repair	5	0.1178	0.0004	-0.10692	0.08596	0.19538	0.29098	0.33592	0.636348	0.831055	0.387907	0.556413	0.33182	0.0599197	0.0558147
1217	1217	slr0594 hypothetical protein Length = 407	Highly similar to tr|P74738|P74738 [Synechocystis_sp._(strain_PCC_6803)._] Slr0594 protein	Hypothetical	5	0.04798	0.20278	0.21596	0.0329	-0.07504	-0.16578	-0.0081	0.87309	0.203276	0.170109	0.879574	0.798824	0.423645	0.772223
1219	1219	slr1207 hypothetical protein Length = 514	Highly similar to Q4C0X1_CROWT Secretion protein HlyD [Crocosphaera watsonii] Length = 489.	Hypothetical	5	0.0437	0.23146	0.13332	-0.02326	-0.06486	-0.0678	-0.0571	0.90455	0.17831	0.421654	0.80092	0.850224	0.735179	0.736144
1223	1223		Weak and partial similarity with Q0AYY6_SYNWW Hypothetical protein [Syntrophomonas wolfei subsp. wolfei (strain Goettingen)] Length = 355. Hypothetical start.	Unknown	5	0.07516	-0.12044	-0.21068	-0.06138	0.1757	0.15908	0.36422	0.901308	0.569185	0.267918	0.760863	0.610159	0.531624	0.221582
1224	1224		Highly similar to Q4BVH2_CROWT Similar to 3 -phosphoadenosine 5 -phosphosulfate sulfotransferase(PAPS reductase)/FAD synthetase and related enzymes [Crocosphaera watsonii] Length = 538.	Unknown	5	0.1492	0.14604	0.22932	0.14094	0.1911	0.27966	0.10978	0.622161	0.418271	0.167148	0.464835	0.472235	0.199864	0.563367
1225	1225	slr1679 hypothetical protein Length = 247	Similar to Q4BWG1_CROWT Peptidase M15D, vanX D-ala-D-ala dipeptidase [Crocosphaera watsonii] Length = 231.	Hypothetical	5	0.14824	0.18026	0.27628	0.19726	0.17412	0.32434	0.16468	0.610797	0.219542	0.0414599	0.238091	0.480771	0.103178	0.452534
1226	1226	slr2041 probable two-component response regulator Length = 135	Highly similar to A0ZJC0_NODSP Response regulator receiver domain protein (CheY) [Nodularia spumigena CCY9414] Length = 134	Regulatory functions	4	-0.129225	-0.08925	-0.1102	-0.267625	-0.102025	-0.24735	-0.21735	0.627059	0.548586	0.423475	0.0698788	0.692632	0.163172	0.303014
1227	1227	sll1941 DNA gyrase A subunit gyrA Length = 920	Highly similar to Q4C775_CROWT DNA topoisomerase (ATP-hydrolyzing) (EC 5.99.1.3) [Crocosphaera watsonii] Length = 838	DNA replication, restriction, modification, recombination, and repair	5	-0.027	0.0197	0.02856	-0.06688	0.09126	0.20194	0.01602	0.777739	0.756317	0.698892	0.616333	0.621768	0.19216	0.450933
1228	1228	sll1606 hypothetical protein Length = 262	Similar to Q3MGG2_ANAVT Hypothetical protein precursor [Anabaena variabilis (strain ATCC 29413 / PCC 7937)] Length = 232. Hypothetical start.	Hypothetical	5	-0.06646	-0.03368	0.01648	-0.0129	0.14074	0.25932	0.13004	0.745244	0.490841	0.871903	0.631995	0.551519	0.122218	0.471268
kdpC1	1229	slr1730 potassium-transporting P-type ATPase C chain kdpC Length = 190	Highly similar to Q3M270_ANAVT K+ transporting ATPase, KdpC subunit (EC 3.6.3.12) [Anabaena variabilis (strain ATCC 29413 / PCC 7937)] Length = 214	Transport and binding proteins	5	0.18188	0.3016	0.29856	0.1286	0.01992	-0.01424	0.08022	0.467096	0.0459962	0.0375804	0.44495	0.843062	0.701568	0.644157
1231	1231	slr0214 cytosine-specific methyltransferase(5 -CGATCG-3 ) Length = 424	Highly similar to Q307A8_SPIPL Mod [Spirulina platensis] Length = 314	Unknown	5	-0.26032	-0.2338	-0.08434	-0.03378	-0.1275	-0.26716	-0.4438	0.338946	0.123607	0.51266	0.601668	0.610675	0.184426	0.0530847
1232	1232		Partially similar to |Q307A7_SPIPL Res [Spirulina platensis] Length = 245	Unknown	5	-0.1458	-0.1712	0.11378	0.14384	0.07084	-0.00788	-0.15746	0.665909	0.389582	0.531905	0.517891	0.814044	0.600699	0.497235
1233	1233		Partially similar to T2D1_HERAU Type II restriction enzyme HgiDI (EC 3.1.21.4) (Endonuclease HgiDI)(R.HgiDI) [Herpetosiphon aurantiacus (Herpetosiphon giganteus)] Length = 359. Hypothetical start.	Unknown	5	0.06366	0.26184	0.284	0.13924	-0.09446	-0.20586	-0.2545	0.876471	0.144181	0.0785219	0.488165	0.698433	0.355163	0.265287
1235	1235	slr1729 potassium-transporting P-type ATPase B chain kdpB Length = 690	Highly similar to Q3M268_ANAVT Potassium-translocating P-type ATPase, B subunit (EC 3.6.3.4) [Anabaena variabilis (strain ATCC 29413 / PCC 7937)] Length = 715.	Transport and binding proteins	5	0.12376	0.33676	0.37812	0.11576	-0.1402	-0.25028	-0.25648	0.77579	0.11757	0.0419162	0.48327	0.69395	0.317487	0.342004
1236	1236	slr1728 potassium-transporting P-type ATPase A chain kdpA Length = 558	Highly similar to Q3M267_ANAVT K+ transporting ATPase, A subunit (EC 3.6.3.12) [Anabaena variabilis (strain ATCC 29413 / PCC 7937)] Length = 581.	Transport and binding proteins	5	0.09476	0.49738	0.38796	0.16694	-0.18386	-0.39914	-0.45882	0.867051	0.0241725	0.0444682	0.47185	0.61748	0.192408	0.136476
1239	1239		Weakly and partially similar to Q10YW5_TRIEI H repeat-associated protein-like [Trichodesmium erythraeum (strain IMS101)] Length = 63. Hypothetical start.	Unknown	1	-0.6312	-0.0735	-0.7594	-0.3213	-0.4669	-0.6576	-0.4698	0.564803	0.925459	0.14745	0.64628	0.66045	0.354346	0.527954
1240	1240	ssr2787 unknown protein Length = 77	Similar to Q4C2P2_CROWT Hypothetical protein [Crocosphaera watsonii] Length = 107.	Unknown	4	-0.014125	0.213525	0.150175	0.108725	-0.056275	-0.228125	-0.194	0.96292	0.297485	0.414409	0.604129	0.869573	0.322314	0.431969
1241	1241	slr2019 ATP-binding protein of ABC transporter Length = 593	Highly similar to A0YRR9_9CYAN ABC transporter, transmembrane region [Lyngbya sp. PCC 8106] Length = 608.	Transport and binding proteins	5	0.0338	0.08142	0.18072	0.07486	0.01814	0.01894	0.10916	0.944332	0.560601	0.21879	0.699251	0.86476	0.743301	0.573772
1242	1242		Weakly similar to the N-terminal part of A0S0J4_9GAMM Hypothetical protein [Acinetobacter venetianus] Length = 389.	Unknown	4	-0.0075	-0.003675	-0.04255	0.0635	0.02715	0.0323	-0.007425	0.948926	0.74105	0.806827	0.741803	0.835279	0.685094	0.685227
lepA	1243	slr0604 GTP-binding protein Length = 603	Highly similar to LEPA_SYNY3 GTP-binding protein lepA [Synechocystis sp. (strain PCC 6803)] Length = 603.	Other categories	5	-0.07338	0.0312	0.13516	0.08134	-0.02786	-0.12372	-0.06268	0.822852	0.846595	0.324077	0.649082	0.913513	0.508778	0.751487
1244	1244	ssl3549 hypothetical protein Length = 76	Highly similar to Q4C6R6_CROWT Hypothetical protein [Crocosphaera watsonii] Length = 76.	Hypothetical	2	-0.0213	0.07015	0.08905	0.1896	0.1624	0.11375	0.15605	0.95747	0.513332	0.349154	0.0670464	0.288638	0.395117	0.207976
1245	1245		Similar to Q10Z73_TRIEI Hypothetical protein [Trichodesmium erythraeum (strain IMS101)] Length = 111.	Unknown	4	-0.015575	-0.136725	-0.0752	-0.1627	-0.0639	0.029875	0.17845	0.945297	0.329634	0.593803	0.232058	0.805027	0.732059	0.342995
1246	1246	slr1958 unknown protein Length = 200	Similar to Q10Z72_TRIEI GUN4-like [Trichodesmium erythraeum (strain IMS101)] Length = 979.	Unknown	5	0.02604	0.17564	0.04518	0.04858	-0.00638	0.06298	0.1215	0.7409	0.409181	0.369611	0.624181	0.770584	0.523329	0.515336
1247	1247	slr0482 unknown protein Length = 252	Similar to tr|Q608V5|Q608V5 [Methylococcus_capsulatus._] Methyltransferase, UbiE/COQ5 family	Unknown	5	0.00882	-0.21032	-0.46036	-0.6352	-0.51296	-0.2694	-0.18476	0.926747	0.113254	0.00205744	0.00063938	0.0200189	0.0988016	0.286542
1248	1248		Weakly similar to tr|Q8YLY5|Q8YLY5 [Anabaena_sp._(strain_PCC_7120)._] Alr5161 protein	Unknown	5	0.0465	0.00348	-0.28008	-0.49662	-0.5229	-0.1704	-0.10788	0.911633	0.928274	0.0564612	0.0107129	0.0362516	0.386336	0.594927
1249	1249		Weak and partial similarity with the tr|Q8YLY6|Q8YLY6 [Anabaena_sp._(strain_PCC_7120)._] Alr5160 protein	Unknown	5	0.18502	0.14368	-0.21522	-0.53794	-0.6318	-0.10816	0.14606	0.64791	0.50747	0.257175	0.01485	0.0446799	0.667354	0.601224
1250	1250		No similarity, hypothetical start, hypothetical protein	Unknown	5	-0.03926	0.15084	-0.19496	-0.6207	-0.80004	-0.6381	-0.34332	0.948248	0.542275	0.369065	0.0131745	0.0287784	0.0305858	0.244401
1252	1252		Highly similar to Q10Z72_TRIEI GUN4-like [Trichodesmium erythraeum (strain IMS101)] Length = 979.	Unknown	3	-0.1571	-0.0257333	-0.0033	-0.199167	-0.385567	-0.443033	-0.258467	0.538563	0.782184	0.792228	0.147339	0.0583719	0.0171115	0.119971
1253	1253		Similar to A1IBC9_9DELT Hypothetical protein [Candidatus Desulfococcus oleovorans Hxd3] Length = 61.	Unknown	3	0.00566667	0.119067	0.068	-0.150633	-0.316433	-0.209067	-0.0342333	0.972951	0.783474	0.897592	0.603565	0.465446	0.522791	0.791554
1254	1254	slr1818 hypothetical protein Length = 201	partially similar to Q1PV44_9BACT Hypothetical protein [Candidatus Kuenenia stuttgartiensis] Length = 217. Hypothetical start.	Unknown	5	0.1913	0.32632	0.22774	-0.05592	-0.29234	-0.18516	0.0377	0.654682	0.168305	0.283144	0.753245	0.410368	0.596116	0.673027
1255	1255	sll1583 unknown protein Length = 562	Weakly similar to tr|P73196|P73196 [Synechocystis_sp._(strain_PCC_6803)._] DNA ligase	Unknown	5	0.044	0.03784	-0.0517	-0.10188	-0.18534	-0.1565	-0.00414	0.883512	0.821265	0.745888	0.641536	0.543101	0.501893	0.660413
1256	1256	slr0229 3-hydroxyisobutyrate dehydrogenase Length = 290	Highly similar to Q4C709_CROWT 6-phosphogluconate dehydrogenase, NAD-binding precursor [Crocosphaera watsonii] Length = 297.	Energy metabolism	5	0.08856	0.1577	0.1898	0.11968	0.00096	0.03486	0.24934	0.798245	0.502519	0.380195	0.419524	0.782066	0.544811	0.42409
1257	1257	ssl2296 pterin-4a-carbinolamine dehydratase Length = 96	Highly similar to Q02I31_PSEAB Pterin-4-alpha-carbinolamine dehydratase [Pseudomonas aeruginosa (strain UCBPP-PA14)] Length = 118.	Unknown	4	0.170275	0.220575	0.2517	0.18495	0.012375	0.045175	0.2246	0.682382	0.288333	0.183452	0.383285	0.942407	0.808712	0.459701
1259	1259	sll0459 excinuclease ABC subunit B uvrB Length = 669	Highly similar to Q4C989_CROWT Helicase, C-terminal:Type III restriction enzyme, ressubunit:DEAD/DEAH box helicase, N-terminal [Crocosphaera watsonii] Length = 493. hypothetical start.	Unknown	5	-0.23396	-0.07964	-0.01954	0.0583	0.08712	0.20462	0.10272	0.557947	0.605183	0.55965	0.800272	0.758523	0.381234	0.388304
htpG	1260	sll0430 HtpG, heat shock protein 90, molecular chaperone htpG Length = 658	Highly similar to P74702_SYNY3 Heat shock protein [Synechocystis sp. (strain PCC 6803)] Length = 658.	Cellular processes	5	-0.41316	-0.31266	-0.02694	-0.13098	-0.212	0.17468	0.42018	0.363399	0.24452	0.931243	0.67327	0.648675	0.648305	0.231318
1261	1261		No similarity, hypothetical start, hypothetical protein	Unknown	2	-0.3344	-0.3709	-0.40785	-0.20315	-0.00725	-0.30225	-0.29965	0.366768	0.0784729	0.0650358	0.370512	0.973321	0.245767	0.23746
1262	1262	slr0066 riboflavin biosynthesis protein RibD ribD Length = 368	Highly similar to Q3MD56_ANAVT Riboflavin biosynthesis protein RibD (EC 3.5.4.26) (EC 1.1.1.193) [Anabaena variabilis (strain ATCC 29413 / PCC 7937)] Length = 396. Hypothetical start.	Biosynthesis of cofactors, prosthetic groups, and carriers	5	-0.22874	-0.35202	-0.45924	-0.31054	-0.08892	-0.19562	-0.13622	0.525314	0.215053	0.182819	0.24182	0.881801	0.50007	0.566768
1263	1263	sll0108 ammonium/methylammonium permease amt1 Length = 507	Highly similar to Q4CA23_CROWT Ammonium transporter [Crocosphaera watsonii] Length = 496. Hypothetical start.	Transport and binding proteins	5	0.49766	1.14678	1.43792	0.96788	0.81758	0.58592	0.46254	0.269603	0.00081232	9.404e-05	0.00301802	0.0495159	0.0771679	0.162215
1265	1265	sll0108 ammonium/methylammonium permease amt1 Length = 507	Similar to Q3M8W9_ANAVT Ammonium transporter precursor [Anabaena variabilis (strain ATCC 29413 / PCC 7937)] Length = 470. Hypothetical start.	Unknown	5	0.16262	0.64676	1.10344	1.64576	0.81212	0.90116	0.64572	0.574789	0.00056174	8.44e-06	9.8e-07	0.00261756	0.00037774	0.0128005
1266	1266		Weakly and partially similar to MIT9312:1233668..1234411 ABB50380.1 hypothetical protein Length = 247. Hypothetical start.	Unknown	5	-0.10014	0.078	0.06354	-0.0719	-0.15056	-0.02056	-0.01278	0.748698	0.644781	0.685373	0.683225	0.55561	0.77345	0.765162
1267	1267	slr0078 putative 6-pyruvoyl tetrahydrobiopterin synthase Length = 129	Highly similar to Q4C6J6_CROWT 6-pyruvoyltetrahydropterin synthase (EC 4.2.3.12) [Crocosphaera watsonii] Length = 291.	Unknown	5	-0.08384	-0.2172	-0.0944	-0.355	0.16272	0.37156	0.45286	0.785821	0.133515	0.488535	0.0249597	0.470636	0.0434384	0.0185107
fabG	1268	sll0330 sepiapterine reductase Length = 259	Highly similar to Q3M8W0_ANAVT Short-chain dehydrogenase/reductase SDR (EC 1.1.1.100) [Anabaena variabilis (strain ATCC 29413 / PCC 7937)] Length = 293.	Fatty acid, phospholipid and sterol metabolism	5	-0.27048	0.04696	-0.49574	-0.59774	-0.37658	-2.15714	-2.48934	0.597136	0.827892	0.0918065	0.094224	0.390549	0.00105842	0.00062846
1269	1269	slr1324 two-component hybrid sensor and regulator hik23 Length = 420	Highly similar to Q4CAR7_CROWT Response regulator receiver:ATP-binding region, ATPase-like:Histidinekinase A, N-terminal [Crocosphaera watsonii] Length = 415.	Regulatory functions	5	0.09898	0.11536	0.29372	0.41204	-0.14302	0.0635	0.34022	0.832005	0.579968	0.147251	0.104666	0.67544	0.760915	0.163697
rcpA	1270	slr0474 two-component response regulator CheY subfamily, regulator for phytochrome 1 (Cph1) rcp1 Length = 147	Highly similar to tr|Q8RTN0|Q8RTN0 [Tolypothrix_sp._PCC_7601._] Response regulator	Regulatory functions	5	0.21054	0.1377	0.21308	0.30442	-0.27276	0.18568	0.53884	0.426463	0.404982	0.160218	0.0788823	0.262705	0.376577	0.0213561
cphA	1271	slr0473 cyanobacterial phytochrome 1, two-component sensor histidine kinase cph1, hik35 Length = 748	Highly similar to tr|Q8RTN1|Q8RTN1 [Tolypothrix_sp._PCC_7601._] Phytochrome-like protein	Regulatory functions	10	0.27473	0.19706	0.12164	0.23718	-0.0766	0.14127	0.32553	0.347111	0.25541	0.40323	0.314757	0.207437	0.515657	0.278465
1273	1273	ssl2921 hypothetical protein Length = 93	Highly similar to Q4BXQ0_CROWT Similar to Uncharacterized protein conserved in bacteria [Crocosphaera watsonii] Length = 93.	Unknown	3	-0.0571333	-0.403733	-0.454367	-0.3713	-0.319067	-0.378433	-0.2711	0.94328	0.133568	0.0451215	0.146543	0.410588	0.175043	0.352824
1274	1274		Highly similar to Q4BXQ1_CROWT Hypothetical protein [Crocosphaera watsonii] Length = 74.	Unknown	3	-0.0107667	-0.0774667	-0.309467	-0.269933	-0.189133	-0.176267	-0.0396	0.913332	0.508021	0.250253	0.253129	0.483931	0.503236	0.891403
1277	1277		No similarity. Hypothetical start.	Unknown	2	0.0033	0.02225	0.1553	0.12585	0.1388	0.13575	0.0989	0.938228	0.633854	0.599848	0.731159	0.808387	0.720849	0.784407
1278	1278	slr0810 hypothetical protein Length = 119	Highly similar to tr|Q4BZJ2|Q4BZJ2_CROWT Hypothetical protein [Crocosphaera watsonii]	Unknown	4	0.07465	0.0943	-0.034475	-0.08685	-0.2431	-0.1608	-0.196425	0.784404	0.510966	0.750672	0.657371	0.345228	0.494871	0.299454
1281	1281	sll1156 putative transposase [ISY120_b] Length = 141	Highly similar to tr|Q6EVL0|Q6EVL0 [Microcystis_aeruginosa_PCC_7806._] ImeA protein	Other categories	12	-0.1268	-0.194383	-0.189225	-0.164633	-0.0614833	-0.226192	-0.235817	0.632257	0.156948	0.145417	0.280516	0.802584	0.24274	0.2247
1284	1284	slr2071 unknown protein Length = 107	Similar to tr|P73371|P73371 [Synechocystis_sp._(strain_PCC_6803)._] Slr2071 protein; hypothetical start	Unknown	3	0.0628333	0.1043	0.107767	0.00276667	-0.0731	-0.0146	0.00843333	0.826458	0.451739	0.412038	0.824661	0.757426	0.663252	0.505486
1285	1285		Similar to tr|A0YIX0|A0YIX0_9CYAN Aldolase class II [Lyngbya sp. PCC 8106]	Unknown	5	-0.03406	-0.03696	-0.16886	-0.16458	-0.2373	-0.29554	-0.31086	0.821028	0.846132	0.27164	0.35365	0.352997	0.170734	0.240689
1286	1286	sll1736 hypothetical protein Length = 127	Highly similar to tr|Q116S8|Q116S8_TRIEI Hypothetical protein [Trichodesmium erythraeum (strain IMS101)].	Hypothetical	4	0.1176	0.12745	0.037925	-0.056725	-0.08395	-0.0633	0.131525	0.768269	0.568478	0.735481	0.865607	0.864063	0.855667	0.599002
1287	1287		No similarity, hypothetical start, hypothetical protein	Unknown	3	0.601467	0.3534	0.3794	0.2027	-0.00276667	1.00277	1.24203	0.093774	0.101329	0.0564995	0.386581	0.915184	0.00211933	0.00076
1288	1288	sll1686 hypothetical protein Length = 488	Similar to tr|P72766|P72766 [Synechocystis_sp._(strain_PCC_6803)._] Sll1686 protein	Hypothetical	5	0.0747	0.13692	0.11846	0.02526	0.05294	0.1944	0.14366	0.833887	0.542942	0.455871	0.740472	0.751087	0.417878	0.575238
1290	1290		Higly similar to N-terminal part of Q4C773_CROWT Transposase, IS605 OrfB [Crocosphaera watsonii] Length = 401	Unknown	4	-0.015875	0.1076	-0.022225	-0.079025	-0.056575	0.006925	-0.045075	0.957517	0.748552	0.882222	0.662083	0.886246	0.818442	0.85946
1291	1291	sll0611 hypothetical protein Length = 148	Similar to tr|Q4BYJ3|Q4BYJ3_CROWT Hypothetical protein [Crocosphaera watsonii] .	Hypothetical	5	0.1641	-0.0419	-0.30528	-0.43036	-0.54704	-0.33524	-0.18352	0.485506	0.776176	0.0254687	0.0047277	0.0139823	0.088888	0.375539
tgt	1292	slr0713 tRNA-guanine transglycosylase tgt Length = 374	Highly similar to tr|Q4CAE3|Q4CAE3_CROWT Queuine/other tRNA-ribosyltransferase:Queuine tRNA-ribosyltransferase(EC 2.4.2.29) [Crocosphaera watsonii]	Translation	5	0.06408	-0.2437	-0.45436	-0.4132	-0.41374	-0.33644	-0.3998	0.868034	0.125491	0.00628814	0.0215925	0.110489	0.324317	0.173167
psbK	1293	sml0005 photosystem II PsbK protein psbK Length = 45	Similar to tr|Q3M4K0|Q3M4K0_ANAVT Photosystem II protein PsbK [Anabaena variabilis (strain ATCC 29413 / PCC 7937)].	Photosynthesis and respiration	2	-0.10775	-0.0213	-0.0481	0.14875	0.05055	-0.34895	-0.14065	0.837051	0.923254	0.797397	0.59267	0.889222	0.143925	0.599544
1294	1294	slr1819 hypothetical protein Length = 331	Similar to tr|Q3MCS8|Q3MCS8_ANAVT Pentapeptide repeat [Anabaena variabilis (strain ATCC 29413 / PCC 7937)].	Unknown	5	-0.03292	-0.10916	-0.20718	-0.21578	-0.18828	-0.30156	-0.35188	0.831885	0.457159	0.25532	0.26905	0.485486	0.205872	0.188854
1295	1295	sll0792 Zinc-responsive repressor ZiaR ziaR Length = 132	Similar to tr|Q8YQS6|Q8YQS6 [Anabaena_sp._(strain_PCC_7120)._] Transcriptional regulator	Unknown	5	-0.04894	-0.06342	-0.23106	-0.13522	-0.10828	-0.21924	-0.275	0.865948	0.60157	0.0266374	0.278676	0.575743	0.117431	0.0701116
1296	1296		Weakly similar to Nter part of tr|Q3VL03|Q3VL03_9CHLB Hypothetical protein [Pelodictyon phaeoclathratiforme BU-1] . Hypothetical start.	Unknown	5	0.0462	-0.0027	0.05454	0.10438	0.1376	0.33564	0.40894	0.74398	0.839812	0.757539	0.592414	0.626445	0.0900362	0.045639
gatA	1297	slr0877 glutamyl-tRNA(Gln) amidotransferase subunit A Length = 483	Highly similar to tr|Q4C2P4|Q4C2P4_CROWT Glutamyl-tRNA(Gln) amidotransferase A subunit (EC 3.5.1.4) [Crocosphaera watsonii].	Translation	5	-0.0695	-0.01372	0.07384	0.11128	0.01562	-0.0645	-0.02286	0.84567	0.828444	0.677777	0.552092	0.888038	0.728347	0.835353
1298	1298	sll1505 hypothetical protein Length = 111	Similar to the Cter part of tr|Q4C571|Q4C571_CROWT Hypothetical protein [Crocosphaera watsonii]	Unknown	4	-0.098575	-0.206675	-0.185775	-0.1093	0.00105	-0.134875	-0.17415	0.760356	0.24371	0.30341	0.547988	0.916269	0.518836	0.324939
1299	1299	ssl2749 hypothetical protein Length = 96	Highly similar to tr|Q4C572|Q4C572_CROWT DNA polymerase, beta-like region [Crocosphaera watsonii] .	Unknown	1	-0.1908	-0.1393	-0.1931	-0.1001	0.0868	-0.0564	-0.2743	0.48937	0.375952	0.162624	0.571976	0.790505	0.810399	0.137211
1301	1301	sll1508 UDP-3-0-acyl N-acetylglcosamine deacetylase Length = 276	Highly similar to tr|Q4BYY8|Q4BYY8_CROWT UDP-3-0-acyl N-acetylglucosamine deacetylase [Crocosphaera watsonii]	Cell envelope	5	0.21582	0.53068	0.4823	0.21192	0.18416	0.14126	0.20434	0.455415	0.0229011	0.0296994	0.264817	0.485552	0.513442	0.355409
1302	1302	slr1227 chloroplastic outer envelope membrane protein homolog Length = 861	High and partial similirarity with the tr|P73472|P73472 [Synechocystis_sp._(strain_PCC_6803)._] Chloroplast import-associated channel IAP75	Cell envelope	5	0.25564	0.59698	0.51438	0.3503	0.30922	0.2043	0.20138	0.288249	0.00363754	0.00360548	0.0383663	0.14817	0.37933	0.407314
1303	1303	slr0073 two-component sensor histidine kinase hik36 Length = 315	Similar to tr|Q55788|Q55788 [Synechocystis_sp._(strain_PCC_6803)._] Sensory transduction histidine kinase	Regulatory functions	5	0.04884	0.0332	0.08286	-0.00906	0.03416	0.25202	0.47238	0.895013	0.806574	0.606952	0.759439	0.882888	0.23229	0.0698582
1304	1304		No similarity, hypothetical start, hypothetical protein	Unknown	6	0.0603667	0.0364833	-0.00535	-0.00338333	0.125933	0.12145	0.177717	0.857904	0.729044	0.745245	0.701251	0.862961	0.727014	0.562896
1306	1306		Highly similar to the Cter of tr|Q4BXF9|Q4BXF9_CROWT Hypothetical protein [Crocosphaera watsonii]. Putative transposase	Hypothetical	6	-0.3711	-0.595517	-0.657583	-0.43455	-0.300217	-0.2475	-0.372417	0.164254	0.00159743	0.000473167	0.0129165	0.206151	0.223573	0.0596693
gidA	1307	sll0202 glucose inhibited division protein Length = 635	Highly similar to sp|Q8YR87|GIDA_ANASP [Anabaena_sp._(strain_PCC_7120)._] Glucose inhibited division protein A	Unknown	20	-0.160375	-0.100695	-0.22935	-0.23853	-0.23133	-0.35656	-0.43478	0.513108	0.487286	0.139793	0.146549	0.272458	0.0494145	0.027424
gid	1307	sll0202 glucose inhibited division protein Length = 635	Highly similar to sp|Q8YR87|GIDA_ANASP [Anabaena_sp._(strain_PCC_7120)._] Glucose inhibited division protein A	Unknown	20	-0.160375	-0.100695	-0.22935	-0.23853	-0.23133	-0.35656	-0.43478	0.513108	0.487286	0.139793	0.146549	0.272458	0.0494145	0.027424
1308	1308	ssl0410 unknown protein Length = 90	Partially similar to tr|Q4C0R6|Q4C0R6_CROWT Hypothetical protein [Crocosphaera watsonii]	Unknown	5	0.06552	0.02222	0.08364	0.26224	-0.14904	-0.0934	0.0428	0.85538	0.823551	0.65683	0.341629	0.560964	0.589752	0.501221
ndhD1	1309	slr0331 NADH dehydrogenase subunit 4 (involved in photosystem-1 cyclic electron flow) ndhD1 Length = 525	Highly similar to sp|P32421|NU4C1_SYNY3 NAD(P)H-quinone oxidoreductase chain 4-1 (EC 1.6.5.-) (NAD(P)Hdehydrogenase I, subunit D-1) (NDH-1, chain 4-1) [Synechocystis sp. (strain PCC 6803)]	Photosynthesis and respiration	5	0.38814	0.63166	0.74402	1.06892	0.12282	0.32002	0.35594	0.282392	0.00733276	0.00171372	0.0004386	0.769568	0.276189	0.265511
pcyA	1310	slr0116 phycocyanobilin:ferredoxin oxidoreductase pcyA Length = 248	Highly similar to sp|Q93TN0|PCYA_ANASP [Anabaena_sp._(strain_PCC_7120)._] Phycocyanobilin:ferredoxin oxidoreductase (EC 1.3.7.5)	Other categories	5	0.0057	0.09314	0.0339	0.1097	0.06284	0.00338	-0.06464	0.858859	0.46124	0.716117	0.381061	0.777002	0.733228	0.555701
1311	1311	sll1608 hypothetical protein Length = 770	Highly similar to tr|P73845|P73845_SYNY3 Sll1608 protein [Synechocystis sp. (strain PCC 6803)]	Hypothetical	5	-0.03332	-0.06942	-0.12362	-0.1029	0.01888	-0.0315	-0.01522	0.786891	0.690931	0.361555	0.605599	0.751268	0.431976	0.29554
1312	1312		Weakly partially similar to tr|Q587L5|Q587L5_ONCKE Peroxisome proliferator-activated receptor gamma [Oncorhynchus keta (Chum salmon)]	Unknown	5	0.19266	0.02438	-0.28858	-0.4413	-0.57686	-0.55298	-0.15362	0.639477	0.84791	0.127348	0.0391157	0.0626204	0.0336553	0.552352
1313	1313		Partially similar to tr|Q10YR1|Q10YR1_TRIEI Hypothetical protein [Trichodesmium erythraeum (strain IMS101)]. Hypothetical start.	Unknown	5	0.06234	-0.11764	-0.2674	-0.25782	-0.6543	-0.45876	-0.93574	0.980617	0.859271	0.646659	0.702039	0.448729	0.510112	0.15241
1315	1315		No similarity, hypothetical start	Unknown	5	0.07552	-0.0079	-0.19852	-0.2696	-0.4228	-0.20756	-0.2755	0.926124	0.815127	0.398791	0.310289	0.272507	0.243341	0.307403
1316	1316	ssr2754 hypothetical protein Length = 87	Highly similar to tr|Q8YQ61|Q8YQ61 [Anabaena_sp._(strain_PCC_7120)._] Asl3974 protein	Unknown	2	0.1688	0.22235	0.1516	-0.0667	-0.21215	-0.19865	0.08025	0.517694	0.14978	0.255046	0.731436	0.354987	0.334988	0.652035
1317	1317		Similar to tr|A0ZL25|A0ZL25_NODSP Hypothetical protein [Nodularia spumigena CCY9414]	Unknown	3	0.1662	0.301733	0.1737	0.0031	-0.124333	-0.216833	0.0769333	0.72723	0.253119	0.44766	0.842565	0.731387	0.411312	0.863022
1318	1318		Highly similar to tr|Q4C2K9|Q4C2K9_CROWT Hypothetical protein [Crocosphaera watsonii]	Unknown	4	0.1282	0.2897	0.1973	-0.024625	-0.195525	-0.0642	0.12605	0.699454	0.0872278	0.218154	0.683834	0.470775	0.642188	0.566593
1319	1319	ssr1765 hypothetical protein Length = 84	Highly similar to tr|Q4BWE3|Q4BWE3_CROWT Hypothetical protein [Crocosphaera watsonii]	Unknown	2	0.06955	0.0207	0.2304	-0.24875	-0.2161	-0.05045	0.07215	0.98747	0.685844	0.814926	0.823	0.853588	0.962471	0.876311
1320	1320		Highly similar to tr|Q8YMI2|Q8YMI2 [Anabaena_sp._(strain_PCC_7120)._] Asr4951 protein	Unknown	3	-0.0122667	-0.0107	-0.256433	-0.480833	-0.567833	-0.5839	-0.422867	0.957092	0.768737	0.116306	0.0164497	0.0457645	0.015596	0.0636489
1321	1321	sll0436 hypothetical protein Length = 151	Highly similar to tr|Q4C7E5|Q4C7E5_CROWT Hypothetical protein [Crocosphaera watsonii]	Hypothetical	5	-0.09238	-0.03348	0.06416	0.04576	0.06488	-0.1257	-0.07764	0.707571	0.732857	0.755919	0.690534	0.794188	0.568916	0.610579
1322	1322	ssl0294 hypothetical protein Length = 70	Highly similar to tr|Q4C133|Q4C133_CROWT Hypothetical protein [Crocosphaera watsonii]	Hypothetical	2	-0.2191	-0.14605	-0.5663	-0.72925	-0.63455	-0.8281	-0.8709	0.643034	0.58335	0.0146149	0.00674595	0.078121	0.012829	0.0103373
1323	1323	sll1620 hypothetical protein Length = 158	Highly similar to tr|Q4C716|Q4C716_CROWT Hypothetical protein [Crocosphaera watsonii]	Hypothetical	5	-0.07104	-0.09046	-0.6173	-0.71772	-0.2728	-0.22114	-0.10724	0.789534	0.541103	0.00035028	0.00032376	0.191884	0.203551	0.539628
1324	1324	slr0655 hypothetical protein Length = 180	Highly similar to tr|Q4C7I4|Q4C7I4_CROWT Hypothetical protein [Crocosphaera watsonii]	Hypothetical	5	-0.07276	-0.1408	-0.0665	-0.14692	0.0467	0.21322	0.22322	0.825243	0.338635	0.632961	0.345254	0.870466	0.228621	0.208252
1327	1327	slr0926 4-hydroxybenzoate-octaprenyl transferase ubiA Length = 292	Highly similar to tr|Q4C8I6|Q4C8I6_CROWT 4-hydroxybenzoate polyprenyl transferase, proteobacterial [Crocosphaera watsonii]	Biosynthesis of cofactors, prosthetic groups, and carriers	5	0.02996	0.03116	-0.02036	0.07214	0.14646	0.10178	0.12414	0.881392	0.791142	0.800407	0.65128	0.522673	0.489609	0.452207
1328	1328		Highly similar to tr|A0YZU0|A0YZU0_9CYAN Hypothetical protein [Lyngbya sp. PCC 8106]	Unknown	5	0.03912	0.02218	-0.09466	-0.04586	-0.0312	-0.05826	-0.01998	0.939221	0.882397	0.566532	0.850776	0.936459	0.661477	0.698479
1329	1329	ssl1378 hypothetical protein Length = 84	Highly similar to tr|Q4C201|Q4C201_CROWT Hypothetical protein [Crocosphaera watsonii]	Hypothetical	3	0.0232	0.1731	0.0630667	-0.0384	-0.1569	-0.274967	-0.1061	0.919781	0.183366	0.655061	0.822616	0.470868	0.128	0.512477
1330	1330	sll1121 hypothetical protein Length = 770	Highly similar to tr|Q4C0T6|Q4C0T6_CROWT UvrD/REP helicase [Crocosphaera watsonii]	Hypothetical	5	-0.02634	0.13062	0.13568	0.18666	-0.02114	0.00642	-0.33864	0.779746	0.481314	0.382194	0.379239	0.703967	0.844054	0.108986
tilS	1331	slr1278 hypothetical protein YCF62 ycf62 Length = 330	Similar to sp|Q8YYB8|TILS_ANASP tRNA(Ile)-lysidine synthase (EC 6.3.4.-) (tRNA(Ile)-lysidinesynthetase) (tRNA(Ile)-2-lysyl-cytidine synthase) [Anabaena sp. (strain PCC 7120)]	Hypothetical	5	0.06728	0.1526	0.0454	0.1304	0.00134	-0.04702	-0.26642	0.832182	0.376024	0.829228	0.456873	0.943708	0.788589	0.322014
hemF	1332	sll1185 coproporphyrinogen III oxidase, aerobic (oxygen-dependent) hemF Length = 340	Highly similar to sp|P72848|HEM6_SYNY3 [Synechocystis_sp._(strain_PCC_6803)._] Coproporphyrinogen III oxidase, aerobic (EC1.3.3.3)(Coproporphyrinogenase) (Coprogen oxidase)	Biosynthesis of cofactors, prosthetic groups, and carriers	5	-0.09616	0.19314	-0.09942	-0.0227	-0.21608	-0.2338	-0.55822	0.856966	0.33848	0.643632	0.919458	0.505527	0.389663	0.0325056
1333	1333	sll1387 serine/threonine protein phosphatase PppA pppA Length = 254	Highly similar to tr|P74150|P74150 [Synechocystis_sp._(strain_PCC_6803)._] Sll1387 protein	Regulatory functions	5	-0.05364	0.0457	-0.11688	-0.00438	0.01332	-0.08734	-0.10934	0.86185	0.614262	0.39608	0.73285	0.933739	0.616545	0.504392
mutS	1334	sll1165 DNA mismatch repair protein Length = 912	Highly similar to sp|P73769|MUTS_SYNY3 [Synechocystis_sp._(strain_PCC_6803)._] DNA mismatch repair protein mutS	DNA replication, restriction, modification, recombination, and repair	5	-0.0717	-0.1064	-0.04516	0.06592	0.2616	0.3115	0.2302	0.800395	0.447361	0.791692	0.5151	0.296446	0.210604	0.278051
1335	1335		Highly similar to tr|Q4C707|Q4C707_CROWT Hypothetical protein [Crocosphaera watsonii]	Unknown	5	-0.18664	-0.15594	-0.26668	-0.35674	-0.34938	-0.3812	-0.33592	0.466526	0.335126	0.130705	0.0710752	0.180697	0.116839	0.157355
1337	1337	ssl2501 unknown protein Length = 89	Similar to tr|P73545|P73545 [Synechocystis_sp._(strain_PCC_6803)._] Ssl2501 protein	Unknown	4	0.157725	0.340725	0.412275	0.14845	-0.066225	-0.092125	0.42425	0.538807	0.0365352	0.0319916	0.341442	0.840611	0.590745	0.195693
1338	1338	slr1972 hypothetical protein YCF81 ycf81 Length = 359	Highly similar to tr|Q4C7C8|Q4C7C8_CROWT PilT protein, N-terminal:Deoxyribonuclease/rho motif-related TRAM [Crocosphaera watsonii]	Hypothetical	5	-0.06522	-0.04972	-0.00476	-0.2376	-0.34928	-0.2752	-0.11058	0.769632	0.680524	0.894644	0.0308098	0.0349244	0.0364758	0.416272
1339	1339	sll1917 coproporphyrinogen III oxidase, anaerobic (oxygen-independent) hemN Length = 412	Highly similar to tr|A0ZIM9|A0ZIM9_NODSP Coproporphyrinogen III oxidase [Nodularia spumigena CCY9414]	Biosynthesis of cofactors, prosthetic groups, and carriers	5	0.0191	0.11688	0.3392	0.33058	0.37288	0.39952	0.40478	0.941653	0.439314	0.0536809	0.101145	0.182397	0.0849087	0.091913
1341	1341	slr1023 unknown protein Length = 104	Highly similar to tr|A0YWT9|A0YWT9_9CYAN Hypothetical protein [Lyngbya sp. PCC 8106]	Unknown	4	-0.096125	-0.08135	0.1287	0.23105	0.31235	0.1854	0.180075	0.734295	0.577051	0.357292	0.106241	0.141753	0.303017	0.359145
aroK	1342	sll1669 shikimate kinase aroK Length = 189	Similar to sp|P72796|AROK_SYNY3 [Synechocystis_sp._(strain_PCC_6803)._] Shikimate kinase (EC 2.7.1.71) (SK)	Amino acid biosynthesis	5	-0.07802	-0.05766	0.05196	0.21218	0.32586	0.22128	0.28346	0.812631	0.730186	0.743039	0.216222	0.167354	0.243563	0.160997
1343	1343	slr0338 probable oxidoreductase Length = 356	Highly similar to tr|Q4BZT6|Q4BZT6_CROWT Oxidoreductase, N-terminal:Oxidoreductase, C-terminal [Crocosphaera watsonii]	Other categories	5	0.10052	0.33962	0.19168	-0.11072	-0.13568	-0.14176	-0.01376	0.768038	0.0685682	0.266556	0.608496	0.660687	0.538937	0.532473
1344	1344		Partially similar to tr|Q5P4M3|Q5P4M3 [Azoarcus_sp._(strain_EbN1)._] Probable cold shock family protein	Unknown	4	-0.070775	-0.011025	-0.151875	-0.18815	-0.173375	-0.3104	-0.21215	0.845969	0.719642	0.402112	0.438096	0.726576	0.4168	0.492999
hisD1	1345	slr1848 histidinol dehydrogenase hisD Length = 434	Highly similar to sp|P73058|HIX1_SYNY3 [Synechocystis_sp._(strain_PCC_6803)._] Histidinol dehydrogenase 1 (EC 1.1.1.23) (HDH 1)	Amino acid biosynthesis	5	0.0881	0.05812	-0.11	-0.13108	-0.08724	-0.16694	-0.15882	0.780372	0.758018	0.425112	0.414681	0.718055	0.417879	0.404079
1346	1346	sll1333 unknown protein Length = 235	Highly similar to the Nter part of tr|Q4C3R2|Q4C3R2_CROWT Hypothetical protein precursor [Crocosphaera watsonii]	Unknown	5	-0.08994	-0.11362	-0.4347	-0.42134	-0.28288	-0.2635	-0.37704	0.79629	0.507162	0.00942626	0.0169299	0.232887	0.20252	0.0858351
murC	1347	slr1423 UDP-N-acetylmuramate-alanine ligase murC Length = 505	Highly similar to sp|Q8YM75|MURC_ANASP [Anabaena_sp._(strain_PCC_7120)._] UDP-N-acetylmuramate--L-alanine ligase (EC 6.3.2.8) (UDP-N-acetylmuramoyl-L-alanine synthetase)	Cell envelope	10	-0.07476	0.32923	0.44487	0.34839	0.47713	0.39523	0.22659	0.67505	0.301267	0.056163	0.145974	0.078621	0.10083	0.350529
murB	1348	slr1424 UDP-N-acetylenolpyruvoylglucosamine reductase Length = 317	Highly similar to sp|P74529|MURB_SYNY3 [Synechocystis_sp._(strain_PCC_6803)._] UDP-N-acetylenolpyruvoylglucosamine reductase (EC 1.1.1.158) (UDP-N-acetylmuramate dehydrogenase)	Cell envelope	5	-0.1182	0.1355	0.08434	0.0386	0.21956	0.08326	0.02362	0.650442	0.460115	0.605471	0.630522	0.444056	0.618565	0.586793
1349	1349		Highly similar to tr|A0ZJ11|A0ZJ11_NODSP Acyl-carrier-protein S-malonyltransferase (EC 2.3.1.39) [Nodularia spumigena CCY9414]	Unknown	5	-0.10412	-0.02294	-0.15814	-0.3815	-0.49438	-0.50052	-0.53352	0.681251	0.596399	0.159594	0.00915712	0.0214318	0.012144	0.0058978
1350	1350		Highly similar to tr|Q4BVR4|Q4BVR4_CROWT Hypothetical protein [Crocosphaera watsonii]	Unknown	5	-0.03906	0.14516	-0.0139	-0.33482	-0.52002	-0.50042	-0.4217	0.876966	0.212582	0.789073	0.0107527	0.0099547	0.0047634	0.0103509
1352	1352		Partially similar to tr|Q0EX16|Q0EX16_9PROT Hypothetical protein [Mariprofundus ferrooxydans PV-1]. Hypothetical start.	Unknown	5	0.0283	0.12046	0.08658	-0.19172	-0.3246	-0.14082	0.02134	0.918745	0.35531	0.511084	0.19443	0.14953	0.406942	0.854254
1354	1354	slr1740 oligopeptide binding protein of ABC transporter Length = 582	Highly similar to tr|Q4BYN6|Q4BYN6_CROWT Extracellular solute-binding protein, family 5 precursor [Crocosphaera watsonii]	Transport and binding proteins	5	-0.08248	0.02228	0.13836	0.28236	0.29714	0.21792	0.02482	0.820505	0.818195	0.541626	0.261215	0.399387	0.427978	0.890697
1356	1356	sll1768 probable oligopeptides ABC transporter permease protein Length = 326	Highly similar to tr|Q4C3D2|Q4C3D2_CROWT Binding-protein-dependent transport systems inner membrane component precursor [Crocosphaera watsonii]	Transport and binding proteins	5	-0.16566	-0.08294	0.11908	0.26606	0.28678	0.1143	-0.05118	0.583309	0.635931	0.463506	0.135706	0.284433	0.512399	0.817411
1357	1357	slr0381 lactoylglutathione lyase Length = 131	Highly similar to tr|Q3M8F9|Q3M8F9_ANAVT Glyoxalase/bleomycin resistance protein/dioxygenase [Anabaena variabilis (strain ATCC 29413 / PCC 7937)]	Unknown	5	0.01344	-0.00518	0.01656	0.02928	0.06222	-0.0563	-0.09048	0.829761	0.742092	0.703264	0.692045	0.81384	0.628789	0.51554
ccdA	1358	sll0621 putative c-type cytochrome biogenesis protein CcdA ccdA Length = 248	Highly similar to tr|Q4C4N9|Q4C4N9_CROWT Cytochrome c biogenesis protein, transmembrane region [Crocosphaera watsonii]	Other categories	5	0.04296	0.0481	-0.00966	-0.02496	0.04306	-0.02936	-0.0786	0.951537	0.806143	0.521168	0.557157	0.760906	0.631007	0.682498
1359	1359	slr2087 c-type cytochrome biogenesis protein Ccs1 ccs1, ycf44 Length = 458	Highly similar to tr|Q9R6Y2|Q9R6Y2 [Anabaena_sp._(strain_PCC_7120)._] C-type cytochrome biogenesis protein Ccs1 (resB-like protein)	Other categories	5	-0.02768	0.01734	0.05268	0.13932	0.0653	0.03722	-0.06846	0.889988	0.868538	0.746277	0.395479	0.764002	0.804004	0.559292
mutM	1360	slr1689 formamidopyrimidine-DNA glycosylase fpg Length = 287	Highly similar to sp|Q8YP80|FPG_ANASP [Anabaena_sp._(strain_PCC_7120)._] Formamidopyrimidine-DNA glycosylase (EC3.2.2.23) (Fapy-DNAglycosylase) (DNA-(apurinic or apyrimidinic site) lyase mutM)(EC 4.2.99.18) (AP lyase mutM)	DNA replication, restriction, modification, recombination, and repair	5	-0.07008	-0.15558	0.0116	0.09792	0.09592	-0.00112	-0.12232	0.838534	0.403629	0.747534	0.589852	0.751113	0.73937	0.511956
1361	1361	sll0536 probable potassium channel protein Length = 356	Highly similar to tr|Q31RI4|Q31RI4_SYNP7 Response regulator receiver domain protein (CheY-like) [Synechococcus sp. (strain PCC 7942) (Anacystis nidulans R2)]	Transport and binding proteins	5	0.0394	0.0618	0.06392	-0.09982	-0.071	-0.0241	0.06612	0.890949	0.585494	0.15068	0.474688	0.633243	0.681756	0.631909
1362	1362	sll1515 glutamine synthetase inactivating factor IF17 gifB Length = 149	No similarity, hypothetical start	Unknown	2	0.3262	-0.51755	-0.08675	-0.2411	0.1146	2.0825	1.9585	0.500399	0.0500493	0.785914	0.442966	0.806254	3.68e-05	0.00011035
1364	1364	sll1940 hypothetical protein Length = 157	Highly similar to tr|Q4BYJ1|Q4BYJ1_CROWT Peptidase, archaeal and bacterial C-terminal precursor [Crocosphaera watsonii]	Hypothetical	5	0.13864	0.28792	0.4604	0.34802	0.17568	0.38728	0.32374	0.621167	0.0654094	0.00503268	0.0478256	0.445342	0.0725914	0.113975
cobS	1365	slr0636 probable cobalamin [5 -phosphate] synthase Length = 260	Similar to sp|Q8YZS8|COBS_ANASP Cobalamin synthase (EC 2.-.-.-) [Anabaena sp. (strain PCC 7120)]	Biosynthesis of cofactors, prosthetic groups, and carriers	5	0.11464	0.08726	-0.02366	-0.02632	0.03416	0.10184	0.1993	0.902022	0.845456	0.796646	0.808166	0.751368	0.685472	0.609701
1366	1366		Similar to tr|A0YTM2|A0YTM2_9CYAN Pathogenesis related protein-like protein [Lyngbya sp. PCC 8106]	Unknown	5	0.19248	0.20502	0.57028	0.83566	0.08522	0.54454	0.41254	0.464072	0.171696	0.0009928	0.00020696	0.779161	0.0137074	0.0487154
1367	1367		Partial similarity with the tr|Q604A8|Q604A8 [Methylococcus_capsulatus._] Hypothetical protein; hypothetical start	Unknown	2	0.1057	-0.01245	0.0093	-0.12795	0.02	0.34815	0.45335	0.833282	0.459716	0.926012	0.492036	0.655063	0.179638	0.0727126
1368	1368	slr2062 putative transposase [ISY052_a] Length = 400	Highly similar to the Nter of tr|Q4C6T0|Q4C6T0_CROWT Transposase, IS605 OrfB [Crocosphaera watsonii]	Unknown	5	-0.00414	-0.1373	0.02988	0.20852	0.07208	0.0951	0.13774	0.842625	0.397576	0.747268	0.302919	0.716074	0.572188	0.540998
1369	1369	slr2062 putative transposase [ISY052_a] Length = 400	Highly similar to the Cter part of tr|A0YQX3|A0YQX3_9CYAN Transposase [Lyngbya sp. PCC 8106]. Hypothetical start.	Unknown	15	-0.00147333	-0.199227	-0.102673	0.01282	-0.00694667	-0.1568	-0.0458867	0.967677	0.389492	0.67806	0.862217	0.89302	0.646006	0.78327
1370	1370		No similarity, hypothetical start	Unknown	9	0.00857778	-0.0133778	-0.0192222	-0.105878	-0.0819222	-0.212767	-0.138211	0.868749	0.807903	0.833123	0.62032	0.777126	0.393884	0.568471
1372	1372		Similar to tr|Q3M5H3|Q3M5H3_ANAVT Hypothetical protein [Anabaena variabilis (strain ATCC 29413 / PCC 7937)]	Unknown	5	-0.07742	-0.04348	-0.18652	-0.181	-0.00286	-0.16192	-0.22508	0.787912	0.756502	0.374123	0.348829	0.888672	0.430399	0.306238
1378	1378		Partially similar to tr|Q7NPA2|Q7NPA2 [Gloeobacter_violaceus._] Glr0155 protein	Unknown	1	-0.0251	0.2519	0.0344	0.2858	0.1462	-0.0253	-0.0871	0.984031	0.31707	0.9252	0.269955	0.78112	0.955153	0.808966
1379	1379		Highly similar to the Cter of tr|Q8YZ89|Q8YZ89 [Anabaena_sp._(strain_PCC_7120)._] Transposase	Unknown	2	0.1109	0.08515	0.01175	-0.1917	-0.0161	0.22305	0.29345	0.906414	0.829418	0.95647	0.603819	0.99096	0.60078	0.466066
1381	1381		Highly similar to the Nter of tr|Q4C9C0|Q4C9C0_CROWT Hypothetical protein [Crocosphaera watsonii]	Unknown	13	-0.132192	-0.205477	-0.237523	-0.162562	-0.164862	-0.245777	-0.397515	0.802302	0.455516	0.285939	0.459185	0.675653	0.393643	0.187872
1382	1382		Partially similar to tr|Q4C9M8|Q4C9M8_CROWT Hypothetical protein [Crocosphaera watsonii]. Hypothetical start.	Unknown	1	-0.2182	-0.4434	-0.3095	-0.1709	-0.1767	-0.2856	-0.6377	0.790155	0.196497	0.344778	0.692995	0.820034	0.523248	0.128391
1383	1383		Highly and partially similar to tr|A0ZLG9|A0ZLG9_NODSP Putative transposase [Nodularia spumigena CCY9414]. Hypothetical start.	Unknown	4	-0.1475	-0.195225	-0.130475	-0.0497	-0.139375	-0.104925	-0.29615	0.71344	0.318733	0.493001	0.851179	0.684646	0.68587	0.211318
1384	1384		Similar to Q7NPA2_GLOVI Glr0155 protein [Gloeobacter violaceus] Length = 291.	Unknown	1	-0.0218	0.0911	-0.0613	-0.0382	0.0131	-0.134	-0.2864	0.98133	0.681097	0.796662	0.894516	0.987127	0.596034	0.210006
1387	1387		Similar to the Cter of tr|Q111E3|Q111E3_TRIEI Hypothetical protein [Trichodesmium erythraeum (strain IMS101)]	Unknown	19	-0.0750947	-0.0380789	-0.0831263	-0.0518211	-0.207984	-0.109447	-0.188874	0.603628	0.439765	0.44289	0.404116	0.321551	0.241351	0.305102
1388	1388	sll1581 hypothetical protein Length = 504	Similar to the Cter of tr|A0ZMF4|A0ZMF4_NODSP Hypothetical protein [Nodularia spumigena CCY9414]. Hypothetical protein	Unknown	5	0.00608	-0.01094	0.03412	0.01954	0.05132	0.06452	0.13098	0.862954	0.518169	0.63835	0.647588	0.829603	0.506379	0.488707
1389	1389	sll0923 unknown protein Length = 756	Highly similar to tr|Q4C447|Q4C447_CROWT Similar to ATPases involved in chromosome partitioning [Crocosphaera watsonii]	Unknown	5	0.02682	0.11402	0.17546	0.02	-0.06826	-0.08846	0.08894	0.795366	0.412767	0.217354	0.721933	0.805444	0.611053	0.519597
1390	1390		Highly similar to tr|A0ZJX2|A0ZJX2_NODSP Hypothetical protein [Nodularia spumigena CCY9414]	Unknown	5	-0.25034	-0.35834	-0.18048	-0.2932	-0.28988	-0.27166	-0.20224	0.260097	0.0141435	0.15495	0.0355291	0.147229	0.17037	0.278002
1391	1391	sll0997 hypothetical protein Length = 363	Similar to tr|P73126|P73126 [Synechocystis_sp._(strain_PCC_6803)._] Sll0997 protein	Hypothetical	5	-0.1758	-0.2374	-0.14692	-0.24898	-0.26612	-0.38128	-0.11964	0.618557	0.278668	0.564703	0.221086	0.368674	0.107283	0.677057
1392	1392	slr1431 hypothetical protein Length = 475	Highly similar to tr|Q4C607|Q4C607_CROWT Hypothetical protein [Crocosphaera watsonii]	Hypothetical	5	-0.26408	-0.4023	-0.50304	-0.7788	-0.448	-0.47344	-0.29868	0.323025	0.0311562	0.00435628	0.00111396	0.0982397	0.0928007	0.190546
1393	1393	slr1600 hypothetical protein Length = 149	Highly similar to tr|P72985|P72985 [Synechocystis_sp._(strain_PCC_6803)._] Slr1600 protein	Hypothetical	5	-0.11886	0.0848	0.04812	-0.04808	0.00756	-0.0306	-0.10578	0.753606	0.709553	0.847242	0.816505	0.973522	0.855867	0.660235
1394	1394	slr1609 long-chain-fatty-acid CoA ligase Length = 696	Highly similar to tr|Q4C8B2|Q4C8B2_CROWT AMP-dependent synthetase and ligase [Crocosphaera watsonii]	Fatty acid, phospholipid and sterol metabolism	5	-0.37912	-0.17474	-0.25806	-1.00326	-1.59632	-1.6348	-1.45726	0.505471	0.612816	0.395426	0.00722838	0.00531012	0.00113508	0.00293714
1395	1395	sll0925 hypothetical protein Length = 202	Highly similar to tr|A0YV91|A0YV91_9CYAN Hypothetical protein [Lyngbya sp. PCC 8106]	Hypothetical	5	-0.18722	-0.29244	-0.40586	-0.2764	-0.33078	-0.20102	-0.07316	0.480896	0.20075	0.155492	0.23937	0.250739	0.341462	0.644848
1396	1396	sll0925 hypothetical protein Length = 202	Highly similar to tr|A0YV91|A0YV91_9CYAN Hypothetical protein [Lyngbya sp. PCC 8106]	Unknown	5	-0.12758	-0.22044	-0.3221	-0.28484	-0.30404	-0.1808	-0.01876	0.649339	0.324755	0.24275	0.248498	0.357431	0.464254	0.733287
1397	1397		No similarity, hypothetical start	Unknown	3	-0.235467	-0.223033	-0.346367	-0.1917	-0.327267	-0.2905	-0.259767	0.634983	0.429988	0.150101	0.502161	0.450447	0.452023	0.415685
1399	1399	slr1879 precorrin-2 methyltransferase cobI Length = 242	Highly similar to tr|Q5MZT9|Q5MZT9_SYNP6 Precorrin-2 C20-methyltransferase [Synechococcus sp. (strain ATCC 27144 / PCC 6301 / SAUG 1402/1) (Anacystis nidulans)] methyltransferase	Biosynthesis of cofactors, prosthetic groups, and carriers	5	-0.047	-0.12832	-0.07488	-0.099	0.02724	0.11316	0.10428	0.932203	0.398505	0.649311	0.5731	0.946332	0.488454	0.465161
1400	1400	sll0916 precorrin isomerase, precorrin-8X methylmutase cobH Length = 217	Highly similar to tr|Q114Y3|Q114Y3_TRIEI Precorrin-8X methylmutase (EC 5.4.1.2) [Trichodesmium erythraeum (strain IMS101)]	Biosynthesis of cofactors, prosthetic groups, and carriers	5	-0.07514	-0.29554	-0.16582	-0.2365	-0.03598	0.13274	0.15468	0.812696	0.15682	0.266122	0.19776	0.903822	0.522162	0.432168
1402	1402	slr0898 ferredoxin--nitrite reductase nirA Length = 502	Highly similar to tr|Q5MZT7|Q5MZT7_SYNP6 Ferredoxin-nitrite reductase-like protein [Synechococcus sp. (strain ATCC 27144 / PCC 6301 / SAUG 1402/1) (Anacystis nidulans)]	Unknown	5	-0.03512	-0.22912	-0.2087	-0.2218	-0.0267	0.16062	0.2902	0.739016	0.237805	0.178662	0.227955	0.923454	0.454377	0.297012
1403	1403	slr1818 hypothetical protein Length = 201	Highly similar to tr|P73706|P73706 [Synechocystis_sp._(strain_PCC_6803)._] Slr1818 protein	Unknown	12	-0.0764167	-0.0818917	-0.0597333	-0.0302333	-0.0700667	0.008325	-0.180767	0.864775	0.714652	0.780702	0.852561	0.851519	0.875573	0.462792
1404	1404	slr1818 hypothetical protein Length = 201	Highly similar to tr|P73706|P73706 [Synechocystis_sp._(strain_PCC_6803)._] Slr1818 protein	Unknown	2	-0.09195	-0.08895	-0.1009	-0.0469	-0.0827	0.02715	-0.1825	0.827523	0.660948	0.542546	0.839462	0.822777	0.924057	0.374196
1405	1405	slr1818 hypothetical protein Length = 201	Highly similar to tr|P73706|P73706 [Synechocystis_sp._(strain_PCC_6803)._] Slr1818 protein	Hypothetical	1	-0.0405	0.0319	-0.0571	0.0129	-0.0257	0.0588	-0.097	0.948662	0.885584	0.784362	0.96458	0.965833	0.821891	0.671271
1406	1406	sll0099 precorrin-6y C5, 15-methyltransferase (decarboxylating) cbiE, cbiT, cobL Length = 425	Highly similar to tr|Q3M772|Q3M772_ANAVT Uroporphyrin-III C/tetrapyrrole (Corrin/Porphyrin) methyltransferase(EC 2.1.1.132) [Anabaena variabilis (strain ATCC 29413 / PCC 7937)]	Biosynthesis of cofactors, prosthetic groups, and carriers	5	0.11384	0.21524	0.28264	0.33788	0.39064	0.55434	0.4591	0.76265	0.333235	0.238247	0.19067	0.253001	0.103516	0.259135
1407	1407	sll1461 hypothetical protein Length = 220	Similar to the Cter part of tr|Q4BXQ9|Q4BXQ9_CROWT Hypothetical protein [Crocosphaera watsonii]	Hypothetical	1	0.1275	0.0623	0.1149	0.0651	-0.0123	0.2179	0.144	0.67432	0.723251	0.425396	0.731131	0.984656	0.219477	0.437866
1408	1408	slr1083 hypothetical protein Length = 181	Highly similar to tr|A0YQ43|A0YQ43_9CYAN Hypothetical protein [Lyngbya sp. PCC 8106]	Unknown	6	-0.1478	-0.0954333	-0.261933	-0.280833	-0.360617	-0.4601	-0.356933	0.736958	0.657969	0.149849	0.207552	0.2337	0.0873033	0.138527
1409	1409	slr1083 hypothetical protein Length = 181	Highly similar to tr|A0YQ43|A0YQ43_9CYAN Hypothetical protein [Lyngbya sp. PCC 8106]	Unknown	4	-0.013825	-0.072725	-0.2175	-0.271275	-0.336525	-0.40495	-0.223575	0.879926	0.678087	0.247214	0.187755	0.306835	0.164227	0.391332
1410	1410	slr1160 periplasmic protein, function unknown Length = 204	Partially similar to tr|Q4BWW9|Q4BWW9_CROWT Hypothetical protein precursor [Crocosphaera watsonii]. Hypothetical start.	Hypothetical	5	-0.06246	0.01462	0.0673	-0.15916	0.01732	0.13134	0.23576	0.872414	0.838483	0.712112	0.353837	0.920748	0.517733	0.325669
1411	1411	ssr3122 hypothetical protein Length = 85	Highly similar to tr|Q4BXJ3|Q4BXJ3_CROWT BolA-like protein [Crocosphaera watsonii]	Hypothetical	3	0.0701667	0.279733	0.251267	0.0957667	0.120533	0.224367	0.259033	0.83331	0.0331793	0.0360709	0.513614	0.588158	0.1527	0.101145
1412	1412		Highly similar to tr|A0ZD30|A0ZD30_NODSP Hypothetical protein [Nodularia spumigena CCY9414]	Unknown	5	-0.07488	0.06352	-0.04928	-0.0273	-0.07778	-0.13074	-0.06774	0.864227	0.712191	0.772522	0.892692	0.811204	0.538525	0.607272
1413	1413	sll0499 hypothetical protein Length = 948	Similar to tr|Q110T7|Q110T7_TRIEI Tetratricopeptide TPR_2 [Trichodesmium erythraeum (strain IMS101)]. Hypothetical start	Unknown	9	0.117567	0.122178	0.258022	0.323622	0.345411	0.396844	0.412667	0.815359	0.591421	0.169249	0.152286	0.271873	0.127713	0.107349
1415	1415	ssr2787 unknown protein Length = 77	Partially similar to tr|Q4C2P2|Q4C2P2_CROWT Hypothetical protein [Crocosphaera watsonii]. Hypothetical start	Unknown	1	-0.0095	-0.1568	-0.1482	-0.244	-0.2908	-0.1477	-0.0657	0.992331	0.324248	0.312003	0.12655	0.213371	0.453438	0.766327
1416	1416	sll1568 fibrillin Length = 202	Highly similar to tr|Q4C252|Q4C252_CROWT PAP fibrillin [Crocosphaera watsonii]	Cell envelope	5	0.01752	0.05786	-0.07092	-0.14142	-0.09964	-0.08508	0.00602	0.980774	0.683175	0.642675	0.42144	0.630232	0.535196	0.743936
1418	1418		no similarity, hypothetical start	Unknown	11	0.0506182	-0.181145	-0.1485	-0.0697182	0.130627	0.0292727	0.00719091	0.916317	0.287759	0.348032	0.638924	0.646634	0.74952	0.662894
1419	1419	slr1821 hypothetical protein Length = 366	Highly similar to tr|A0YI19|A0YI19_9CYAN Hypothetical protein [Lyngbya sp. PCC 8106]. Putative membrane-associated zinc metalloprotease	Hypothetical	5	0.1027	0.09896	0.23618	0.03924	0.04868	0.33412	0.4506	0.801496	0.57158	0.105348	0.737658	0.846902	0.0911313	0.0341799
1422	1422		Partially similar to tr|Q8YKY9|Q8YKY9_ANASP Transposase [Anabaena sp. (strain PCC 7120)]. Hypothetical start.	Unknown	2	-0.07755	0.0198	-0.0374	-0.02005	-0.02685	-0.18865	-0.1877	0.926012	0.626572	0.846634	0.483417	0.66801	0.591366	0.572945
1424	1424	slr2062 putative transposase [ISY052_a] Length = 400	Highly similar to tr|A0YTG6|A0YTG6_9CYAN Putative transposase [Lyngbya sp. PCC 8106]	Unknown	5	0.0683	0.09398	0.03366	-0.14206	0.02046	-0.19466	-0.1384	0.874212	0.685208	0.879284	0.526118	0.752043	0.5494	0.539243
1425	1425	slr1461 hypothetical protein Length = 198	Highly similar to tr|Q4C4J5|Q4C4J5_CROWT Rhomboid-like protein [Crocosphaera watsonii]	Hypothetical	5	0.15008	0.125	-0.01156	-0.06066	-0.0468	0.04296	0.06572	0.537843	0.366009	0.853762	0.63434	0.812154	0.742072	0.683793
1426	1426	slr1437 unknown protein Length = 112	Highly similar to tr|Q4BWQ5|Q4BWQ5_CROWT Hypothetical protein [Crocosphaera watsonii]	Unknown	3	0.1137	0.186567	0.371267	0.650933	-0.0188667	0.0483333	0.0968333	0.70632	0.183176	0.0098857	0.0011117	0.94611	0.765737	0.635786
1427	1427	slr0945 arsenical resistance protein ArsH homolog Length = 206	Highly similar to tr|A0YTW8|A0YTW8_9CYAN NADPH-dependent FMN reductase [Lyngbya sp. PCC 8106]	Unknown	5	-0.24326	-0.25224	-0.23374	-0.1568	-0.05606	-0.18166	-0.19092	0.452908	0.165054	0.160124	0.429116	0.905295	0.425697	0.403795
folB	1428	slr1626 dihydroneopterin aldolase Length = 118	Highly similar to sp|P74342|FOLB_SYNY3 Probable dihydroneopterin aldolase (EC 4.1.2.25) (DHNA) [Synechocystis sp. (strain PCC 6803)]	Other categories	4	0.048475	0.034875	0.141975	-0.013625	-0.041525	0.020025	0.283775	0.865142	0.774515	0.220988	0.865278	0.805477	0.842594	0.0778613
1429	1429	slr2116 probable glycosyltransferase Length = 276	Highly similar to tr|Q4BZL4|Q4BZL4_CROWT Glycosyl transferase, family 2 [Crocosphaera watsonii]	Cell envelope	5	0.07644	0.10164	0.04904	0.10674	0.2595	0.20562	0.21006	0.705657	0.636421	0.820547	0.622564	0.35771	0.415777	0.42155
1430	1430	slr1072 GDP-D-mannose dehydratase Length = 320	Highly similar to tr|A0YK71|A0YK71_9CYAN GDP-D-mannose dehydratase [Lyngbya sp. PCC 8106]	Cell envelope	5	-0.06628	0.02056	0.1749	0.07518	0.22072	0.08776	0.0295	0.865476	0.776933	0.308628	0.726659	0.45011	0.707121	0.867043
1431	1431	sll1724 probable glycosyltransferase Length = 379	Highly similar to tr|A0YJW1|A0YJW1_9CYAN Hypothetical protein [Lyngbya sp. PCC 8106]	Unknown	5	-0.0965	-0.01542	0.29926	0.0783	0.09034	0.04158	0.01862	0.799113	0.763493	0.0732424	0.713876	0.759822	0.686553	0.70819
1432	1432	sll0501 probable glycosyltransferase Length = 318	Highly similar to sp|Q55487|Y501_SYNY3 [Synechocystis_sp._(strain_PCC_6803)._] Putative glycosyl transferase sll0501 (EC 2.-.-.-)	Other categories	5	-0.08202	-0.0414	0.29674	0.14874	0.17992	0.17834	0.11316	0.857755	0.70446	0.0605859	0.414636	0.508805	0.400875	0.597528
1433	1433	slr2049 hypothetical protein YCF58 ycf58 Length = 192	Highly similar to tr|A0YZY9|A0YZY9_9CYAN Hypothetical protein [Lyngbya sp. PCC 8106]	Unknown	5	0.0182	0.25662	0.37514	0.21898	0.18068	0.02712	-0.00318	0.932805	0.146151	0.0205379	0.239785	0.484412	0.552168	0.532868
1434	1434	slr0701 transcriptional regulator Length = 137	Highly similar to tr|Q8ZS75|Q8ZS75 [Anabaena_sp._(strain_PCC_7120)._] Transcriptional regulator	Regulatory functions	5	-0.14108	0.23074	-0.29036	0.00626	-0.23794	-0.39896	-1.1516	0.953531	0.764254	0.687557	0.989605	0.882656	0.648298	0.134776
1435	1435		No similarity. Hypothetical start	Unknown	5	-0.14184	0.191	-0.22118	0.02896	-0.2431	-0.4336	-1.14786	0.949797	0.797931	0.76275	0.96558	0.870984	0.59266	0.118745
1436	1436		Similar to tr|Q3VU81|Q3VU81_PROAE Hypothetical protein precursor [Prosthecochloris aestuarii DSM 271]	Unknown	5	-0.10738	0.15554	-0.30618	0.01304	-0.17998	-0.43172	-1.02832	0.961133	0.822676	0.602654	0.975553	0.9021	0.550766	0.129967
metK	1437	sll0927 S-adenosylmethionine synthetase Length = 409	sp|Q3MF32|METK_ANAVT S-adenosylmethionine synthetase (EC 2.5.1.6) (Methionineadenosyltransferase) (AdoMet synthetase) (MAT) [Anabaena variabilis (strain ATCC 29413 / PCC 7937)]	Translation	5	-0.15986	0.23896	0.30598	0.01528	-0.22442	-0.62364	-0.37582	0.74571	0.287733	0.140477	0.769619	0.577853	0.0299561	0.237094
1438	1438	sll1143 ATP-dependent helicase PcrA pcrA Length = 791	Highly similar to tr|Q4BXQ8|Q4BXQ8_CROWT ATP-dependent DNA helicase PcrA [Crocosphaera watsonii]	DNA replication, restriction, modification, recombination, and repair	5	0.05668	0.07154	0.11016	-0.19428	-0.16794	0.00386	0.062	0.86434	0.672478	0.537102	0.269976	0.539431	0.824967	0.716532
1439	1439	slr0483 hypothetical protein Length = 149	Highly similar to tr|Q4C6J7|Q4C6J7_CROWT Hypothetical protein [Crocosphaera watsonii]	Hypothetical	5	0.03356	0.23936	0.24128	0.24366	0.0343	-0.05534	0.00682	0.707401	0.0878062	0.0916753	0.121604	0.841855	0.591644	0.678277
1440	1440	ssl0410 unknown protein Length = 90	Similar to tr|P72713|P72713 [Synechocystis_sp._(strain_PCC_6803)._] Ssl0410 protein. Hypothetical start	Unknown	3	-0.0969	-0.0645333	-0.203067	-0.181267	-0.163967	-0.3591	-0.290167	0.82142	0.695783	0.227678	0.38686	0.566925	0.109403	0.220158
1441	1441		Partially similar to tr|Q52450|Q52450_9CYAN ORFX [Pseudanabaena sp]	Unknown	5	-0.02346	-0.03148	-0.19284	-0.51064	-0.35308	-0.20446	-0.07126	0.866413	0.775245	0.137921	0.00300856	0.0856735	0.211832	0.680134
1442	1442	sll0499 hypothetical protein Length = 948	Partially similar to tr|Q115J8|Q115J8_TRIEI TPR repeat precursor [Trichodesmium erythraeum (strain IMS101)]. Hypothetical start.	Unknown	5	-0.06924	0.02738	-0.31924	-0.46746	-0.305	-0.19552	-0.20236	0.851465	0.85482	0.0895678	0.0233417	0.240185	0.382678	0.40083
1445	1445		no similarity, hypothetical start	Unknown	5	0.29752	0.63686	0.73238	1.02644	0.73812	1.08446	1.21538	0.222061	0.00077742	0.0001628	5.392e-05	0.00522594	7.89e-05	5.252e-05
1446	1446		Partially similar totr|A0YQM5|A0YQM5_9CYAN Hypothetical protein [Lyngbya sp. PCC 8106], hypothetical start	Unknown	5	0.26412	0.7132	1.0229	1.60256	1.54768	1.64598	1.65454	0.263653	0.00016648	5.94e-06	3e-07	8.1e-06	3.5e-06	3.76e-06
1447	1447	slr1048 hypothetical protein Length = 1006	highly similar to tr|A0YW58|A0YW58_9CYAN Hypothetical protein [Lyngbya sp. PCC 8106]	Hypothetical	5	-0.00258	-0.21726	-0.24792	-0.00184	0.01922	0.09456	0.02988	0.957629	0.269272	0.247137	0.947645	0.937944	0.731791	0.845133
1448	1448	slr1339 hypothetical protein Length = 152	weakly similar to tr|Q3ME98|Q3ME98_ANAVT Hypothetical protein [Anabaena variabilis (strain ATCC 29413 / PCC 7937)]	Hypothetical	5	-0.01858	-0.15034	-0.1064	-0.10884	-0.09314	-0.11338	-0.03048	0.905747	0.50536	0.56889	0.659449	0.811656	0.694505	0.791231
1449	1449		no similarity, hypothetical start	Unknown	5	0.09264	0.33604	0.21186	-0.12522	-0.19064	-0.04004	-0.04906	0.786949	0.0609855	0.180585	0.42975	0.421974	0.46645	0.611397
1450	1450	sll0603 menaquinone biosynthesis protein MenD menD Length = 595	highly similar to tr|Q10XD8|Q10XD8_TRIEI 2-succinyl-6-hydroxy-2, 4-cyclohexadiene-1-carboxylic acid synthase/2-oxoglutarate decarboxylase (EC 4.1.1.71) [Trichodesmium erythraeum (strain IMS101)]	Biosynthesis of cofactors, prosthetic groups, and carriers	5	-0.08656	-0.0289	0.27974	0.40048	0.49234	0.4568	0.33304	0.69325	0.763199	0.140421	0.0294481	0.0584076	0.124071	0.365842
1451	1451		Similar to tr|Q3M8U8|Q3M8U8_ANAVT Hypothetical protein [Anabaena variabilis (strain ATCC 29413 / PCC 7937)]	Unknown	5	-0.14862	-0.08922	0.09508	0.1873	0.25808	0.2573	0.13112	0.615913	0.590328	0.454548	0.240662	0.228382	0.255258	0.252116
1452	1452	slr1303 hypothetical protein Length = 410	partially similar to tr|A0ZGI5|A0ZGI5_NODSP Hypothetical protein [Nodularia spumigena CCY9414], hypothetical start	Unknown	5	0.01506	-0.09346	-0.24368	-0.21586	-0.19468	-0.13862	-0.25274	0.842891	0.554948	0.110821	0.222327	0.441135	0.306103	0.345458
1453	1453	sll1540 dolichyl-phosphate-mannose synthase Length = 390	highly similar to tr|Q8YTE7|Q8YTE7 [Anabaena_sp._(strain_PCC_7120)._] Dolichyl-phosphate-mannose synthase	Central intermediary metabolism	5	0.03426	0.1253	0.03892	-0.01418	-0.0753	-0.16598	-0.1721	0.853346	0.400717	0.788712	0.680159	0.737048	0.396667	0.396617
1454	1454	sll0864 hypothetical protein Length = 157	Similar to tr|Q4BWF9|Q4BWF9_CROWT Mov34/MPN/PAD-1 [Crocosphaera watsonii]	Hypothetical	5	-0.04126	0.01316	0.03182	-0.01872	-0.06054	-0.18512	-0.22078	0.927599	0.889136	0.845692	0.808978	0.788412	0.401246	0.293957
1455	1455	sll0676 hypothetical protein Length = 180	similar to tr|Q55966|Q55966 [Synechocystis_sp._(strain_PCC_6803)._] Sll0676 protein	Hypothetical	5	-0.02232	0.16912	0.17134	0.02334	-0.5149	-0.39122	-0.3542	0.921972	0.142295	0.0901429	0.62809	0.00761068	0.0104091	0.0219393
1456	1456		weakly and partially similar to tr|Q64BJ4|Q64BJ4 [uncultured_archaeon_GZfos27A8._] Hypothetical protein, hypothetical start	Unknown	5	0.1202	0.38916	0.61106	0.9691	0.09548	0.24738	0.19606	0.763099	0.0416147	0.00223048	0.00028978	0.789786	0.331312	0.414688
1457	1457	slr1240 unknown protein Length = 179	weakly and partially similar to tr|Q3CCP0|Q3CCP0_9CLOT Hypothetical protein [Alkaliphilus metalliredigenes QYMF], hypothetical start	Unknown	5	0.15424	0.35482	0.65278	0.96058	0.09012	0.27424	0.2698	0.647601	0.0456877	0.00082012	0.00021574	0.783104	0.190804	0.18954
1458	1458	slr0387 cysteine desulfurase NifS nifS Length = 386	highly similar to tr|Q3MG23|Q3MG23_ANAVT Aromatic amino acid beta-eliminating lyase/threonine aldolase(EC 2.8.1.7) [Anabaena variabilis (strain ATCC 29413 / PCC 7937)]	Amino acid biosynthesis	5	-0.03348	0.00784	-0.02204	-0.03246	-0.03856	-0.10058	-0.15868	0.79161	0.629308	0.816083	0.822872	0.812875	0.413087	0.174714
ndhD4	1459	sll0027 NADH dehydrogenase subunit 4 (involved in constitutive, low affinity CO2 uptake) ndhD4 Length = 507	highly similar to tr|Q4C1S0|Q4C1S0_CROWT Proton-translocating NADH-quinone oxidoreductase, chain M(EC 1.6.99.5) [Crocosphaera watsonii]	Photosynthesis and respiration	5	0.17862	0.13638	0.11114	0.31338	0.20852	0.49772	0.48322	0.502293	0.409431	0.458129	0.0893914	0.375797	0.0283385	0.0283309
1460	1460	slr0492 O-succinylbenzoic acid-CoA ligase menE Length = 497	similar to tr|A0YQ25|A0YQ25_9CYAN O-succinylbenzoic acid--CoA ligase (EC 6.2.1.26) [Lyngbya sp. PCC 8106]	Biosynthesis of cofactors, prosthetic groups, and carriers	5	0.00224	0.01566	0.03566	0.18436	0.01428	0.1969	0.18802	0.866197	0.594342	0.88512	0.488841	0.849752	0.478271	0.570918
1461	1461	sll0409 similar to O-succinylbenzoate-CoA synthase Length = 320	similar to tr|Q3M9T7|Q3M9T7_ANAVT O-succinylbenzoic acid synthase [Anabaena variabilis (strain ATCC 29413 / PCC 7937)]	Biosynthesis of cofactors, prosthetic groups, and carriers	5	-0.09018	-0.2771	-0.11364	0.0333	-0.12148	0.22842	0.20912	0.677099	0.199041	0.446321	0.696202	0.657883	0.384283	0.458779
1462	1462	slr2046 unknown protein Length = 1965	weakly and partially similar to tr|Q8YRU7|Q8YRU7 [Anabaena_sp._(strain_PCC_7120)._] All3346 protein, hypothetical start	Unknown	2	0.05945	-0.14375	-0.15055	-0.06905	-0.29025	0.24205	0.29545	0.869777	0.279222	0.211538	0.674441	0.138501	0.127877	0.0698419
1463	1463	sll0658 hypothetical protein Length = 164	highly similar to tr|Q55985|Q55985 [Synechocystis_sp._(strain_PCC_6803)._] Sll0658 protein	Unknown	5	0.04082	-0.0172	-0.15288	-0.19576	-0.2316	-0.05438	0.00204	0.807896	0.74833	0.387758	0.33618	0.427989	0.773086	0.719977
1464	1464	ssl1255 hypothetical protein Length = 89	similar to tr|Q3MDF7|Q3MDF7_ANAVT Hypothetical protein [Anabaena variabilis (strain ATCC 29413 / PCC 7937)]	Unknown	3	0.091	-0.00223333	-0.126	-0.3395	-0.398133	-0.2233	-0.104167	0.82519	0.866641	0.436649	0.0509818	0.128667	0.348712	0.561487
1465	1465	slr0810 hypothetical protein Length = 119	partially similar to tr|A0ZD20|A0ZD20_NODSP Hypothetical protein [Nodularia spumigena CCY9414], hypothetical start	Hypothetical	6	0.05795	0.0561167	-0.122333	-0.192767	-0.354217	-0.313667	-0.201617	0.758423	0.688957	0.382387	0.163854	0.0830154	0.124353	0.320761
1466	1466	sll1542 hypothetical protein Length = 300	weakly and very partially similar to tr|Q4BZJ2|Q4BZJ2_CROWT Hypothetical protein [Crocosphaera watsonii], hypothetical start	Unknown	3	0.0481667	0.0326	-0.1953	-0.189333	-0.3136	-0.2392	-0.1794	0.893215	0.842661	0.104014	0.187044	0.116861	0.128903	0.270909
1467	1467		weakly and partially similar totr|Q3M808|Q3M808_ANAVT Hypothetical protein [Anabaena variabilis (strain ATCC 29413 / PCC 7937)], hypothetical start	Unknown	2	-0.0027	-0.08705	-0.22485	-0.22525	-0.2979	-0.0991	-0.11025	0.85938	0.494376	0.0422719	0.0643461	0.0943398	0.515233	0.488146
1468	1468	sll1920 copper-transporting P-type ATPase PacS pacS Length = 745	weakly similar to tr|Q8DKP3|Q8DKP3 [Synechococcus_elongatus_(Thermosynechococcus_elongatus)._] Tlr0816 protein	Unknown	5	0.15238	0.12944	-0.10924	-0.1689	-0.11454	-0.26148	-0.16926	0.758261	0.60112	0.548061	0.522616	0.723495	0.44484	0.488651
narB	1469	sll1454 ferredoxin-nitrate reductase narB Length = 714	highly similar to tr|Q51328|Q51328 [Oscillatoria_chalybea._] NarB protein	Amino acid biosynthesis	5	0.50258	0.58614	0.38696	0.16018	0.22056	0.50032	0.5419	0.0330882	0.00053952	0.0113992	0.25185	0.246178	0.0092327	0.0045647
1471	1471	sll1360 DNA polymerase III subunit gamma/tau [Contains: Ssp dnaX intein] dnaX Length = 1116	similar to tr|Q4C245|Q4C245_CROWT DNA-directed DNA polymerase (EC 2.7.7.7) [Crocosphaera watsonii]	DNA replication, restriction, modification, recombination, and repair	5	-0.15678	-0.11506	-0.02478	-0.05672	-0.10394	-0.14914	-0.25162	0.531635	0.45459	0.711563	0.722878	0.687683	0.489645	0.243941
1472	1472	slr1846 hypothetical protein YCF64 ycf64 Length = 107	highly similar to tr|Q4BXJ4|Q4BXJ4_CROWT Glutaredoxin-related protein [Crocosphaera watsonii]	Biosynthesis of cofactors, prosthetic groups, and carriers	4	-0.026125	0.079975	-0.085675	-0.31635	-0.4499	-0.501	-0.32405	0.805525	0.591874	0.531272	0.0271834	0.0330911	0.023705	0.129839
1473	1473		Similar to tr|Q3MF43|Q3MF43_ANAVT Hypothetical protein [Anabaena variabilis (strain ATCC 29413 / PCC 7937)], hypothetical start	Unknown	4	0.003625	-0.050225	-0.191825	-0.34735	-0.425425	-0.3622	-0.1723	0.923367	0.760293	0.138992	0.0252418	0.0533832	0.054913	0.381479
1474	1474	sll1040 unknown protein Length = 765	Similar to tr|A0YKE1|A0YKE1_9CYAN Hypothetical protein [Lyngbya sp. PCC 8106], hypothetical start	Unknown	5	0.02016	0.13296	0.06918	0.01814	0.03384	0.06582	0.1174	0.88926	0.418798	0.557547	0.671013	0.809258	0.598011	0.458933
lipA2	1475	sll0868 lipoic acid synthetase Length = 303	highly similar to tr|Q3M8S0|Q3M8S0_ANAVT Lipoate synthase [Anabaena variabilis (strain ATCC 29413 / PCC 7937)]	Biosynthesis of cofactors, prosthetic groups, and carriers	5	-0.02606	-0.1082	-0.2486	-0.14402	0.20846	-0.00162	0.0455	0.904883	0.404449	0.0353555	0.313867	0.300097	0.665763	0.745033
1477	1477	slr0351 hypothetical protein Length = 412	Highly similar to Q4C717_CROWT Hypothetical protein [Crocosphaera watsonii] Length = 377, function DUF185	Hypothetical	5	-0.1961	-0.18146	-0.27202	-0.09422	0.03586	-0.02972	-0.07812	0.468617	0.243326	0.104144	0.558969	0.778079	0.697309	0.540777
chlB	1478	slr0772 light-independent protochlorophyllide reductase subunit ChlB chlB Length = 508	highly similar to tr|Q10Y17|Q10Y17_TRIEI Light-independent protochlorophyllide reductase, B subunit [Trichodesmium erythraeum (strain IMS101)]	Biosynthesis of cofactors, prosthetic groups, and carriers	5	0.16196	0.2811	-0.03156	0.04438	-0.13128	0.25442	0.18056	0.505065	0.0402317	0.854685	0.79353	0.564619	0.175917	0.279535
1479	1479	slr0929 chromosome partitioning protein, ParA family Length = 195	highly similar to tr|Q4C2V2|Q4C2V2_CROWT Similar to ATPases involved in chromosome partitioning [Crocosphaera watsonii]	DNA replication, restriction, modification, recombination, and repair	5	0.05476	0.45574	0.3637	0.37212	0.32532	-0.03606	0.08556	0.866544	0.0139339	0.0233412	0.112692	0.24737	0.663487	0.718706
1480	1480	ssl2296 pterin-4a-carbinolamine dehydratase Length = 96	weakly similar to tr|A0YQ87|A0YQ87_9CYAN Pterin-4-alpha-carbinolamine dehydratase (EC 4.2.1.96) [Lyngbya sp. PCC 8106]	Biosynthesis of cofactors, prosthetic groups, and carriers	4	0.076975	0.311825	0.322675	0.03185	-0.17	-0.1031	0.18865	0.842291	0.115218	0.0678004	0.748828	0.627843	0.701475	0.43584
1481	1481		no similarity, hypothetical start	Unknown	5	0.04624	-0.15098	-0.02416	-0.1041	-0.0816	0.56976	0.6084	0.767893	0.334333	0.635049	0.290034	0.42393	0.153285	0.0554992
1482	1482	slr0992 probable tRNA/rRNA methyltransferase Length = 153	highly similar to tr|Q3M884|Q3M884_ANAVT RNA methyltransferase TrmH, group 2 [Anabaena variabilis (strain ATCC 29413 / PCC 7937)]	Translation	5	-0.0364	-0.02694	0.02252	-0.0861	-0.1988	-0.12232	-0.02414	0.768085	0.869031	0.810767	0.580003	0.333155	0.553784	0.597491
1483	1483		similar to tr|Q4C1C1|Q4C1C1_CROWT Hypothetical protein [Crocosphaera watsonii]	Unknown	3	-0.0374333	-0.183067	-0.407033	-0.317667	-0.238333	-0.1184	0.0183	0.928561	0.376518	0.0308221	0.128067	0.463622	0.664028	0.771395
1484	1484		no similarity, hypothetical start	Unknown	5	-0.32358	-0.6258	-0.86502	-0.81788	-0.65288	-0.62518	-0.56832	0.326517	0.190993	0.131094	0.148007	0.18295	0.186356	0.199233
1485	1485	slr0214 cytosine-specific methyltransferase(5 -CGATCG-3 ) Length = 424	highly similar to tr|Q8GGA1|Q8GGA1 [Neisseria_lactamica._] Methylase	Unknown	5	-0.37912	-0.77612	-0.8824	-0.90412	-0.56006	-0.57686	-0.43016	0.249474	0.151413	0.073331	0.0535031	0.156842	0.110378	0.170974
1486	1486	slr1291 NADH dehydrogenase subunit 4 ndhD2 Length = 559	highly similar to tr|Q6H018|Q6H018_FREDI NADH dehydrogenase subunit 4 [Fremyella diplosiphon (Calothrix PCC 7601)]	Photosynthesis and respiration	5	-0.8513	-1.38492	-1.4523	-1.53956	-1.3168	-1.08022	-0.78892	0.0380284	8.358e-05	2.69e-05	5.68e-05	0.00235416	0.00355276	0.0311357
1487	1487	slr1881 ATP-binding subunit of the ABC-type Nat permease for neutral amino acids natE Length = 240	highly similar to tr|Q8YU20|Q8YU20 [Anabaena_sp._(strain_PCC_7120)._] ATP-binding protein of branched-chain amino acid ABC transporter	Unknown	5	-0.23214	-1.51468	-2.86734	-2.18568	-1.72906	-1.84372	-1.9393	0.743002	0.00063692	4.3e-06	8.346e-05	0.00450172	0.00077334	0.00081804
1488	1488	slr0423 hypothetical protein Length = 227	similar to the Cter part of tr|Q4CAF8|Q4CAF8_CROWT Rare lipoprotein A precursor [Crocosphaera watsonii], hypothetical start	Hypothetical	5	0.139	-1.2669	-2.81534	-2.84098	-2.34	-2.30784	-1.97052	0.88511	0.0339898	0.00182782	0.0024264	0.0224431	0.0128031	0.0246207
1489	1489		no similarity, hypothetical start	Unknown	3	0.1339	0.2109	0.206467	0.195467	0.0861667	0.1883	0.169833	0.898661	0.625748	0.555963	0.549788	0.776982	0.643551	0.611868
1490	1490	ssr2067 hypothetical protein Length = 76	Highly similar to tr|A0YZG1|A0YZG1_9CYAN Hypothetical protein [Lyngbya sp. PCC 8106]	Unknown	3	0.0326667	0.291067	0.302533	0.0991667	-0.1399	-0.250167	-0.0100667	0.879341	0.170105	0.0917173	0.630429	0.706759	0.288655	0.710458
1491	1491	sll1400 hypothetical protein Length = 113	similar to tr|P72615|P72615 [Synechocystis_sp._(strain_PCC_6803)._] Sll1400 protein	Unknown	5	-0.05766	-0.26078	-0.37826	-0.29538	-0.23824	-0.20664	-0.2705	0.868171	0.230198	0.0989886	0.214365	0.519125	0.462106	0.339837
1492	1492	ssl2733 hypothetical protein Length = 76	highly similar to tr|P72616|P72616 [Synechocystis_sp._(strain_PCC_6803)._] Ssl2733 protein	Hypothetical	3	-0.0105667	-0.132933	-0.3538	-0.231333	-0.250267	-0.227867	-0.1524	0.905471	0.655959	0.148489	0.484916	0.615206	0.544136	0.624331
1493	1493		weakly and partially similar totr|Q4CAQ3|Q4CAQ3_CROWT Hypothetical protein [Crocosphaera watsonii]	Unknown	5	0.0721	0.21164	0.04654	-0.05882	-0.0835	0.01742	0.1273	0.942728	0.712567	0.850182	0.715156	0.788429	0.873904	0.782036
1495	1495		no similarity, hypothetical start	Unknown	4	0.0773	0.1641	-0.0223	-0.21595	-0.330675	-0.2499	-0.011225	0.867494	0.384212	0.734805	0.221407	0.192363	0.240371	0.625474
1496	1496		no similarity, hypothetical start	Unknown	4	0.011275	0.091125	-0.01165	-0.221075	-0.27745	-0.12545	-0.0115	0.9512	0.619256	0.862618	0.246487	0.322496	0.583508	0.850427
1498	1498		Weakly and partially similar to tr|Q4C7F7|Q4C7F7_CROWT Hypothetical protein [Crocosphaera watsonii], hypothetical start.	Unknown	5	0.02336	0.08534	0.07516	-0.197	-0.24664	-0.0638	-0.011	0.862603	0.548002	0.571636	0.173054	0.21636	0.694273	0.670158
1499	1499		weakly and partially similar to tr|Q6GZZ7|Q6GZZ7 [Fremyella_diplosiphon_(Calothrix_PCC_7601)._] Putative transcription factor, hypothetical start	Unknown	4	0.050125	0.17975	0.116375	0.0568	0.138925	0.4046	0.4074	0.879526	0.221689	0.412476	0.72168	0.550895	0.0247966	0.0439936
1500	1500		weakly and partially similar to tr|Q229P0|Q229P0_TETTH IBR domain containing protein [Tetrahymena thermophila SB210] , hypothetical start.	Unknown	5	0.0869	0.11908	0.1645	-0.0682	-0.01824	0.165	0.40984	0.843368	0.573293	0.354609	0.733021	0.769644	0.483582	0.22014
1502	1502		similar to tr|A0ZN21|A0ZN21_NODSP Hypothetical protein [Nodularia spumigena CCY9414]	Unknown	5	0.10166	0.03256	-0.18646	-0.5424	-0.35356	-0.30868	-0.0437	0.83487	0.875015	0.357932	0.0411621	0.302076	0.262735	0.816502
1503	1503		no similarity, hypothetical start	Unknown	4	-0.0932	-0.206025	-0.2662	-0.3514	-0.26565	-0.366	-0.231525	0.777761	0.480571	0.269361	0.0724449	0.343934	0.12637	0.275869
1504	1504		weakly and partially similar to tr|Q6Z495|Q6Z495 [Oryza_sativa_(japonica_cultivar-group)._] Putative glycine-rich cell wall structural protein, hypothetical start	Unknown	4	0.1041	0.182925	0.147075	0.047975	-0.01635	7.5e-05	0.208775	0.886985	0.755715	0.831756	0.922054	0.956508	0.759291	0.62878
1505	1505		weakly and partially similar to tr|Q6GZX5|Q6GZX5 [Fremyella_diplosiphon_(Calothrix_PCC_7601)._] Hypothetical protein, hypothetical start	Unknown	5	-0.09844	-0.08196	-0.05976	-0.26564	-0.17452	-0.17922	-0.15296	0.796419	0.478356	0.788143	0.241952	0.575128	0.440926	0.487739
1506	1506		weakly similar to tr|Q8KUU5|Q8KUU5 tr|Q6GZX6|Q6GZX6 [Fremyella_diplosiphon_(Calothrix_PCC_7601)._] Hypothetical protein	Unknown	5	-0.07258	0.02974	0.04642	-0.03788	-0.11192	-0.09702	-0.0649	0.777674	0.555343	0.85118	0.689877	0.734945	0.649755	0.627923
1508	1508		Similar to tr|Q4C7Z4|Q4C7Z4_CROWT Hypothetical protein [Crocosphaera watsonii] .	Unknown	5	0.12062	0.26128	0.27854	0.0436	0.05444	0.00766	0.10454	0.620619	0.0976939	0.0945475	0.658311	0.746354	0.633116	0.624652
1509	1509		no similarity, hypothetical start	Unknown	3	0.0503667	0.116833	0.209533	-0.0116	0.0150667	0.177867	0.257367	0.889256	0.419208	0.104877	0.880932	0.922233	0.383307	0.179593
1510	1510		Weakly similar to tr|Q4C7Z3|Q4C7Z3_CROWT Hypothetical protein [Crocosphaera watsonii] . Hypothetical start.	Unknown	2	0.038	0.068	0.2147	-0.0153	-0.04565	0.1126	0.2114	0.913672	0.644214	0.0689411	0.511013	0.845849	0.490033	0.197244
1511	1511		No similarity. Hypothetical start.	Unknown	6	-0.0187667	0.123233	0.241483	0.107867	0.0675667	0.247733	0.232367	0.844068	0.541555	0.236842	0.584836	0.825927	0.329449	0.347809
1512	1512		no similarity, hypothetical start	Unknown	6	0.0310833	0.10565	0.0831333	0.0597667	0.0359167	0.0722	0.1657	0.796908	0.581718	0.711357	0.680447	0.785393	0.718163	0.618631
1513	1513	slr0077 cysteine desulfurase nifS Length = 420	partially similar to tr|Q8KUU5|Q8KUU5 [Synechococcus_sp._(strain_PCC_7942)_(Anacystis_nidulans_R2)._] PANL36, hypothetical start	Unknown	5	0.0843	0.2809	0.14086	0.14016	0.15154	0.08506	0.13646	0.907667	0.352249	0.55635	0.662714	0.806677	0.583502	0.713349
1514	1514		partially similar to tr|Q7NID4|Q7NID4 [Gloeobacter_violaceus._] Gll2249 protein, hypothetical start	Unknown	8	-0.001075	0.111062	-0.015025	0.114888	0.174813	0.137688	0.132425	0.887395	0.597541	0.602547	0.611216	0.658223	0.661087	0.690877
1515	1515		partially similar to tr|Q3MFC9|Q3MFC9_ANAVT Hypothetical protein [Anabaena variabilis (strain ATCC 29413 / PCC 7937)]	Unknown	5	0.00982	-0.15312	-0.13412	-0.09312	-0.03206	0.0144	-0.07296	0.924204	0.644821	0.652977	0.661779	0.763503	0.755041	0.626846
1516	1516		Partially similar to tr|A0ZAB3|A0ZAB3_NODSP Hypothetical protein [Nodularia spumigena CCY9414]	Unknown	2	-0.2773	-0.3276	-0.34095	-0.17725	-0.0633	-0.1886	-0.3805	0.497875	0.141011	0.109554	0.486481	0.902584	0.554	0.193048
1517	1517		Highly similar to Cter part of tr|Q3MFC9|Q3MFC9_ANAVT Hypothetical protein [Anabaena variabilis (strain ATCC 29413 / PCC 7937)], Hypothetical start	Unknown	10	-0.13445	-0.23041	-0.15804	-0.13238	-0.06619	-0.08522	-0.12794	0.626756	0.233763	0.351602	0.546368	0.737252	0.599377	0.444709
1518	1518	sll1263 cation efflux system protein Length = 310	highly similar to tr|Q8YT27|Q8YT27 [Anabaena_sp._(strain_PCC_7120)._] Cation efflux system protein	Transport and binding proteins	5	0.0954	0.0921	0.3302	0.20698	0.34028	0.5432	0.56788	0.699028	0.579112	0.102375	0.339547	0.245771	0.0403541	0.0640454
1519	1519	slr0836 dTDP-glucose 4,6-dehydratase rfbB Length = 342	highly similar to tr|Q4C4T2|Q4C4T2_CROWT DTDP-glucose 4,6-dehydratase [Crocosphaera watsonii]	Cell envelope	5	-0.13202	0.04304	0.08276	0.11674	0.35836	0.25302	0.14176	0.385371	0.838155	0.567347	0.417486	0.14271	0.198672	0.498714
1520	1520		no similarity, hypothetical start	Unknown	7	-0.104229	-0.159414	-0.164086	-0.1204	-0.0105429	0.0300714	-0.0768143	0.846058	0.474493	0.445762	0.638677	0.872478	0.850013	0.772266
1521	1521		no similarity, hypothetical start	Unknown	2	-0.40825	-0.3913	-0.5252	-0.4119	-0.2611	-0.17965	-0.4758	0.44202	0.129231	0.07788	0.120924	0.603879	0.594015	0.1731
1522	1522	ssl1577 hypothetical protein Length = 80	Highly similar to tr|Q4CB54|Q4CB54_CROWT HNH endonuclease [Crocosphaera watsonii]	Hypothetical	3	-0.109767	-0.135933	-0.2221	-0.259233	-0.18	-0.256933	-0.2714	0.6863	0.360793	0.0850575	0.0859123	0.401243	0.170574	0.148093
rpsP	1523	ssr0482 30S ribosomal protein S16 rps16 Length = 82	highly similar to sp|Q3M4Y1|RS16_ANAVT 30S ribosomal protein S16 [Anabaena variabilis (strain ATCC 29413 / PCC 7937)]	Translation	3	-0.0437333	-0.0686333	-0.2747	-0.2261	-0.141233	-0.325567	-0.3248	0.888749	0.59087	0.0107138	0.0515621	0.416613	0.0260885	0.0297322
1524	1524	slr0287 hypothetical protein Length = 118	Similar to tr|Q4C9C9|Q4C9C9_CROWT Similar to RNA-binding protein (Contains KH domain) [Crocosphaera watsonii]	Hypothetical	4	-0.0904	-0.031475	-0.28225	-0.17295	-0.2228	-0.77445	-0.55415	0.860709	0.826906	0.0962503	0.384963	0.451489	0.0046802	0.0264643
1525	1525	slr1090 GTP-binding protein Length = 368	highly similar to tr|Q4BVW2|Q4BVW2_CROWT GTP-binding protein, HSR1-related:GTP1/OBG subdomain [Crocosphaera watsonii]	Regulatory functions	5	-0.09966	-0.16722	-0.08264	0.17748	0.2525	0.06104	-0.01194	0.749952	0.344868	0.605995	0.330165	0.293249	0.766722	0.624033
1526	1526		Highly similar to tr|Q4C224|Q4C224_CROWT Hypothetical protein [Crocosphaera watsonii]	Unknown	5	-0.20518	-0.56494	-0.51914	-0.18592	-0.00278	-0.03114	-0.04128	0.539763	0.019241	0.00835474	0.349631	0.930659	0.869913	0.870632
1527	1527		no similarity, hypothetical start	Unknown	4	-0.101025	-0.247025	-0.2942	-0.129275	-0.04955	-0.00345	0.089325	0.805875	0.211523	0.0954778	0.508391	0.884155	0.671029	0.670914
1529	1529	sll1703 protease IV Length = 610	Highly similar to tr|A0ZG24|A0ZG24_NODSP Protease IV [Nodularia spumigena CCY9414]	Translation	5	0.07682	0.15338	0.19746	0.14458	0.09998	0.04828	0.0871	0.76155	0.365691	0.196341	0.419655	0.677983	0.525039	0.491302
1530	1530	sll1929 competence protein ComE comE Length = 709	similar to tr|Q4C899|Q4C899_CROWT ComEC/Rec2-related protein precursor [Crocosphaera watsonii]	Cellular processes	5	0.00844	0.12268	0.3235	0.21426	0.11544	0.3009	0.28908	0.894806	0.558238	0.126095	0.259341	0.624377	0.304959	0.250298
1531	1531	sll1388 hypothetical protein Length = 154	weakly similar to tr|A0ZEG5|A0ZEG5_NODSP Hypothetical protein [Nodularia spumigena CCY9414]	Unknown	5	0.1297	0.13652	0.24172	0.2514	0.1875	0.38572	0.32992	0.643201	0.383369	0.144107	0.184893	0.400283	0.117808	0.160884
1532	1532		Similar to tr|Q3JAP4|Q3JAP4_NITOC Hypothetical protein [Nitrosococcus oceani (strain ATCC 19707 / NCIMB 11848)]	Unknown	5	0.07756	0.11066	0.0703	0.0369	0.06254	0.15086	0.25212	0.876428	0.557415	0.74674	0.844432	0.856486	0.500603	0.240122
1533	1533	sll0990 glutathione-dependent formaldehyde dehydrogenase Length = 369	similar to tr|A0ZAX1|A0ZAX1_NODSP Quinone oxidoreductase [Nodularia spumigena CCY9414]	Unknown	5	0.02498	-0.0306	0.00246	0.03204	0.11756	0.23728	0.20708	0.848771	0.611942	0.687265	0.769437	0.745873	0.360269	0.428548
1534	1534	sll1376 hypothetical protein Length = 410	Highly similar to Cter part of tr|Q114S1|Q114S1_TRIEI Hypothetical protein [Trichodesmium erythraeum (strain IMS101)], Hypothetical start	Hypothetical	5	-0.37042	-0.26674	-0.276	-0.61428	0.03804	-0.19138	-0.39978	0.149473	0.0767082	0.0502427	0.00155758	0.923128	0.325932	0.0632239
1536	1536	slr0214 cytosine-specific methyltransferase(5 -CGATCG-3 ) Length = 424	weakly similar to tr|Q9XAZ7|Q9XAZ7 [Neisseria_meningitidis._] M5C-methyltransferase	Unknown	5	-0.05198	-0.03088	0.01332	-0.00826	0.01004	0.03498	0.0029	0.834628	0.761409	0.851047	0.814445	0.938849	0.677359	0.601017
pheT	1537	sll1553 phenylalanyl-tRNA synthetase pheT Length = 810	sp|P74296|SYFB_SYNY3 [Synechocystis_sp._(strain_PCC_6803)._] Phenylalanyl-tRNA synthetase beta chain (EC 6.1.1.20) (Phenylalanine--tRNA ligase beta chain) (PheRS)	Translation	5	0.01328	0.0113	-0.04094	0.0121	0.17542	0.08764	0.05268	0.960804	0.853819	0.799333	0.881712	0.478956	0.64797	0.760333
1541	1541		Highly similar to the Cter part of tr|A0ZAB3|A0ZAB3_NODSP Hypothetical protein [Nodularia spumigena CCY9414]. Hypothetical start	Unknown	81	-0.125523	0.0142198	0.0742185	0.0355815	-0.0858148	-0.0823827	-0.112102	0.723903	0.761454	0.587606	0.754022	0.740897	0.574546	0.540906
1543	1543	slr0152 serine/threonine protein kinase Length = 631	weakly and partially similar to tr|Q8TI78|Q8TI78 [Methanosarcina_acetivorans._] Hypothetical protein MA4278, hypothetical start	Regulatory functions	4	-0.064025	-0.1331	-0.17895	-0.241825	-0.201	0.1706	0.26865	0.643093	0.461806	0.289734	0.236929	0.518905	0.193705	0.300193
1544	1544		partially similar to tr|Q8RLV2|Q8RLV2 [Xenorhabdus_nematophilus._] Putative transposase	Unknown	5	-0.12444	-0.24388	-0.27066	-0.12288	-0.29786	-0.33166	-0.5048	0.633366	0.271252	0.14467	0.539188	0.359572	0.239008	0.127847
chpY	1545	sll1734 protein involved in low CO2-inducible, high affinity CO2 uptake cupA Length = 431	highly similar to tr|P73393|P73393 [Synechocystis_sp._(strain_PCC_6803)._] Sll1734 protein	Photosynthesis and respiration	5	-0.6222	-0.67676	-0.78008	-0.54072	-0.30048	-0.20048	-0.16722	0.101674	0.00849398	0.00188962	0.0329325	0.415253	0.528451	0.572571
ndhD3	1546	sll1733 NADH dehydrogenase subunit 4 (involved in low CO2-inducible, high affinity CO2 uptake) ndhD3 Length = 502	highly similar to tr|P73394|P73394 [Synechocystis_sp._(strain_PCC_6803)._] NADH dehydrogenase subunit 4	Photosynthesis and respiration	5	-0.72878	-0.8146	-0.8235	-0.58336	-0.27886	0.01326	-0.0536	0.0786888	0.00401438	0.00230692	0.026103	0.492828	0.873783	0.864523
ecaB	1547	slr0051 periplasmic beta-type carbonic anhydrase ecaB Length = 263	similar to tr|Q55136|Q55136 [Synechocystis_sp._(strain_PCC_6803)._] Carbonic anhydrase	Photosynthesis and respiration	5	-0.3703	-0.36216	-0.491	-0.28634	-0.0378	0.19124	0.17038	0.166709	0.0305994	0.00434996	0.0851308	0.882592	0.35936	0.436015
ndhF3	1548	sll1732 NADH dehydrogenase subunit 5 (involved in low CO2-inducible, high affinity CO2 uptake) ndhF3 Length = 615	highly similar to tr|P73395|P73395 [Synechocystis_sp._(strain_PCC_6803)._] NADH dehydrogenase subunit 5	Photosynthesis and respiration	5	-0.9018	-1.06584	-1.2861	-1.0531	-0.50634	-0.2621	-0.34172	0.031858	0.00043448	6.794e-05	0.00062194	0.131204	0.353028	0.222414
ccmR	1549	sll1594 ndhF3 operon transcriptional regulator, LysR family protein ndhR Length = 316	highly similar to tr|P73862|P73862 [Synechocystis_sp._(strain_PCC_6803)._] Rubisco operon transcriptional regulator	Regulatory functions	5	-1.96564	-3.2071	-4.15206	-4.02204	-3.47872	-2.25218	-2.11916	0.0345619	0.00010512	9.52e-06	3.314e-05	0.0011011	0.0027524	0.0046227
1551	1551		no similarity, hypothetical start	Unknown	2	-0.0951	-0.1342	-0.24195	-0.0492	-0.04855	-0.05495	-0.0615	0.852555	0.441394	0.155919	0.734253	0.926888	0.854197	0.658107
1552	1552		no similarity, hypothetical start	Unknown	5	-0.09762	-0.09606	-0.2113	-0.16846	-0.19828	-0.25868	-0.19816	0.807409	0.627385	0.386859	0.530547	0.612689	0.434137	0.527589
1553	1553	slr2116 probable glycosyltransferase Length = 276	weakly and partially similar to tr|Q8YSL1|Q8YSL1 [Anabaena_sp._(strain_PCC_7120)._] Alr3073 protein	Unknown	5	0.02492	0.0377	-0.04208	-0.01994	-0.10102	0.0603	0.14938	0.868001	0.860516	0.871502	0.66978	0.601464	0.489009	0.50928
1554	1554		no similarity, hypothetical start	Unknown	5	-0.04588	-0.04714	-0.14112	-0.0157	-0.06024	-0.06116	-0.16446	0.81137	0.521445	0.413444	0.68786	0.751767	0.664016	0.497071
1555	1555	slr2116 probable glycosyltransferase Length = 276	weakly and partially similar to tr|Q7NIJ4|Q7NIJ4 [Gloeobacter_violaceus._] Gll2189 protein	Unknown	5	0.01896	0.11954	0.0044	-0.07688	-0.14276	-0.17734	-0.03714	0.908273	0.797927	0.854896	0.642526	0.687912	0.611253	0.692554
1556	1556	sll1231 mannosyltransferase Length = 399	weakly similar to tr|Q8EXK4|Q8EXK4 [Leptospira_interrogans._] Mannosyltransferase A	Unknown	5	-0.03128	-0.0268	0.11512	0.05276	0.0311	0.18876	0.08816	0.686336	0.64383	0.705128	0.770159	0.699852	0.543061	0.625522
1557	1557	sll1664 probable glycosyl transferase Length = 312	similar to tr|Q8U168|Q8U168 [Pyrococcus_furiosus._] Glycosyl transferase, hypothetical start	Other categories	5	-0.01454	-0.07512	0.0362	0.00016	-0.0534	0.10108	0.21176	0.82787	0.49073	0.795193	0.698496	0.792833	0.584523	0.371715
1558	1558		similar to tr|Q7NF18|Q7NF18 [Gloeobacter_violaceus._] Gll3709 protein	Unknown	5	-0.08582	-0.03244	-0.00088	-0.14388	-0.21356	-0.24326	-0.12826	0.837627	0.779875	0.655093	0.627911	0.598098	0.458179	0.376938
1559	1559		partially similar to tr|Q7NJQ1|Q7NJQ1 [Gloeobacter_violaceus._] Gll1781 protein	Unknown	3	0.1216	-0.0922667	-0.0680333	-0.069	0.0216667	0.137833	0.301333	0.835736	0.668906	0.688893	0.775832	0.75672	0.461807	0.404541
1560	1560	slr1095 hypothetical protein Length = 215	similar to tr|P73439|P73439 [Synechocystis_sp._(strain_PCC_6803)._] Sll1461 protein	Hypothetical	5	-0.04992	0.04178	-0.11136	-0.18474	-0.2628	-0.2716	-0.2152	0.755111	0.814806	0.515057	0.388541	0.368641	0.31027	0.449149
1561	1561		similar to tr|Q7NFK4|Q7NFK4 [Gloeobacter_violaceus._] Gll3521 protein	Unknown	16	0.0254687	0.060125	-0.0403437	-0.152506	-0.289731	-0.296981	-0.216287	0.870087	0.669372	0.621867	0.452682	0.2785	0.196935	0.290164
1562	1562		weakly and partially similar to tr|Q8ZS43|Q8ZS43 [Anabaena_sp._(strain_PCC_7120)._] Asl7669 protein	Unknown	5	0.02038	0.09242	0.07542	-0.01038	-0.29958	-0.26878	-0.19262	0.938276	0.667112	0.734355	0.94558	0.299766	0.245162	0.420287
1563	1563		no similarity, hypothetical start	Unknown	3	-0.0133667	0.169533	-0.0290333	-0.0273667	-0.144667	-0.0916	-0.0242333	0.920204	0.598825	0.771284	0.586704	0.759049	0.761993	0.6971
1564	1564	sll0045 sucrose phosphate synthase spsA Length = 720	highly similar to tr|Q937E4|Q937E4 [Nostoc_punctiforme._] Putative sucrose-phosphate synthase (EC 2.4.1.14)	Energy metabolism	5	0.13674	-0.0483	-0.60588	-0.57752	-0.76822	-0.88214	-0.86482	0.77189	0.654388	0.00535938	0.0156318	0.0247092	0.00493146	0.00532622
1565	1565	sll0045 sucrose phosphate synthase spsA Length = 720	highly similar to tr|Q8YME9|Q8YME9 [Anabaena_sp._(strain_PCC_7120)._] Sucrose synthase	Unknown	5	0.10276	-0.11212	-0.42606	-0.49588	-0.66278	-0.64852	-0.5961	0.695061	0.45437	0.0103611	0.0068025	0.00874196	0.00371678	0.00643142
1566	1566	slr0953 sucrose-phosphate phosphatase Length = 244	similar to tr|P74325|P74325 [Synechocystis_sp._(strain_PCC_6803)._] Slr0953 protein (Sucrose-phosphatase)	Energy metabolism	5	0.0725	-0.01338	-0.28186	-0.34108	-0.5299	-0.5557	-0.54354	0.810143	0.930519	0.0318413	0.0156043	0.0131205	0.00324774	0.00454162
leuS	1567	sll1074 leucyl-tRNA synthetase leuS Length = 869	highly similar to sp|P73274|SYL_SYNY3 [Synechocystis_sp._(strain_PCC_6803)._] Leucyl-tRNA synthetase (EC 6.1.1.4)	Translation	5	0.15284	0.16522	0.01296	-0.15172	-0.41048	-0.21006	-0.17534	0.560225	0.303413	0.75648	0.327194	0.0637822	0.40422	0.447209
1569	1569	sll1532 hypothetical protein Length = 211	weakly and partially similar to tr|P74351|P74351 [Synechocystis_sp._(strain_PCC_6803)._] Sll1532 protein, hypothetical start	Hypothetical	17	-0.114353	0.0616647	0.1084	0.0750059	0.115129	0.0146471	-0.174976	0.824561	0.735615	0.644616	0.591408	0.595964	0.287986	0.185328
1570	1570	slr0249 hypothetical protein Length = 124	similar to tr|Q8YNB7|Q8YNB7 [Anabaena_sp._(strain_PCC_7120)._] Alr4650 protein	Hypothetical	4	0.036675	0.03095	0.3354	0.592725	0.529325	0.635875	0.65085	0.951302	0.86777	0.0292669	0.00418395	0.0359499	0.00520225	0.004517
1571	1571	slr0264 hypothetical protein Length = 369	similar to tr|Q8Z0G6|Q8Z0G6 [Anabaena_sp._(strain_PCC_7120)._] Alr0130 protein	Hypothetical	5	-0.05274	-0.0374	0.01312	-0.19996	0.29474	0.22882	0.25316	0.875172	0.811975	0.896052	0.196537	0.175223	0.259714	0.181043
1572	1572	slr1448 fructokinase Length = 307	similar to tr|Q8YZE3|Q8YZE3 [Anabaena_sp._(strain_PCC_7120)._] Fructokinase	Energy metabolism	5	-0.02898	-0.03328	0.04712	0.16554	0.23654	0.09116	0.08036	0.774882	0.561148	0.67008	0.31122	0.311031	0.68002	0.432233
1573	1573	sll0286 hypothetical protein YCF52 ycf52 Length = 171	similar to tr|Q8Z0H8|Q8Z0H8 [Anabaena_sp._(strain_PCC_7120)._] All0118 protein, hypothetical start	Unknown	5	0.08068	0.33854	0.6249	0.37752	0.16114	0.3319	0.4152	0.872772	0.100647	0.0234392	0.150666	0.592978	0.218723	0.121971
1574	1574	sll1888 two-component sensor histidine kinase hik5 Length = 432	partially similar to tr|Q8Z0H9|Q8Z0H9 [Anabaena_sp._(strain_PCC_7120)._] Two-component sensor histidine kinase, hypothetical start	Regulatory functions	5	-0.08882	-0.10616	-0.07098	-0.03854	0.11022	-0.04882	-0.0889	0.773653	0.456091	0.616261	0.839556	0.63126	0.581059	0.570615
1575	1575	sll1866 hypothetical protein Length = 199	similar to tr|Q8Z0I0|Q8Z0I0 [Anabaena_sp._(strain_PCC_7120)._] Alr0116 protein	Hypothetical	5	-0.05068	-0.05724	-0.07034	0.00556	0.09436	-0.04234	0.00298	0.709637	0.648376	0.571346	0.770961	0.608238	0.362159	0.202519
1576	1576	slr1035 hypothetical protein Length = 175	highly similar to tr|Q8YQ40|Q8YQ40 [Anabaena_sp._(strain_PCC_7120)._] Alr3996 protein	Hypothetical	5	0.0341	-0.0645	-0.1052	-0.23054	-0.2446	-0.2106	0.06454	0.939776	0.791981	0.588949	0.290955	0.449459	0.42208	0.573891
1577	1577		weakly similar to tr|Q607Y9|Q607Y9 [Methylococcus_capsulatus._] ISMca6, transposase, OrfA	Unknown	5	-0.2583	-0.3414	-0.34094	-0.09294	-0.01752	-0.05518	-0.4883	0.566677	0.15006	0.117351	0.763356	0.95587	0.88313	0.103734
1578	1578		weakly and partially similar to tr|Q44285|Q44285 [Aeromonas_salmonicida._] Gene, complete cds, hypothetical start	Unknown	2	-0.2682	-0.41505	-0.3938	0.09615	0.10295	-0.0259	-0.77445	0.783633	0.325986	0.313241	0.868038	0.922906	0.938718	0.123766
1580	1580		weakly similar to tr|Q8YMS4|Q8YMS4 [Anabaena_sp._(strain_PCC_7120)._] All4855 protein, hypothetical start	Unknown	6	-0.117683	-0.0362167	0.171533	0.0565167	-0.0019	-0.115117	-0.07295	0.692023	0.866112	0.214271	0.761895	0.958227	0.562383	0.697168
1581	1581		weakly and partially similar to tr|Q6YRQ4|Q6YRQ4 [Synechocystis_sp._(strain_PCC_6803)._] Slr6100 protein, hypothetical start	Unknown	3	-0.0120333	-0.0185667	0.1004	0.0927	0.115233	-0.0417667	0.0158333	0.978069	0.934601	0.56543	0.736057	0.818125	0.896369	0.969603
1582	1582		no similarity, hypothetical start	Unknown	4	0.0216	-0.076525	-0.07355	-0.090425	-0.039075	-0.0291	0.12875	0.800576	0.752683	0.675064	0.623399	0.783469	0.612856	0.461242
1583	1583		no similarity, hypothetical start	Unknown	3	0.189567	0.3153	0.233167	-0.0186333	-0.0123	0.156733	0.3724	0.882601	0.454535	0.525845	0.865299	0.914914	0.836284	0.524339
1584	1584		no similarity, hypothetical start	Unknown	3	-0.0386333	-0.0899333	-0.0622	-0.149333	-0.1239	0.00483333	0.0286	0.940187	0.608577	0.717954	0.362337	0.61937	0.879875	0.835521
1587	1587		No similarity. Hypothetical start.	Unknown	3	0.032	-0.138467	-0.315533	-0.328733	-0.267567	-0.3327	-0.1425	0.962116	0.550608	0.163349	0.173219	0.470229	0.226093	0.449598
psbH	1588	ssl2598 photosystem II PsbH protein psbH Length = 64	highly similar to sp|P14835|PSBH_SYNY3 [Synechocystis_sp._(strain_PCC_6803)._] Photosystem II reaction center H protein	Photosynthesis and respiration	1	-0.0683	-0.0332	-0.0116	-0.0649	0.0348	-0.0472	-0.0542	0.873386	0.866053	0.959316	0.741245	0.941672	0.844005	0.805078
1590	1590	slr1046 putative TatA protein Length = 126	Partially similar to tr|P73010|P73010 [Synechocystis_sp._(strain_PCC_6803)._] Slr1046 protein. Hypothetical start.	Hypothetical	4	-0.0856	-0.249975	-0.236725	-0.3382	-0.182325	-0.0551	-0.02315	0.776152	0.075314	0.0714623	0.0216781	0.422391	0.801705	0.890832
glgB	1591	sll0158 1,4-alpha-glucan branching enzyme glgB Length = 770	highly similar to sp|P52981|GLGB_SYNY3 [Synechocystis_sp._(strain_PCC_6803)._] 1,4-alpha-glucan branching enzyme	Central intermediary metabolism	5	-0.08424	-0.03586	-0.04706	-0.13382	-0.0954	-0.08832	-0.04034	0.71718	0.787976	0.727666	0.262148	0.615279	0.54169	0.632082
1597	1597	sll1749 hypothetical protein Length = 156	Similar to tr|P73062|P73062 [Synechocystis_sp._(strain_PCC_6803)._] Sll1749 protein	Hypothetical	5	-0.08618	-0.17454	-0.19046	0.00256	-0.01976	-0.02278	-0.07292	0.796763	0.30355	0.219266	0.741715	0.906558	0.79604	0.724319
1598	1598	slr2103 hypothetical protein Length = 294	Highly similar to tr|Q8YY70|Q8YY70 [Anabaena_sp._(strain_PCC_7120)._] Alr0981 protein, hypothetical start	Hypothetical	5	0.03394	-0.0384	-0.04764	0.07032	0.2319	0.28374	0.29244	0.879644	0.518584	0.498864	0.562392	0.252907	0.0861558	0.0904759
fabG1	1599	slr0886 3-oxoacyl-[acyl-carrier protein] reductase Length = 247	Highly similar to sp|P73574|FABG1_SYNY3 3-oxoacyl-[acyl-carrier-protein] reductase 1 (EC 1.1.1.100) (3-ketoacyl-acyl carrier protein reductase 1) [Synechocystis sp. (strain PCC 6803)]	Fatty acid, phospholipid and sterol metabolism	5	-0.1793	-0.18552	-0.28322	-0.16962	0.06252	-0.0693	-0.0488	0.512	0.289114	0.0433166	0.301719	0.800809	0.624711	0.606545
1600	1600	sll0069 hypothetical protein Length = 256	Highly similar to tr|Q55137|Q55137 [Synechocystis_sp._(strain_PCC_6803)._] Sll0069 protein	Hypothetical	5	-0.19232	-0.42056	-0.2474	-0.05322	0.14334	0.0441	0.04922	0.567155	0.0525385	0.212372	0.712735	0.637431	0.681197	0.673951
1601	1601		similar to tr|Q92X58|Q92X58 [Rhizobium_meliloti_(Sinorhizobium_meliloti)._] Hypothetical membrane protein	Unknown	5	-0.00718	0.08304	0.34876	0.35006	0.32026	0.33782	0.471	0.90257	0.654809	0.0844411	0.0403331	0.172175	0.091373	0.027842
1602	1602	sll1979 hypothetical protein Length = 142	highly similar to tr|Q8YUG1|Q8YUG1 [Anabaena_sp._(strain_PCC_7120)._] Alr2386 protein	Hypothetical	5	0.00176	-0.08054	-0.12606	-0.0938	0.0883	0.07962	0.09156	0.939347	0.654945	0.438716	0.595975	0.740859	0.637945	0.609397
1604	1604	sll1280 hypothetical protein Length = 295	highly similar to tr|P73529|P73529 [Synechocystis_sp._(strain_PCC_6803)._] Sll1280 protein	Hypothetical	5	-0.06834	-0.17422	-0.2526	-0.14994	0.05934	0.02694	-0.0073	0.836099	0.271225	0.0701147	0.337746	0.846676	0.41357	0.378983
1605	1605		no similarity, hypothetical start	Unknown	2	0.04705	0.0099	0.05435	-0.05205	-0.1035	-0.11145	-0.07355	0.926248	0.778356	0.653715	0.764366	0.708771	0.582721	0.730288
1606	1606		partially similar to tr|Q6S4U8|Q6S4U8 [Moraxella_sp._A1._] MspA1I restriction endonuclease	Unknown	4	-0.136875	-0.691825	-0.492325	-0.3567	-0.0362	-0.238875	-0.351775	0.644075	0.0906278	0.153468	0.366442	0.933955	0.63368	0.288227
1607	1607		no similarity, hypothetical start	Unknown	5	0.04778	0.26818	0.0458	0.07704	-0.01406	0.06488	0.05778	0.910758	0.552005	0.869343	0.674129	0.890609	0.888239	0.697678
1610	1610		no similarity, hypothetical start	Unknown	9	0.0909667	0.171033	0.120978	0.0588222	-0.0367333	-0.0743667	0.0381222	0.760504	0.413187	0.570101	0.699956	0.879313	0.790408	0.67932
1611	1611	sll0729 probable DNA methyltransferase Length = 285	similar to tr|Q6S4U7|Q6S4U7 [Moraxella_sp._A1._] MspA1I methyltransferase	Unknown	5	0.07308	0.02024	0.06794	-0.00824	-0.11678	-0.1063	-0.0026	0.941167	0.746162	0.860886	0.954713	0.838085	0.770128	0.843674
1612	1612		similar to tr|Q6S4U8|Q6S4U8 [Moraxella_sp._A1._] MspA1I restriction endonuclease	Unknown	5	-0.23048	-0.62482	-0.63846	-0.3251	-0.02132	-0.21856	-0.32846	0.750893	0.160868	0.118475	0.383719	0.953736	0.615548	0.467765
1613	1613		weakly and partially similar to tr|Q8YRU9|Q8YRU9 [Anabaena_sp._(strain_PCC_7120)._] Transketolase	Unknown	4	0.081675	-0.0966	-0.219825	-0.18325	-0.0026	0.307475	0.470575	0.951441	0.344491	0.29634	0.489127	0.981127	0.363604	0.249648
1614	1614	sll1070 transketolase Length = 670	highly similar to tr|Q8YRU9|Q8YRU9 [Anabaena_sp._(strain_PCC_7120)._] Transketolase	Energy metabolism	6	-0.00773333	-0.0429833	0.0260333	0.13065	0.162317	0.0781833	0.08975	0.819596	0.380085	0.605796	0.617957	0.64698	0.414026	0.441079
1615	1615	sll1069 3-oxoacyl-[acyl-carrier-protein] synthase II Length = 416	highly similar to tr|Q8YRV0|Q8YRV0 [Anabaena_sp._(strain_PCC_7120)._] 3-oxoacyl-[acyl-carrier-protein] synthase beta chain	Fatty acid, phospholipid and sterol metabolism	5	0.0031	-0.19662	-0.13868	0.04592	0.18354	0.36438	0.3597	0.972707	0.137787	0.260606	0.701474	0.378723	0.0290589	0.0313885
1616	1616	ssl2084 acyl carrier protein acpP Length = 77	highly similar to sp|P58553|ACP_ANASP [Anabaena_sp._(strain_PCC_7120)._] Acyl carrier protein (ACP)	Fatty acid, phospholipid and sterol metabolism	3	-0.1486	-0.226667	-0.2524	-0.0904	0.0635333	0.0632	4.62593e-18	0.697294	0.202879	0.129587	0.694568	0.853351	0.815311	0.850558
1617	1617		no similarity, hypothetical start	Unknown	4	-0.012775	-0.05415	-0.080875	-0.161875	0.03575	0.103675	0.10745	0.916687	0.667651	0.727905	0.588637	0.799239	0.504483	0.497634
HO1	1619	sll1184 heme oxygenase ho1 Length = 240	highly similar to sp|P72849|HO1_SYNY3 [Synechocystis_sp._(strain_PCC_6803)._] Heme oxygenase 1 (EC 1.14.99.3)	Biosynthesis of cofactors, prosthetic groups, and carriers	5	-0.00928	0.05478	0.03954	0.2406	0.09362	0.39608	0.17574	0.955045	0.737332	0.806051	0.105479	0.748009	0.038624	0.338319
1620	1620	slr0115 response regulator for energy transfer from phycobilisomes to photosystems rpaA, ycf27 Length = 241	highly similar to tr|Q9X6C1|Q9X6C1 [Tolypothrix_sp._PCC_7601._] DNA binding response regulator RpaA	Regulatory functions	5	-0.12508	-0.008	-0.21758	-0.45416	-0.15912	-0.4341	-0.59432	0.736494	0.766226	0.134209	0.0108884	0.579051	0.0331084	0.0091288
1621	1621		similar to tr|Q8GJL4|Q8GJL4 [Synechococcus_sp._(strain_PCC_7942)_(Anacystis_nidulans_R2)._] Hypothetical protein SEN0027	Unknown	2	0.05325	0.07205	-0.01705	-0.4276	-0.42385	-0.42735	-0.0546	0.901723	0.623347	0.940428	0.0130179	0.118858	0.0396706	0.739881
1622	1622	sll0496 hypothetical protein Length = 394	highly similar to tr|Q55494|Q55494 [Synechocystis_sp._(strain_PCC_6803)._] Sll0496 protein	Hypothetical	5	0.0113	-0.01854	-0.0753	-0.08982	0.06694	0.12348	0.14476	0.909001	0.615961	0.596115	0.69334	0.948258	0.762407	0.710071
1624	1624		Highly similar to tr|Q3M7B7|Q3M7B7_ANAVT Mandelate racemase/muconate lactonizing enzyme (EC 5.5.1.1) [Anabaena variabilis (strain ATCC 29413 / PCC 7937)	Unknown	5	-0.0741	0.0192	-0.11092	-0.1643	-0.12336	-0.06242	0.00432	0.782098	0.74385	0.506643	0.383993	0.695646	0.77866	0.787244
1625	1625		similar to tr|Q8YRB7|Q8YRB7 [Anabaena_sp._(strain_PCC_7120)._] All3531 protein	Unknown	5	-0.00244	-0.01678	-0.03326	-0.14574	-0.0878	0.03312	0.09436	0.795353	0.493312	0.644969	0.441999	0.646031	0.257964	0.310094
1627	1627	ssr1258 hypothetical protein Length = 69	highly similar to tr|Q8YVZ1|Q8YVZ1 [Anabaena_sp._(strain_PCC_7120)._] Asl1825 protein	Hypothetical	2	0.39695	0.2482	0.05105	0.12785	0.21565	0.114	0.2314	0.453288	0.373152	0.463667	0.66162	0.492092	0.392623	0.336194
1628	1628		no similarity, hypothetical start	Unknown	8	0.152875	0.021425	-0.0442625	-0.0427625	0.004425	-0.013775	0.0878	0.602411	0.509453	0.545382	0.438488	0.727382	0.426818	0.608272
1629	1629	ssr1260 hypothetical protein Length = 75	highly similar to tr|Q8YVZ2|Q8YVZ2 [Anabaena_sp._(strain_PCC_7120)._] Asl1824 protein	Unknown	5	0.47066	0.26422	-0.04244	-0.08612	0.12064	-0.27246	0.1368	0.19381	0.212774	0.806492	0.67195	0.681683	0.197708	0.357998
1631	1631		no similarity, hypothetical start	Unknown	2	0.20515	0.02515	-0.079	-0.04445	-0.00875	-0.2882	-0.33665	0.693606	0.937191	0.796262	0.907192	0.986178	0.347521	0.264203
1632	1632		similar to tr|Q6MCI5|Q6MCI5 [Parachlamydia_sp._(strain_UWE25)_(subsp._Acanthamoeba_sp.)._] Hypothetical protein	Unknown	6	0.0606333	0.08105	0.0954333	0.20365	0.0480667	-0.0414167	-0.338417	0.935834	0.796809	0.765796	0.500616	0.888125	0.855768	0.301797
1634	1634	sll0499 hypothetical protein Length = 948	partially similar to tr|Q8YQP0|Q8YQP0 [Anabaena_sp._(strain_PCC_7120)._] All3780 protein, hypothetical start	Unknown	17	-0.0130824	0.0438647	0.255	0.0667235	-0.127282	-0.0631176	-0.0622765	0.92158	0.764731	0.102179	0.688063	0.591908	0.729329	0.706767
1635	1635		weakly and partially similar to tr|Q8YK54|Q8YK54 [Anabaena_sp._(strain_PCC_7120)._] All8063 protein, hypothetical start	Unknown	4	0.0549	0.1626	0.22275	0.2035	-0.153775	-0.0205	-0.132225	0.924239	0.437303	0.244678	0.379206	0.703346	0.688225	0.596448
1636	1636	slr0657 aspartate kinase Length = 600	highly similar to tr|Q8YR14|Q8YR14 [Anabaena_sp._(strain_PCC_7120)._] Aspartate kinase	Energy metabolism	5	0.07958	0.26234	0.39696	0.4608	0.12314	0.30106	0.08884	0.869557	0.168016	0.0336126	0.0346392	0.728009	0.238891	0.739438
1638	1638	sll1433 hypothetical protein Length = 524	similar to tr|Q8YSX2|Q8YSX2 [Anabaena_sp._(strain_PCC_7120)._] Alr2957 protein, hypothetical start	Hypothetical	5	0.11456	0.11642	0.15162	0.31046	0.33108	0.51426	0.569	0.639099	0.595402	0.527914	0.264272	0.407931	0.349737	0.297407
1639	1639		weakly and partially similar to tr|Q9RZW8|Q9RZW8 [Borrelia_burgdorferi_(Lyme_disease_spirochete)._] Adenine specific DNA methyltransferase, hypothetical start	Unknown	8	-0.0042125	-0.071125	-0.074525	0.07385	-0.0026875	0.112088	0.0012375	0.814649	0.655323	0.556412	0.68504	0.857954	0.620937	0.710816
1640	1640		no similarity, hypothetical start	Unknown	5	-0.0162	-0.0063	-0.04278	0.21802	0.02516	-0.0002	-0.19924	0.917759	0.857917	0.752955	0.387442	0.941848	0.815513	0.505988
1641	1641		no similarity, hypothetical start	Unknown	3	0.0955333	0.0704	0.1151	0.231233	-0.0467333	-0.0614667	-0.0277333	0.748964	0.675822	0.546228	0.139535	0.855572	0.761487	0.602681
1643	1643	ssl0385 hypothetical protein Length = 73	Highly similar to tr|Q3M5U8|Q3M5U8_ANAVT Hypothetical protein [Anabaena variabilis (strain ATCC 29413 / PCC 7937)]	Hypothetical	2	0.03185	0.05095	-0.04045	0.01795	-0.1799	-0.28435	-0.23125	0.947901	0.751602	0.846366	0.923738	0.616897	0.434727	0.484747
1644	1644	sll0525 hypothetical protein Length = 131	Similar to tr|Q3M5U7|Q3M5U7_ANAVT PilT protein-like [Anabaena variabilis (strain ATCC 29413 / PCC 7937)]	Unknown	4	-0.023675	-0.11645	-0.1556	0.0188	-0.1471	-0.1981	-0.285575	0.846395	0.511174	0.585168	0.623867	0.740625	0.509463	0.313902
1645	1645		partially similar to tr|Q64BQ7|Q64BQ7 [uncultured_archaeon_GZfos26G2._] Adenine specific DNA methyltransferase	Unknown	5	0.09438	0.00702	0.04834	0.10218	-0.07756	0.01996	0.07342	0.840398	0.863387	0.827868	0.629505	0.83155	0.765131	0.664308
1646	1646		weakly and partially similar to tr|Q926M9|Q926M9 [Listeria_innocua._] Pli0027 protein	Unknown	5	0.15072	0.17494	0.25102	0.05396	-0.01302	0.15444	0.14522	0.718619	0.426388	0.246595	0.784841	0.908083	0.579807	0.621808
1647	1647	sll1284 esterase Length = 204	similar to tr|Q8KX36|Q8KX36 [Synechococcus_sp._(strain_PCC_7002)_(Agmenellum_quadruplicatum)._] Serine esterase	Other categories	5	0.3486	0.41652	0.46578	0.27698	0.16416	0.3862	0.41944	0.199573	0.0178649	0.00740714	0.106032	0.561982	0.0595252	0.0497914
1648	1648	slr0679 sun protein Length = 446	similar to tr|Q8YYM8|Q8YYM8 [Anabaena_sp._(strain_PCC_7120)._] Sun protein	Other categories	5	0.17646	0.18178	0.291	0.1604	0.06756	0.23814	0.11574	0.49347	0.223246	0.0431662	0.527905	0.821891	0.177751	0.554772
1649	1649	slr0680 hypothetical protein Length = 140	similar to tr|P72944|P72944 [Synechocystis_sp._(strain_PCC_6803)._] Slr0680 protein	Hypothetical	5	0.07308	0.20916	0.3807	0.4629	-0.07204	0.11622	-0.0528	0.813831	0.128074	0.00717438	0.00384014	0.762536	0.514153	0.701407
1650	1650	slr1334 phosphoglucomutase/phosphomannomutase Length = 490	highly similar to tr|Q7NE97|Q7NE97 [Gloeobacter_violaceus._] Phosphoglucomutase	Unknown	5	-0.07412	0.02814	0.05688	0.0516	0.07072	0.02224	0.09604	0.797646	0.849033	0.644471	0.677639	0.758355	0.86905	0.509261
1651	1651	sll1561 proline oxidase putA Length = 990	highly similar to tr|P74275|P74275 [Synechocystis_sp._(strain_PCC_6803)._] Delta-1-pyrroline-5-carboxylate dehydrogenase	Energy metabolism	5	-0.07816	-0.23818	-0.18798	-0.10464	0.00278	-0.07986	-0.1114	0.754153	0.109818	0.162881	0.52127	0.725963	0.392882	0.414007
1653	1653	slr0261 NADH dehydrogenase subunit 7 ndhH Length = 384	highly similar to tr|Q8KX37|Q8KX37 [Synechococcus_sp._(strain_PCC_7002)_(Agmenellum_quadruplicatum)._] NADH dehydrogenase subunit H	Photosynthesis and respiration	5	-0.0753	-0.06516	-0.0483	-0.1567	-0.0356	-0.15314	-0.24372	0.867807	0.750221	0.780876	0.391954	0.914365	0.478208	0.25263
1654	1654		no similarity, hypothetical start	Unknown	2	0.07825	0.24925	0.0572	-0.09245	-0.0933	0.03645	0.17185	0.930801	0.572928	0.888267	0.877753	0.971598	0.934007	0.727352
1655	1655		no similarity, hypothetical start	Unknown	5	-0.07474	-0.1684	-0.10906	-0.10316	-0.10514	-0.05324	-0.07124	0.820071	0.534042	0.57485	0.666564	0.769514	0.68168	0.740904
1656	1656		Highly similar to tr|A3IVY4|A3IVY4_9CHRO Hypothetical protein [Cyanothece sp. CCY0110]	Unknown	5	-0.12532	-0.0618	-0.1296	-0.02258	-0.11826	-0.0053	-0.02512	0.74783	0.837468	0.60567	0.73445	0.87605	0.603002	0.513817
1657	1657	slr1303 hypothetical protein Length = 410	Similar to tr|A3IVY3|A3IVY3_9CHRO Hypothetical protein [Cyanothece sp. CCY0110]	Unknown	3	0.0475667	0.0843667	0.0508667	-0.187233	-0.1493	-0.1431	-0.0572	0.772269	0.710998	0.54579	0.539138	0.662205	0.352042	0.280872
1660	1660	slr0104 hypothetical protein Length = 811	similar to sp|P54371|Y104_SYNY3 [Synechocystis_sp._(strain_PCC_6803)._] Hypothetical protein slr0104, hypothetical start	Hypothetical	5	0.02616	0.20684	0.29556	0.33804	0.23538	0.22322	0.08132	0.914383	0.189615	0.0537747	0.0477727	0.329902	0.282299	0.36152
1661	1661	sll1749 hypothetical protein Length = 156	weakly similar to tr|P73062|P73062 [Synechocystis_sp._(strain_PCC_6803)._] Sll1749 protein	Unknown	5	-0.06984	0.0707	0.24674	0.34562	0.19162	0.19876	0.00512	0.873525	0.708004	0.11801	0.0629548	0.494354	0.373735	0.738384
1662	1662	slr1081 hypothetical protein Length = 210	weakly and partially similar to tr|Q7NNA6|Q7NNA6 [Gloeobacter_violaceus._] Glr0505 protein, hypothetical start	Unknown	3	0.107533	0.1953	0.4249	0.4121	0.2218	0.274567	0.398733	0.734046	0.318049	0.0975624	0.127113	0.443323	0.346632	0.186345
1664	1664	sll1626 LexA repressor Length = 203	highly similar to tr|Q4BYS1|Q4BYS1_CROWT Peptidase S24, LexA repressor (EC 3.4.21.88) [Crocosphaera watsonii]	Regulatory functions	5	-0.16984	-0.15152	-0.21812	-0.2285	-0.16666	-0.6579	-0.55302	0.695139	0.508904	0.261021	0.288899	0.658975	0.0143658	0.0529979
1665	1665	ssr2843 hypothetical protein Length = 87	highly similar to tr|Q4C7L5|Q4C7L5_CROWT Hypothetical protein [Crocosphaera watsonii]	Hypothetical	3	-0.0279667	-0.146867	-0.229967	-0.186867	0.0051	-0.132867	-0.0917333	0.85447	0.244688	0.0489935	0.16041	0.910824	0.433333	0.595992
1667	1667	slr0971 hypothetical protein Length = 451	similar to tr|Q3M9S4|Q3M9S4_ANAVT Hypothetical protein [Anabaena variabilis (strain ATCC 29413 / PCC 7937)]	Hypothetical	5	-0.19576	-0.04278	-0.11534	-0.02314	-0.0866	-0.03236	0.15146	0.850404	0.759687	0.351201	0.733339	0.852877	0.357658	0.315109
1668	1668	slr0397 hypothetical protein Length = 191	similar to tr|Q4C009|Q4C009_CROWT Hypothetical protein [Crocosphaera watsonii]	Hypothetical	5	0.1953	0.21154	0.28786	0.2001	0.23608	0.49016	0.51066	0.622957	0.302939	0.124579	0.381669	0.486076	0.0759487	0.0836766
1669	1669	slr1727 Na+/H+ antiporter Length = 527	highly similar to tr|Q4C008|Q4C008_CROWT Sodium/hydrogen exchanger [Crocosphaera watsonii]	Unknown	5	-0.006	-0.03914	-0.15778	-0.08344	0.09826	0.01714	0.02696	0.860376	0.647768	0.274279	0.57205	0.715549	0.846675	0.792867
1670	1670	sll0658 hypothetical protein Length = 164	highly similar to tr|Q55985|Q55985 [Synechocystis_sp._(strain_PCC_6803)._] Sll0658 protein	Unknown	5	0.04412	-0.05496	-0.11314	-0.05666	-0.0551	-0.13348	-0.18024	0.719228	0.55233	0.42542	0.649145	0.850344	0.552637	0.400962
1671	1671	ssl1255 hypothetical protein Length = 89	highly similar to sp|P74811|YC55_SYNY3 [Synechocystis_sp._(strain_PCC_6803)._] Hypothetical UPF0175 protein ssl1255	Hypothetical	3	0.0721667	0.0610667	0.0745333	0.0899333	-0.000933333	-0.137867	-0.0618333	0.741421	0.624285	0.490497	0.475668	0.893203	0.341492	0.512961
1672	1672	slr1034 hypothetical protein YCF41 ycf41 Length = 129	similar to tr|Q4BYR1|Q4BYR1_CROWT Single-strand binding protein [Crocosphaera watsonii]	Hypothetical	5	0.09406	0.11256	0.2251	0.12512	0.02148	0.08882	0.23546	0.711596	0.370767	0.0368908	0.350313	0.865524	0.606423	0.111396
1673	1673		partially similar tr|Q113S5|Q113S5_TRIEI Polar amino acid ABC transporter, inner membrane subunit precursor [Trichodesmium erythraeum (strain IMS101)]	Unknown	4	0.045525	0.13275	0.184675	-0.0747	-0.153475	-0.029725	0.129725	0.865428	0.567119	0.312857	0.660012	0.547111	0.832029	0.620337
1674	1674	sll1270 periplasmic substrate-binding and integral membrane protein of the ABC-type Bgt permease for basic amino acids and glutamine BgtB bgtB Length = 530	highly similar to the Cter part of tr|Q4C192|Q4C192_CROWT Amino acid ABC transporter, permease protein, 3-TM region,His/Glu/Gln/Arg/opine precursor [Crocosphaera watsonii]	Unknown	6	0.0386333	-0.0233333	-0.0396833	-0.214817	-0.107783	0.0217333	0.195383	0.80682	0.77596	0.559976	0.25981	0.780481	0.67024	0.390747
1675	1675	sll1911 hypothetical protein Length = 81	highly similar to tr|P73253|P73253 [Synechocystis_sp._(strain_PCC_6803)._] Sll1911 protein	Hypothetical	5	-0.19826	-0.30944	-0.14656	-0.66024	0.08478	0.1102	0.18414	0.558049	0.11214	0.408411	0.00549876	0.853349	0.684778	0.430199
aroE	1677	slr1559 shikimate 5-dehydrogenase aroE Length = 290	Highly similar to sp|P74591|AROE_SYNY3 Shikimate dehydrogenase (EC 1.1.1.25) [Synechocystis sp. (strain PCC 6803)]	Amino acid biosynthesis	5	-0.2172	-0.21886	-0.30186	-0.44404	-0.016	-0.12034	-0.14896	0.33915	0.19384	0.110491	0.0456583	0.842893	0.499779	0.365618
1678	1678	sll0063 hypothetical protein Length = 395	similar to tr|A0YR34|A0YR34_9CYAN Hypothetical protein [Lyngbya sp. PCC 8106]	Unknown	5	-0.26662	-0.1697	-0.2231	-0.38222	-0.14662	-0.18314	-0.25764	0.280985	0.266023	0.169179	0.0670342	0.503681	0.314193	0.196694
1679	1679	sll0355 hypothetical protein Length = 330	highly similar to tr|A0ZK60|A0ZK60_NODSP Hypothetical protein [Nodularia spumigena CCY9414]	Hypothetical	5	-0.17564	-0.1232	-0.15702	-0.3334	-0.21142	-0.31804	-0.15502	0.593661	0.492513	0.443005	0.0898106	0.45554	0.149812	0.469989
1680	1680		similar to the Nter part of tr|Q113C4|Q113C4_TRIEI Tetratricopeptide TPR_2 [Trichodesmium erythraeum (strain IMS101)]	Unknown	4	0.105725	0.285125	0.26035	0.043	-0.098725	-0.02545	0.261225	0.72349	0.134717	0.109694	0.723323	0.754891	0.660575	0.312544
1681	1681	sll1036 hypothetical protein Length = 292	highly similar to tr|Q4BZ42|Q4BZ42_CROWT Beta-lactamase-like [Crocosphaera watsonii]	Hypothetical	5	0.13016	0.0978	0.04836	-0.2047	-0.1712	0.03598	0.18522	0.709578	0.663438	0.8215	0.274492	0.493278	0.762131	0.418162
ubiE	1682	sll1653 2-phytyl-1,4-benzoquinone methyltransferase menG Length = 238	Highly similar to sp|Q8YLP4|UBIE_ANASP Menaquinone biosynthesis methyltransferase ubiE (EC 2.1.1.-) [Anabaena sp. (strain PCC 7120)]	Other categories	5	-0.18018	-0.2375	-0.2681	-0.195	-0.06182	-0.14682	-0.29062	0.574194	0.128879	0.0505598	0.31797	0.68659	0.549423	0.23769
1683	1683	sll0412 hypothetical protein Length = 419	highly similar to tr|Q4C699|Q4C699_CROWT Hypothetical protein [Crocosphaera watsonii]	Hypothetical	5	-0.07304	-0.19772	-0.06678	0.0895	0.1924	0.15572	0.0392	0.788352	0.149204	0.507722	0.52347	0.31449	0.295536	0.61367
1684	1684	slr0590 hypothetical protein Length = 238	similar to tr|P74728|P74728_SYNY3 Slr0590 protein [Synechocystis sp. (strain PCC 6803)]	Hypothetical	5	0.25632	0.89418	0.81502	0.58602	0.67844	0.23518	0.06816	0.349354	0.0002173	0.0001994	0.00416874	0.0100307	0.223604	0.755541
1685	1685	sll1071 hypothetical protein Length = 275	highly similar to tr|Q4BW50|Q4BW50_CROWT Hypothetical protein precursor [Crocosphaera watsonii]	Hypothetical	5	-0.2873	-0.11454	-0.07204	-0.3225	0.00102	-0.28062	-0.4939	0.333664	0.548128	0.72264	0.111385	0.884703	0.208723	0.0264953
1686	1686	sll1696 hypothetical protein Length = 270	Similar to A0ZK07_NODSP Hypothetical protein [Nodularia spumigena CCY9414] Length = 262. Hypothetical start.	Hypothetical	5	0.15634	-0.20404	0.06594	0.2995	0.42264	0.59652	0.91826	0.790582	0.344347	0.796691	0.295478	0.314285	0.192195	0.118962
1687	1687	slr0291 hypothetical protein Length = 144	similar to tr|P74412|P74412 [Synechocystis_sp._(strain_PCC_6803)._] Slr0291 protein	Unknown	5	-0.03152	0.02968	0.02958	-0.07076	-0.17018	-0.06298	0.05048	0.763017	0.733044	0.774735	0.718106	0.690363	0.608271	0.543291
1688	1688	sll0803 hypothetical protein Length = 159	similar to tr|P74065|P74065 [Synechocystis_sp._(strain_PCC_6803)._] Sll0803 protein	Hypothetical	5	0.10254	0.15434	0.13956	0.01904	-0.0182	0.35112	0.41862	0.848403	0.520079	0.517724	0.801259	0.767692	0.251022	0.179801
1689	1689	slr1540 mRNA-binding protein Length = 311	Highly similar to Q4C4M7_CROWT Similar to Nucleoside-diphosphate-sugar epimerases [Crocosphaera watsonii] Length = 311.	Translation	5	-0.09972	-0.04978	-0.0194	0.14584	0.29194	0.19742	0.1915	0.617959	0.683886	0.836967	0.324834	0.138168	0.20509	0.227266
1690	1690		Similar to Q113N8_TRIEI Putative signal transduction protein with EFhand domain [Trichodesmium erythraeum (strain IMS101)] Length = 716.	Unknown	5	0.1703	0.17736	0.55158	0.44332	0.24988	0.486	0.52016	0.522198	0.243405	0.00306218	0.0154536	0.256285	0.0372811	0.0192206
1691	1691		Similar to N-terminal part of Q4C034_CROWT Similar to Transposase (Hypothetical protein) [Crocosphaera watsonii] Length = 54.	Unknown	1	-0.03	-0.2396	-0.1893	-0.12	0.0902	-0.075	0.0146	0.932767	0.0273213	0.0493838	0.273981	0.631504	0.592893	0.928414
1693	1693	slr2128 hypothetical protein Length = 150	Similar to Q4BYV7_CROWT Hypothetical protein [Crocosphaera watsonii] Length = 149. Hypothetical start.	Hypothetical	5	0.001	-0.0964	-0.32098	-0.2521	0.03832	-0.05948	-0.0306	0.904214	0.578789	0.0294173	0.110269	0.814901	0.62893	0.712504
1694	1694		Similar to N-terminal part of Q8YN36_ANASP Alr4734 protein [Anabaena sp. (strain PCC 7120)] Length = 180. Hypothetical start.	Unknown	3	0.0308333	0.0138333	-0.0154	-0.0269667	-0.0648333	-0.1274	0.0687	0.803418	0.489459	0.377575	0.778751	0.643928	0.451994	0.441024
1698	1698	slr0682 histidinol dehydrogenase hisD Length = 409	Similar to A0YLU8_9CYAN Histidinol dehydrogenase (EC 1.1.1.23) [Lyngbya sp. PCC 8106] Length = 444.	Amino acid biosynthesis	5	0.07764	0.15484	-0.06886	-0.37876	-0.49072	-0.5279	-0.38126	0.799226	0.338618	0.505053	0.0240205	0.0340545	0.00735034	0.0385701
1699	1699	sll0053 biotin carboxylase accC Length = 448	Highly similar to Q4C1J4_CROWT Acetyl-CoA carboxylase, biotin carboxylase [Crocosphaera watsonii] Length = 452.	Fatty acid, phospholipid and sterol metabolism	5	-0.03124	-0.09288	-0.05868	0.0914	0.17428	0.13058	0.08642	0.723738	0.412634	0.578867	0.551507	0.4683	0.508583	0.618158
1700	1700	sll0740 hypothetical protein Length = 235	Highly similar to Q4C6R8_CROWT Hypothetical protein [Crocosphaera watsonii] Length = 191.	Unknown	1	-0.0146	-0.0664	0.046	0.1043	0.1212	0.1291	0.108	0.981964	0.667796	0.778038	0.477537	0.601503	0.436941	0.526482
1701	1701	sll0740 hypothetical protein Length = 235	Highly similar to Q4C7U1_CROWT Hypothetical protein [Crocosphaera watsonii] Length = 191.	Hypothetical	9	-0.0472889	-0.0550778	0.0425444	0.139756	0.116989	0.0995444	0.0736889	0.847284	0.655811	0.771373	0.301608	0.602992	0.573599	0.654168
1703	1703	slr1203 hypothetical protein Length = 145	Similar to C-terminal part of Q4C7W6_CROWT Hypothetical protein [Crocosphaera watsonii] Length = 156. Hypothetical start.	Hypothetical	5	-0.1026	-0.02374	-0.14344	-0.11408	-0.13508	-0.09762	0.03782	0.771622	0.909553	0.613027	0.668195	0.807836	0.606846	0.505628
1704	1704	sll0488 hypothetical protein Length = 203	Highly similar to A0YL38_9CYAN Hypothetical protein [Lyngbya sp. PCC 8106] Length = 200.	Hypothetical	5	0.11646	0.1319	0.06616	-0.07354	-0.1429	-0.08848	0.17218	0.771173	0.483999	0.712661	0.737609	0.654234	0.679961	0.45943
1705	1705	slr0086 similar to DnaK protein Length = 531	Highly similar to Q4C6E6_CROWT Heat shock protein Hsp70 [Crocosphaera watsonii] Length = 531	Cellular processes	5	-0.01282	-0.02538	-0.06166	-0.11292	-0.049	-0.05738	-0.14718	0.897472	0.748329	0.618043	0.480735	0.747777	0.550656	0.40996
1706	1706		Highly similar to Q3MH79_ANAVT Hypothetical protein [Anabaena variabilis (strain ATCC 29413 / PCC 7937)] Length = 45.	Unknown	1	0.1056	0.1405	0.196	-0.0126	-0.1958	-0.0059	0.2264	0.67435	0.250187	0.078211	0.950194	0.294413	0.979771	0.126643
cinA	1707	slr0427 putative competence-damage protein Length = 416	Highly similar to Q4CB50_CROWT Competence-damaged protein:CinA, C-terminal [Crocosphaera watsonii] Length = 413	Cellular processes	5	0.02542	-0.1362	-0.1559	0.00444	0.25882	0.18272	0.21222	0.934859	0.329615	0.202188	0.91099	0.190739	0.28449	0.208447
1709	1709		Highly similar to Nter part of tr|Q70JS4|Q70JS4_MICAE Putative transposase [Microcystis aeruginosa]	Unknown	19	-0.0417579	-0.000447368	-0.217326	0.0492316	-0.00796316	-0.200747	-0.438847	0.923739	0.849305	0.23595	0.801311	0.888125	0.357065	0.0642305
1712	1712	slr0143 WD-repeat protein, Hat protein, involved in the control of a high-affinity transport system for inorganic carbon hat Length = 1191	highly similar to tr|A0ZAS8|A0ZAS8_NODSP Hypothetical protein [Nodularia spumigena CCY9414]	Unknown	7	0.00361429	-0.0470571	0.00245714	0.0620429	0.0297429	0.166214	0.109843	0.935157	0.592579	0.904307	0.65412	0.848372	0.417341	0.630004
1713	1713		similar to tr|A0ZE23|A0ZE23_NODSP Hypothetical protein [Nodularia spumigena CCY9414]	Unknown	2	-0.0244	-0.14655	-0.1376	-0.07515	-0.0633	0.136	0.0379	0.909128	0.691848	0.709888	0.819555	0.922103	0.739652	0.870607
1714	1714		Highly similar to tr|A0ZE24|A0ZE24_NODSP Hypothetical protein [Nodularia spumigena CCY9414]	Unknown	3	-0.108167	-0.246	-0.1299	-0.0945333	-0.0202333	-0.0845333	-0.1112	0.858983	0.309247	0.591643	0.620539	0.621173	0.443778	0.728968
1715	1715	ssl0312 hypothetical protein Length = 66	similar to tr|Q1Q2P4|Q1Q2P4_9BACT Hypothetical protein [Candidatus Kuenenia stuttgartiensis]	Hypothetical	2	-0.14585	-0.1805	-0.17415	-0.09085	-0.01075	-0.04355	-0.1035	0.492172	0.120122	0.10176	0.501041	0.879367	0.761645	0.504601
1716	1716		highly similar to tr|O26007|O26007 [Helicobacter_pylori_(Campylobacter_pylori)._] Type IIS restriction enzyme M protein	Unknown	7	-0.0464	-0.0342429	0.0027	0.1235	0.112429	0.231829	0.177671	0.836717	0.887815	0.551533	0.485471	0.718109	0.272106	0.374335
1717	1717		Similar to tr|Q30T64|Q30T64_THIDN Hypothetical protein [Thiomicrospira denitrificans (strain ATCC 33889 / DSM 1351)]	Unknown	5	-0.02556	-0.00126	0.05976	0.16314	0.12116	0.14912	0.09614	0.923209	0.877587	0.590586	0.539445	0.754452	0.465831	0.516622
1720	1720		Highly similar to tr|A0ZN23|A0ZN23_NODSP Putative prophage maintenance system killer protein [Nodularia spumigena CCY9414]	Unknown	3	-0.0324667	-0.335833	-0.216033	-0.096	0.0160667	0.0048	0.201367	0.924986	0.172583	0.305675	0.555695	0.971435	0.843302	0.444135
1721	1721		Similar to the cyanobacterial protein npun_22dec03_Contig1_revised_geneNpR0476_1	Unknown	2	0.03875	-0.1341	-0.20965	-0.26045	-0.11875	-0.03265	0.1365	0.670545	0.506226	0.173087	0.141948	0.713711	0.58538	0.312143
1722	1722	slr0143 WD-repeat protein, Hat protein, involved in the control of a high-affinity transport system for inorganic carbon hat Length = 1191	highly similar to tr|A0ZAS8|A0ZAS8_NODSP Hypothetical protein [Nodularia spumigena CCY9414]	Unknown	5	0.00842	-0.04832	-0.04614	-0.13082	-0.20146	-0.02974	-0.01878	0.849314	0.637754	0.637708	0.470055	0.492717	0.72291	0.525152
1723	1723	ssl0410 unknown protein Length = 90	weakly similar to tr|Q6ZEX1|Q6ZEX1 [Synechocystis_sp._(strain_PCC_6803)._] Hypothetical protein ssr5009	Unknown	2	-0.0244	-0.0699	-0.02615	-0.2473	-0.33765	-0.376	-0.1947	0.864581	0.43179	0.769466	0.0689648	0.0844871	0.0370742	0.242288
1724	1724		partially similar to tr|Q6ZES9|Q6ZES9 [Synechocystis_sp._(strain_PCC_6803)._] Hypothetical protein slr5051, hypothetical start	Unknown	4	-0.1037	-0.1706	-0.254675	-0.2352	-0.14215	-0.2871	-0.2972	0.76444	0.312013	0.132506	0.167078	0.575296	0.145414	0.142012
1725	1725	sll0648 probable glycosyltransferase Length = 358	highly similar to tr|Q4C5Y9|Q4C5Y9_CROWT Glycosyl transferase, family 4 [Crocosphaera watsonii]	Other categories	5	0.00622	-0.10422	-0.31582	-0.22682	-0.00254	-0.09828	-0.08662	0.811479	0.482955	0.0151918	0.122929	0.905129	0.477659	0.4141
glyA	1726	sll1931 serine hydroxymethyltransferase glyA Length = 427	highly similar to sp|Q8YMW8|GLYA_ANASP Serine hydroxymethyltransferase (EC 2.1.2.1) (Serine methylase)(SHMT) [Anabaena sp. (strain PCC 7120)]	Amino acid biosynthesis	5	0.14444	0.12486	-0.24268	-0.31734	-0.16416	-0.02978	-0.07648	0.609765	0.376647	0.071817	0.0407292	0.448071	0.428185	0.321067
ppc	1728	sll0920 phosphoenolpyruvate carboxylase ppc Length = 1034	Highly similar to sp|P74299|CAPP_SYNY3 Phosphoenolpyruvate carboxylase (EC 4.1.1.31) (PEPCase) (PEPC) [Synechocystis sp. (strain PCC 6803)]	Energy metabolism	5	-0.09556	0.113	0.4091	0.33396	0.16548	0.04212	0.16746	0.750945	0.516613	0.0106107	0.0538651	0.541692	0.733006	0.446053
1729	1729	ssr1951 hypothetical protein Length = 58	Weakly similar to tr|Q117S6|Q117S6_TRIEI Hypothetical protein [Trichodesmium erythraeum (strain IMS101)]	Hypothetical	2	0.07095	0.0857	0.43375	0.2035	0.19835	0.4293	0.59655	0.853134	0.613335	0.00912815	0.202165	0.404734	0.0364269	0.00803725
minE	1730	ssl0546 septum site-determining protein MinE minE Length = 97	similar to tr|Q4BW10|Q4BW10_CROWT Septum formation topological specificity factor MinE [Crocosphaera watsonii]	Cellular processes	4	0.00715	0.06515	0.42285	0.203525	0.19815	0.377975	0.4672	0.892701	0.631425	0.00225808	0.142179	0.301389	0.0295049	0.0101985
MinD	1731	sll0289 septum site-determining protein MinD minD Length = 266	highly similar to tr|Q4BW09|Q4BW09_CROWT Septum site-determining protein MinD [Crocosphaera watsonii]	Cellular processes	5	-0.01574	-0.04346	0.22556	0.17548	0.3317	0.38046	0.40952	0.842028	0.60548	0.090859	0.200691	0.0959676	0.0280045	0.0233613
minC	1732	sll0288 septum site-determining protein MinC minC Length = 247	similar to tr|Q4BW08|Q4BW08_CROWT Septum formation inhibitor MinC [Crocosphaera watsonii]	Cellular processes	5	0.08518	0.07538	0.16404	0.08032	0.13988	0.19778	0.2712	0.766408	0.593198	0.184572	0.545889	0.50117	0.172489	0.0732929
1733	1733	ssr2787 unknown protein Length = 77	Similar to tr|Q4C2P2|Q4C2P2_CROWT Hypothetical protein [Crocosphaera watsonii]	Unknown	5	0.11982	0.0949	0.19814	0.00064	0.032	0.25736	0.40538	0.714338	0.588889	0.174639	0.901726	0.909038	0.197598	0.0813982
1734	1734		partially simlar to tr|Q8YJW9|Q8YJW9 [Anabaena_sp._(strain_PCC_7120)._] Asl8561 protein	Unknown	2	-0.0606	0.07725	-0.0603	0.0112	-0.01865	0.0218	-0.1057	0.863964	0.694481	0.781152	0.881058	0.525281	0.56485	0.679486
1735	1735		highly similar to tr|Q1Q424|Q1Q424_9BACT Hypothetical protein [Candidatus Kuenenia stuttgartiensis]	Unknown	4	-0.039525	-0.277675	-0.15045	-0.102425	0.0753	0.199925	0.203275	0.911721	0.0960195	0.328369	0.591009	0.794906	0.327878	0.317495
1736	1736		Highly similar to tr|Q1Q423|Q1Q423_9BACT Hypothetical protein [Candidatus Kuenenia stuttgartiensis]	Unknown	4	-0.07175	-0.27045	-0.115075	-0.0468	0.008425	-0.049	0.00175	0.846025	0.10335	0.428986	0.793478	0.856253	0.742884	0.856989
1737	1737		No similarity, Hypothetical start	Unknown	5	0.00908	-0.0274	-0.13368	-0.16096	-0.2945	-0.3394	-0.30918	0.952114	0.699228	0.571387	0.526679	0.459299	0.328406	0.429308
crtO	1740	slr0088 beta-carotene ketolase crtO Length = 542	Highly similar to A0YY35_9CYAN FAD dependent oxidoreductase [Lyngbya sp. PCC 8106] Length = 564.	Biosynthesis of cofactors, prosthetic groups, and carriers	5	0.23624	0.44392	0.69976	1.05072	0.35898	0.51116	0.32118	0.55022	0.0483006	0.00406936	0.00089798	0.271825	0.0555606	0.216151
1741	1741	slr1912 putative PP2C-type protein phosphatase Length = 118	Highly similar to A0YVV8_9CYAN Anti-Sigma-factor antagonist (STAS) domain protein [Lyngbya sp. PCC 8106] Length = 109.	Transcription	4	-0.020725	-0.101025	-0.151325	-0.0596	0.124675	0.1244	0.0975	0.912329	0.539536	0.321839	0.762872	0.650099	0.567798	0.645709
1742	1742	slr1983 two-component hybrid sensor and regulator Length = 603	Highly similar to A0YVV7_9CYAN Response regulator receiver (CheY) modulated Serine phosphatase [Lyngbya sp. PCC 8106] Length = 379.	Regulatory functions	5	0.08932	0.0756	0.08352	-0.02248	0.07274	0.10662	0.05768	0.791898	0.63772	0.539265	0.829203	0.794102	0.670446	0.745394
1743	1743		similar to Q4BUT1_CROWT ATP-binding region, ATPase-like [Crocosphaera watsonii] Length = 160. Hypothetical start.	Unknown	4	0.011	0.2506	0.520975	0.386225	0.352325	0.4192	0.511475	0.920771	0.0718398	0.00096705	0.0200611	0.132845	0.0205379	0.0122143
1744	1744	slr1184 hypothetical protein Length = 164	Highly similar to Q4BUT0_CROWT 3-mercaptopyruvate sulfurtransferase (EC 2.8.1.2) [Crocosphaera watsonii] Length = 276.	Hypothetical	5	0.06144	0.2882	0.42234	0.34242	0.33742	0.42328	0.45534	0.811536	0.107955	0.0145523	0.0680773	0.198733	0.110985	0.070652
1745	1745	slr0755 hypothetical protein Length = 185	Highly similar to Q4BUS9_CROWT Hypothetical protein [Crocosphaera watsonii] Length = 178. Hypothetical start.	Hypothetical	5	-0.18192	-0.26578	0.13054	-0.00056	0.06144	0.20538	0.40792	0.611998	0.209328	0.55504	0.912927	0.903933	0.708419	0.380891
1746	1746	slr1087 hypothetical protein Length = 361	similar to Q4BYW4_CROWT Similar to Uncharacterized protein conserved in bacteria [Crocosphaera watsonii] Length = 370.	Hypothetical	5	-0.00306	0.09826	0.16102	0.07168	0.05292	0.1498	0.14458	0.930505	0.56381	0.235777	0.692335	0.877835	0.421821	0.43339
1747	1747	slr1196 periplasmic protein, function unknown Length = 429	Partially similar to Q4BYW3_CROWT TPR repeat:TPR repeat precursor [Crocosphaera watsonii] Length = 456. Hypothetical start	Hypothetical	5	0.0522	0.04552	0.1563	0.06112	-0.17086	0.0529	0.0903	0.919381	0.813279	0.397095	0.764429	0.617221	0.656288	0.670829
1751	1751		no similarity, hypothetical start	Unknown	3	-0.160033	-0.3301	-0.382967	-0.255	0.102867	0.104667	-0.0652	0.44867	0.0122174	0.00273707	0.0390372	0.625063	0.502131	0.682052
1752	1752		no similarity, hypothetical start	Unknown	5	-0.03778	0.06856	-0.12998	-0.06138	-0.09254	-0.3673	-0.44522	0.845082	0.48478	0.292153	0.189527	0.473811	0.261761	0.0738726
1753	1753		similar to tr|Q4C5S6|Q4C5S6_CROWT Hypothetical protein [Crocosphaera watsonii] .	Unknown	4	-0.139425	-0.323075	-0.460125	-0.445325	-0.2093	-0.268975	-0.3587	0.711042	0.202362	0.132347	0.114185	0.521616	0.366097	0.267072
1754	1754		Similar to tr|A0ZE19|A0ZE19_NODSP FdxN element excision controlling factor protein [Nodularia spumigena CCY9414]	Unknown	3	0.0213	-0.0715	-0.3014	-0.1685	-0.100967	-0.1717	-0.128967	0.891159	0.429345	0.341913	0.507827	0.729294	0.556789	0.387268
1755	1755		no similarity, hypothetical start	Unknown	1	-0.1637	0.1008	-0.0486	-0.011	0.0618	-0.3244	-0.2737	0.727752	0.6903	0.871191	0.976523	0.919905	0.209543	0.297001
1756	1756	ssr2962 hypothetical protein Length = 74	similar to tr|Q648K7|Q648K7 [uncultured_archaeon_GZfos37D1._] Hypothetical protein	Unknown	2	-0.23505	-0.02955	-0.1966	-0.2263	-0.22625	-0.3504	-0.36925	0.529001	0.680108	0.263196	0.286015	0.459965	0.12452	0.13019
1761	1761	slr1876 hypothetical protein Length = 157	weakly and partially similar to tr|P73635|P73635 [Synechocystis_sp._(strain_PCC_6803)._] Slr1876 protein, hypothetical start	Hypothetical	5	-0.0597	-0.06198	0.02796	0.12414	0.1542	0.09046	0.16234	0.857812	0.59002	0.760054	0.481363	0.579621	0.62594	0.508552
1762	1762	sll0590 unknown protein Length = 564	highly similar to tr|Q55859|Q55859 [Synechocystis_sp._(strain_PCC_6803)._] Sll0590 protein	Unknown	5	-0.04716	0.00226	0.00546	-0.00224	-0.02058	0.05264	0.12216	0.8785	0.738997	0.928673	0.710293	0.816705	0.752414	0.624592
1763	1763	slr0049 hypothetical protein Length = 398	similar to tr|Q8YXS3|Q8YXS3 [Anabaena_sp._(strain_PCC_7120)._] Alr1138 protein, hypothetical start	Hypothetical	5	-0.02466	-0.00866	-0.2082	-0.30286	-0.21896	-0.07166	0.03612	0.792055	0.790307	0.240387	0.18955	0.47258	0.635986	0.73011
1764	1764	slr1285 two-component sensor histidine kinase hik34 Length = 464	similar to tr|P74199|P74199 [Synechocystis_sp._(strain_PCC_6803)._] Sensory transduction histidine kinase, hypothetical start	Regulatory functions	5	-0.45616	-0.04304	-0.06468	-0.0885	-0.13928	-0.1064	-0.10618	0.343884	0.601205	0.828733	0.695857	0.750716	0.694536	0.63068
1766	1766	sll1366 putative SNF2 helicase Length = 1039	Similar to Q4BZQ4_CROWT SNF2-related:Helicase, C-terminal [Crocosphaera watsonii] Length = 1045	Unknown	5	0.10464	0.43222	0.58102	0.40866	0.23436	0.47106	0.50244	0.707473	0.0490007	0.0263142	0.100236	0.297925	0.0642987	0.0720716
1767	1767	slr1429 hypothetical protein Length = 289	highly similar to tr|Q8YKW7|Q8YKW7 [Anabaena_sp._(strain_PCC_7120)._] All7171 protein	Unknown	5	0.10678	0.37526	0.57586	0.3051	0.12434	0.28568	0.48782	0.758653	0.0300307	0.00157192	0.0783617	0.659504	0.168893	0.0281989
1768	1768	slr1664 hypothetical protein Length = 670	similar to tr|P74666|P74666 [Synechocystis_sp._(strain_PCC_6803)._] Slr1664 protein, hypothetical start	Hypothetical	5	0.095	0.21266	0.2814	0.05098	-0.05862	0.12498	0.00116	0.708954	0.154438	0.0204766	0.5753	0.646566	0.510321	0.504789
1769	1769	sll1120 chromosome segregation protein SMC1 Length = 1200	weakly and partially similar to tr|Q8XGK0|Q8XGK0 [Anabaena_sp._(strain_PCC_7120)._] Alr3619 protein (Alr3474 protein)	Unknown	5	0.32876	0.31264	0.19584	0.42048	0.23664	0.63206	0.2645	0.221308	0.0599359	0.185894	0.018316	0.34797	0.00696688	0.18887
groL2	1770	sll0416 60 kDa chaperonin 2, GroEL2, molecular chaperone groEL-2 Length = 552	highly similar to sp|P22034|CH62_SYNY3 [Synechocystis_sp._(strain_PCC_6803)._] 60 kDa chaperonin 2 (Protein Cpn60 2) (groEL protein 2)	Cellular processes	5	-0.05638	0.0452	-0.68312	-0.88954	-0.3762	-0.77492	-0.79528	0.9414	0.906801	0.0148472	0.0081147	0.401688	0.0487343	0.0536513
1772	1772	sll0912 ABC transporter ATP binding protein Length = 636	highly similar tr|P74317|P74317 [Synechocystis_sp._(strain_PCC_6803)._] ABC transporter	Transport and binding proteins	5	-0.1299	0.00376	0.02054	-0.17594	-0.19842	-0.22116	-0.33594	0.588127	0.863854	0.649445	0.271015	0.381719	0.283072	0.161758
1773	1773		no similarity, hypothetical start	Unknown	3	-0.0439	0.0466333	0.0710667	0.0263	-0.0860667	-0.0384	-0.1456	0.954845	0.837326	0.641232	0.402851	0.806758	0.669448	0.366752
1774	1774		no similarity, hypothetical start	Unknown	6	-0.0774333	0.122967	0.000833333	0.10245	0.0170333	-0.178267	-0.15525	0.775638	0.601927	0.628384	0.744949	0.93181	0.596172	0.505074
1775	1775		Similar to tr|Q10YK9|Q10YK9_TRIEI Hypothetical protein [Trichodesmium erythraeum (strain IMS101)]	Unknown	5	-0.03792	-0.23446	-0.27334	-0.2346	-0.14982	-0.2768	-0.41726	0.947375	0.284649	0.172851	0.299709	0.703521	0.364134	0.117318
1776	1776	sll0008 unknown protein Length = 169	weakly and partially similar to tr|Q8Z0G5|Q8Z0G5 [Anabaena_sp._(strain_PCC_7120)._] All0131 protein	Unknown	5	0.10992	0.05308	-0.18134	-0.12902	-0.02774	-0.14932	-0.05992	0.86498	0.635827	0.576121	0.721667	0.873062	0.648765	0.602865
1777	1777		Highly similar to tr|A0YX48|A0YX48_9CYAN Oxidoreductase, molybdopterin binding [Lyngbya sp. PCC 8106]	Unknown	5	-0.16298	-0.34228	-0.59124	-0.3686	-0.12684	-0.47864	-0.50836	0.680425	0.115305	0.00394048	0.108039	0.571373	0.0980846	0.0519257
rpmF	1778	ssr1736 50S ribosomal protein L32 rpl32 Length = 57	highly similar to sp|P73014|RL32_SYNY3 [Synechocystis_sp._(strain_PCC_6803)._] 50S ribosomal protein L32	Translation	2	-0.2249	-0.349	-0.63765	-0.4417	-0.22335	-0.55235	-0.60245	0.506141	0.0607673	0.0018178	0.0243602	0.457583	0.0209917	0.0173292
1780	1780	sll1874 hypothetical protein Length = 358	highly similar to tr|Q8YX57|Q8YX57 [Anabaena_sp._(strain_PCC_7120)._] Alr1358 protein	Hypothetical	5	0.63992	1.30704	2.28426	2.3404	2.27024	2.48566	2.26434	0.138297	0.00020258	1.28e-06	3.26e-06	5.72e-05	4.12e-06	1.198e-05
1781	1781		weakly and partially similar to tr|Q98IA4|Q98IA4 [Rhizobium_loti_(Mesorhizobium_loti)._] Mll2493 protein	Unknown	5	0.21954	0.3722	0.7238	1.01588	0.72666	0.8829	0.66362	0.40302	0.0208034	0.00022782	7.18e-05	0.0067016	0.00057536	0.0044953
1782	1782	ssr1789 CAB/ELIP/HLIP-related protein HliD hliD, scpE Length = 57	similar to tr|Q8YUJ2|Q8YUJ2 [Anabaena_sp._(strain_PCC_7120)._] CAB/ELIP/HLIP-related protein	Other categories	2	0.0472	0.08905	-0.17675	-0.3014	-0.25575	-0.5599	-0.5524	0.79854	0.59186	0.296824	0.171481	0.323211	0.0249177	0.025836
[truncated: 3,290 more rows]
