# Supplementary material for: Changes in gene expression, cell physiology and toxicity of the harmful cyanobacterium Microcystis aeruginosa at elevated CO2
Source: Front Microbiol. 2015 May 5;6:401. doi: 10.3389/fmicb.2015.00401 (PMC4419860; doi:10.3389/fmicb.2015.00401)
Supplement: Supplementary file 3 [file Table4.XLS]

## Sheet: Complete data
Supplementary Table 4
Changes in expression of genes involved in pigment synthesis, photosystems, CO2-concentrating mechanism, C metabolism, C storage, N assimilation, stress response and secondary metabolites.
Microcystis aeruginosa PCC 7806 was grown in chemostats at 200 ppm pCO2 and subsequently exposed to 1450 ppm pCO2.
The IPF numbers are the locus tags of Microcystis PCC 7806 in the EMBL database (AM778843–AM778958).
The function categories are based on CyanoBase, which has grouped genes into 18 categories (http://genome.microbedb.jp/cyanobase/Synechocystis/genes/category).
Log2 values quantify gene expression at the given time point (in hours after increasing the pCO2) with respect to gene expression at t = 0 (just before increasing the pCO2). The presented log2 values are the average values of multiple probes per gene and 4 biological replicates (chemostats).
p-values were adjusted for multiple hypothesis testing.
Significant changes in genes expression are highlighted (purple).
						Log 2 values							p-values
IPF/gene	IPF	Synechocystis PCC 6803 ortholog	Similarity	Function category	Number of probes	t=0.75	t=2	t=4	t=8	t=24	t=72	t=336	t=0.75	t=2	t=4	t=8	t=24	t=72	t=336	Additional information
Pigment genes
chlG	1784	slr0056 chlorophyll a synthase chlG Length = 324	highly similar to tr|Q55145|Q55145 [Synechocystis_sp._(strain_PCC_6803)._] Chlorophyll a synthase	Biosynthesis of cofactors, prosthetic groups, and carriers	5	-0.04072	-0.08566	-0.02198	0.18122	0.33982	0.27434	0.10158	0.899173	0.535748	0.895887	0.199828	0.0925545	0.0952782	0.53277	Chlorophyll a synthesis
chlL	2403	slr0749 light-independent protochlorophyllide reductase iron protein subunit ChlL chlL Length = 311	highly similar to tr|Q6H056|Q6H056 [Fremyella_diplosiphon_(Calothrix_PCC_7601)._] Light independent protochlorophyllide oxidoreductase subunit L	Biosynthesis of cofactors, prosthetic groups, and carriers	5	0.1819	0.00834	-0.28546	-0.3545	-0.44054	0.08608	0.2425	0.49006	0.612474	0.0327403	0.0261605	0.0383429	0.588909	0.329972	Chlorophyll a synthesis
chlN	2405	slr0750 light-independent protochlorophyllide reductase subunit ChlN chlN Length = 469	highly similar to sp|Q8YM64|CHLN_ANASP [Anabaena_sp._(strain_PCC_7120)._] Light-independent protochlorophyllide reductase subunit N(EC 1.18.-.-) (LI-POR subunit N)(DPOR subunit N)	Biosynthesis of cofactors, prosthetic groups, and carriers	5	0.2124	0.14728	-0.1101	-0.12306	-0.3192	-0.014	0.24792	0.558078	0.496461	0.601418	0.607689	0.317879	0.751669	0.224614	Chlorophyll a synthesis
chlB	1478	slr0772 light-independent protochlorophyllide reductase subunit ChlB chlB Length = 508	highly similar to tr|Q10Y17|Q10Y17_TRIEI Light-independent protochlorophyllide reductase, B subunit [Trichodesmium erythraeum (strain IMS101)]	Biosynthesis of cofactors, prosthetic groups, and carriers	5	0.16196	0.2811	-0.03156	0.04438	-0.13128	0.25442	0.18056	0.505065	0.0402317	0.854685	0.79353	0.564619	0.175917	0.279535	Chlorophyll a synthesis
chlH	2836	slr1055 magnesium protoporphyrin IX chelatase subunit H chlH Length = 1331	Highly similar to tr|Q8YN37|Q8YN37 [Anabaena_sp._(strain_PCC_7120)._] Protoporphyrin IX magnesium chelatase	Unknown	5	-0.03318	-0.02736	0.0249	-0.19826	-0.23106	-0.06906	0.06932	0.901992	0.755769	0.820688	0.207717	0.308697	0.731886	0.71295	Chlorophyll a synthesis
chlI	4936	slr1030 magnesium protoporphyrin IX chelatase subunit I chlI Length = 357	Highly similar to tr|Q4C9S7|Q4C9S7_CROWT Magnesium chelatase, ChlI subunit [Crocosphaera watsonii]	Biosynthesis of cofactors, prosthetic groups, and carriers	5	-0.18158	-0.20696	-0.33386	-0.07802	0.09944	-0.34252	-0.57384	0.429159	0.167041	0.11868	0.578619	0.766292	0.115215	0.0298179	Chlorophyll a synthesis
chlP	4969	sll1091 geranylgeranyl hydrogenase chlP Length = 407	Highly similar to sp|Q55087|CHLP_SYNY3 [Synechocystis_sp._(strain_PCC_6803)._] Geranylgeranyl hydrogenase.	Biosynthesis of cofactors, prosthetic groups, and carriers	5	0.237	0.42848	0.16654	0.30436	-0.03824	-0.18638	-0.12498	0.523186	0.0444094	0.396002	0.209894	0.884401	0.531156	0.614475	Chlorophyll a synthesis
acsF	4518	sll1214 hypothetical protein YCF59 ycf59 Length = 358	Highly similar to sp|P72584|ACSF1_SYNY3 Magnesium-protoporphyrin IX monomethyl ester [oxidative] cyclase 1(EC 1.14.13.81) (Mg-protoporphyrin IX monomethyl ester oxidativecyclase 1) [Synechocystis sp. (strain PCC 6803)]	Hypothetical	5	0.0889	0.2557	0.25784	0.32818	0.02138	0.01772	-0.16462	0.710912	0.0763824	0.0694515	0.0443101	0.877925	0.41222	0.462401	Chlorophyll a synthesis
chlD	4280	slr1777 magnesium protoporphyrin IX chelatase subunit D chlD Length = 676	Highly similar to Q4BXZ0_CROWT Magnesium chelatase, ChlI subunit [Crocosphaera watsonii] Length = 682. Hypothetical start.	Biosynthesis of cofactors, prosthetic groups, and carriers	5	0.00062	0.05854	-0.00912	0.22694	0.39342	-0.07252	-0.23002	0.928651	0.698667	0.872175	0.166992	0.10989	0.715023	0.247894	Chlorophyll a synthesis
chlM	5642	slr0525 Mg-protoporphyrin IX methyl transferase chlM Length = 230	Highly similar to tr|Q4C0A8|Q4C0A8_CROWT Magnesium protoporphyrin O-methyltransferase (EC 2.1.1.11) [Crocosphaera watsonii]	Biosynthesis of cofactors, prosthetic groups, and carriers	5	-0.04236	0.10284	0.0168	0.05066	-0.01144	-0.09328	-0.2456	0.861123	0.527748	0.909986	0.719557	0.909875	0.585508	0.263046	Chlorophyll a synthesis
3758	3758	slr1055 magnesium protoporphyrin IX chelatase subunit H chlH Length = 1331	Highly similar to Q4C4X9_CROWT CobN/magnesium chelatase [Crocosphaera watsonii] Length = 1330.	Biosynthesis of cofactors, prosthetic groups, and carriers	5	-0.02802	0.0176	-0.28186	-0.02522	-0.1217	-0.18694	-0.51482	0.864595	0.849308	0.0275112	0.859167	0.608183	0.326115	0.00796268	Chlorophyll a synthesis
644	644	sll0928 allophycocyanin-B apcD Length = 161	Highly similar to tr|P72870|P72870 [Synechocystis_sp._(strain_PCC_6803)._] Allophycocyanin-B.	Photosynthesis and respiration	5	0.17906	0.12378	0.18286	0.1509	0.17846	0.2159	0.66728	0.574822	0.497088	0.273841	0.464726	0.535577	0.336302	0.0143123	Phycocyanin synthesis
apcA	881	slr2067 allophycocyanin alpha subunit apcA Length = 161	Highly similar to sp|Q02923|PHAA_SYNY4 [Synechocystis_sp._(strain_PCC_6714)_(Aphanocapsa_sp._(strain_PCC_6714))._] Allophycocyanin alpha chain	Photosynthesis and respiration	5	0.0605	0.32824	0.22324	0.53212	0.40984	0.57246	0.33848	0.900418	0.0996172	0.237279	0.0172009	0.173746	0.0385564	0.195215	Phycocyanin synthesis
apcB1	882	slr1986 allophycocyanin beta subunit apcB Length = 161	Highly similar to sp|P16571|PHAB_FREDI [Fremyella_diplosiphon_(Calothrix_PCC_7601)._] Allophycocyanin beta chain	Photosynthesis and respiration	5	-0.06728	0.29688	0.15012	0.4529	0.293	0.2376	-0.04832	0.781456	0.147953	0.409503	0.0444643	0.348943	0.553268	0.280887	Phycocyanin synthesis
apcC	883	ssr3383 phycobilisome small core linker polypeptide apcC Length = 67	Highly similar to tr|O68971|O68971 [Synechococcus_sp._(strain_PCC_7002)_(Agmenellum_quadruplicatum)._] Phycobilisome core linker protein	Photosynthesis and respiration	2	-0.011	0.18805	0.1436	0.4047	0.3389	0.50135	0.33265	0.917706	0.355647	0.450149	0.0537644	0.25601	0.176636	0.488652	Phycocyanin synthesis
2153	2153		similar to the Nter part of tr|O05710|O05710 [Anabaena_sp._(strain_PCC_7120)._] PCC7120 apcEABC gene cluster, phycobilisome core-membrane linkerprotein (apcE), allophycocyanin alpha subunit (apcA), allophycocyaninbeta subunit (apcB)and phycobilisome core linker protein Lc7.8 (apcC)genes, complete cds; hypothetical start	Unknown	3	-0.00403333	-0.1304	-0.1675	0.00966667	0.0331	0.0458	0.0224333	0.812555	0.390547	0.337647	0.213312	0.334671	0.145889	0.227627	Phycocyanin synthesis
2154	2154	sll1094 putative transposase Length = 100	weakly similar to the Cter part of tr|O05710|O05710 [Anabaena_sp._(strain_PCC_7120)._] PCC7120 apcEABC gene cluster, phycobilisome core-membrane linkerprotein (apcE), allophycocyanin alpha subunit (apcA), allophycocyaninbeta subunit (apcB)and phycobilisome core linker protein Lc7.8 (apcC)genes, complete cds; hypothetical start	Unknown	8	0.0242875	-0.09465	-0.122237	-0.0655875	-0.0655125	-0.0521875	0.0226875	0.902358	0.680932	0.658224	0.623006	0.777873	0.723899	0.707322	Phycocyanin synthesis
2636	2636	slr1878 phycocyanin alpha-subunit phycocyanobilin lyase cpcE Length = 272	Weakly similar to Cter part of tr|Q8YYY8|Q8YYY8 [Anabaena_sp._(strain_PCC_7120)._] Alr0704 protein, Hypothetical start	Unknown	5	-0.00664	-0.10928	-0.06796	-0.16008	-0.2545	-0.11036	-0.09412	0.817823	0.583757	0.767579	0.52101	0.441696	0.76346	0.603898	Phycocyanin synthesis
nblB	2775	sll1663 phycocyanin alpha phycocyanobilin lyase related protein Length = 220	Highly similar to tr|Q4C2D2|Q4C2D2_CROWT HEAT:PBS lyase HEAT-like repeat [Crocosphaera watsonii]	Photosynthesis and respiration	5	-0.02906	-0.01636	-0.05642	0.04388	0.24952	0.22858	0.26572	0.890914	0.879636	0.702123	0.718905	0.243947	0.202892	0.173064	Phycocyanin synthesis
cpcB	4221	sll1577 phycocyanin beta subunit cpcB Length = 172	Highly similar to tr|Q8VV09|Q8VV09 [Synechocystis_sp._(strain_PCC_6714)_(Aphanocapsa_sp._(strain_PCC_6714))._] Phycocyanin b subunit.	Photosynthesis and respiration	5	0.03876	0.21594	0.31094	0.37346	0.25912	0.5088	0.6196	0.944442	0.289562	0.101789	0.0798973	0.406086	0.0661674	0.0308309	Phycocyanin synthesis
cpcA	4222	sll1578 phycocyanin alpha subunit cpcA Length = 162	Highly similar to tr|Q8VRJ2|Q8VRJ2 [Spirulina_maxima_(Arthrospira_maxima)._] Phycocyanin alpha chain.	Photosynthesis and respiration	5	-0.00824	0.22896	0.28188	0.38012	0.2637	0.37112	0.42498	0.786331	0.249471	0.0831608	0.0890186	0.355035	0.240699	0.158891	Phycocyanin synthesis
cpcI	4223	sll1580 phycobilisome rod linker polypeptide cpcC1 Length = 291	Highly similar to sp|P73203|PYR1_SYNY3 [Synechocystis_sp._(strain_PCC_6803)._] Phycobilisome 32.1 kDa linker polypeptide, phycocyanin-associated, rod1.	Photosynthesis and respiration	5	0.11222	0.19006	0.29284	0.3382	0.3787	0.92616	0.9187	0.735302	0.247304	0.0574378	0.0664721	0.139247	0.00084706	0.00149368	Phycocyanin synthesis
cpcF	4758	sll1051 phycocyanin alpha-subunit phycocyanobilin lyase cpcF Length = 214	Similar to sp|P72652|CPCF_SYNY3 [Synechocystis_sp._(strain_PCC_6803)._] Phycocyanin alpha phycocyanobilin lyase cpcF	Photosynthesis and respiration	5	-0.11358	-0.2223	-0.1996	-0.06472	0.07852	-0.017	-0.1248	0.680775	0.236518	0.21558	0.732579	0.807994	0.538395	0.376873	Phycocyanin synthesis
cpcE	4760	slr1878 phycocyanin alpha-subunit phycocyanobilin lyase cpcE Length = 272	Similar to sp|P73638|CPCE_SYNY3 [Synechocystis_sp._(strain_PCC_6803)._] Phycocyanobilin lyase alpha subunit (EC 4.-.-.-) (Phycocyanin operonprotein cpcE)	Photosynthesis and respiration	5	-0.2075	-0.10848	-0.10288	0.07414	0.23964	-0.05098	-0.27364	0.422035	0.522315	0.486984	0.63571	0.256336	0.756574	0.176608	Phycocyanin synthesis
crtO	1740	slr0088 beta-carotene ketolase crtO Length = 542	Highly similar to A0YY35_9CYAN FAD dependent oxidoreductase [Lyngbya sp. PCC 8106] Length = 564.	Biosynthesis of cofactors, prosthetic groups, and carriers	5	0.23624	0.44392	0.69976	1.05072	0.35898	0.51116	0.32118	0.55022	0.0483006	0.00406936	0.00089798	0.271825	0.0555606	0.216151	Beta-carotene synthesis
crtQ	5749	slr0940 zeta-carotene desaturase crtQ-2 Length = 489	Highly similar to Q4C8G1_CROWT Carotene 7,8-desaturase precursor (EC 1.14.99.30) [Crocosphaera watsonii] Length = 490.	Biosynthesis of cofactors, prosthetic groups, and carriers	5	-0.11806	0.01066	0.07492	-0.20916	0.0629	-0.0236	0.01722	0.706446	0.554798	0.582455	0.377401	0.534443	0.608969	0.559308	Beta-carotene synthesis
crtP1	2974	slr1254 phytoene dehydrogenase (phytoene desaturase) pds, crtD, crtP Length = 472	Highly similar to tr|Q4BW36|Q4BW36_CROWT Carotene 7,8-desaturase (EC 1.14.99.30) [Crocosphaera watsonii].	Biosynthesis of cofactors, prosthetic groups, and carriers	5	-0.01824	-0.05586	-0.11144	-0.3524	0.26282	0.17848	0.15312	0.803064	0.697057	0.572634	0.18064	0.397467	0.394907	0.401668	Beta-carotene synthesis
crtH	4648	sll0033 carotene isomerase crtH Length = 501	Highly similar to Q4C545_CROWT Similar to Phytoene dehydrogenase and related proteins [Crocosphaera watsonii] Length = 506. Hypothetical start.	Hypothetical	5	0.04694	0.03392	0.09424	-0.06458	0.0605	0.16698	0.2421	0.876422	0.800635	0.520715	0.624032	0.553823	0.256013	0.258346	Beta-carotene synthesis
crtP2	2656	slr1254 phytoene dehydrogenase (phytoene desaturase) pds, crtD, crtP Length = 472	Highly similar to tr|Q8GAQ0|Q8GAQ0 [Lyngbya_majuscula._] BarJ	Unknown	5	-0.06142	0.10456	0.14352	-0.05556	-0.07158	0.0281	-0.00898	0.850554	0.70743	0.417187	0.746286	0.853943	0.784415	0.694321	Beta-carotene synthesis
crtE	4168	slr0739 geranylgeranyl pyrophosphate synthase crtE Length = 302	Highly similar to Q4BXI3_CROWT Polyprenyl synthetase [Crocosphaera watsonii] Length = 309.	Biosynthesis of cofactors, prosthetic groups, and carriers	5	0.07784	-0.02738	0.10712	0.20032	0.37894	0.45132	0.43722	0.663269	0.608214	0.469016	0.229586	0.0915962	0.0280785	0.0957683	Beta-carotene synthesis
861	861	slr1293 similar to to phytoene dehydrogenase Length = 507	Highly similar to tr|Q8YM18|Q8YM18 [Anabaena_sp._(strain_PCC_7120)._] All5123 protein; hypothetical start	Biosynthesis of cofactors, prosthetic groups, and carriers	5	-0.30084	-0.21058	-0.40556	-0.44912	-0.29028	-0.43118	-0.54762	0.200123	0.192503	0.00646478	0.0068786	0.188212	0.0267427	0.00772258	Beta-carotene synthesis
1003	1003	sll0513 hypothetical protein Length = 277	Highly similar to tr|Q4C0L2|Q4C0L2_CROWT Squalene/phytoene synthase [Crocosphaera watsonii]	Hypothetical	5	0.3081	0.93546	0.98918	0.62188	0.49546	0.29154	0.28382	0.12871	1.23e-05	3.42e-06	0.00021814	0.0122703	0.184264	0.209266	Beta-carotene synthesis
4676	4676	slr1125 probable glucosyl transferase Length = 402	Similar to tr|P72650|P72650 [Synechocystis_sp._(strain_PCC_6803)._] Zeaxanthin glucosyl transferase	Biosynthesis of cofactors, prosthetic groups, and carriers	5	0.04224	0.027	-0.02512	0.0386	-0.11738	0.01052	0.1116	0.804262	0.605954	0.676068	0.404178	0.517875	0.368757	0.336149	Beta-carotene synthesis
Photosystem genes
psaA	474	slr1834 P700 apoprotein subunit Ia psaA Length = 751	Highly similar to sp|P29254|PSAA_SYNY3 [Synechocystis_sp._(strain_PCC_6803)._] Photosystem I P700 chlorophyll A apoprotein A1 (PsaA).	Photosynthesis and respiration	5	0.0119	0.30506	0.19268	0.19858	-0.0442	-0.03598	-0.04672	0.755704	0.0470458	0.151636	0.211542	0.844807	0.418065	0.23439	Photosystem I
psaB	476	slr1835 P700 apoprotein subunit Ib psaB Length = 731	Highly similar to sp|P29255|PSAB_SYNY3 [Synechocystis_sp._(strain_PCC_6803)._] Photosystem I P700 chlorophyll A apoprotein A2 (PsaB).	Photosynthesis and respiration	5	-0.19336	0.26924	0.09244	0.11612	-0.18774	-0.73884	-0.97816	0.743845	0.302503	0.722097	0.69155	0.713601	0.0354511	0.0122058	Photosystem I
psaC	3989	ssl0563 photosystem I subunit VII psaC Length = 81	Highly similar to sp|P32422|PSAC_SYNY3 [Synechocystis_sp._(strain_PCC_6803)._] Photosystem I iron-sulfur center (Photosystem I subunit VII) (9 kDapolypeptide) (PSI-C) (PsaC).	Photosynthesis and respiration	3	0.094	0.426	0.1229	0.2817	0.0534	0.0660333	0.0715	0.795642	0.0097965	0.398167	0.0792625	0.881508	0.772713	0.73664	Photosystem I
psaD	2761	slr0737 photosystem I subunit II psaD Length = 141	Highly similar to sp|P19569|PSAD_SYNY3 [Synechocystis_sp._(strain_PCC_6803)._] Photosystem I reaction center subunit II (Photosystem I 16 kDapolypeptide) (PSI-D)	Photosynthesis and respiration	5	0.11114	0.2435	0.26648	0.19454	0.08384	0.28028	0.32682	0.766326	0.321382	0.174541	0.414067	0.723999	0.321141	0.252529	Photosystem I
psaE	446	ssr2831 photosystem I subunit IV psaE Length = 74	Highly similar to sp|P12975|PSAE_SYNY3 [Synechocystis_sp._(strain_PCC_6803)._] Photosystem I reaction center subunit IV (Photosystem I 8.1 kDaprotein) (P30 protein).	Photosynthesis and respiration	2	0.0258	0.41115	0.21945	0.44215	0.2189	0.34385	0.15905	0.970401	0.0238062	0.128864	0.0155108	0.364981	0.0758795	0.428848	Photosystem I
psaF	3393	sll0819 photosystem I reaction center subunit III precursor (PSI-F), plastocyanin (cyt c553) docking protein psaF Length = 165	Highly similar to str|Q4CB19|Q4CB19_CROWT Photosystem I reaction center protein PsaF, subunit III precursor [Crocosphaera watsonii].	Photosynthesis and respiration	5	-0.07024	0.19942	0.12394	0.02202	-0.0415	0.06116	0.0019	0.680033	0.300527	0.427986	0.712969	0.766318	0.736914	0.501836	Photosystem I
psaI	2821	smr0004 photosystem I subunit VIII psaI Length = 40	Similar to tr|A0YXZ5|A0YXZ5_9CYAN Photosystem I subunit VIII [Lyngbya sp. PCC 8106]	Photosynthesis and respiration	1	0.0627	0.3531	0.1936	0.1416	0.0098	-0.1274	-0.1659	0.909048	0.0440969	0.221053	0.455907	0.989056	0.578478	0.446377	Photosystem I
psaJ	3392	sml0008 photosystem I subunit IX psaJ Length = 40	Similar to tr|Q4CB20|Q4CB20_CROWT Photosystem I reaction centre, subunit IX / PsaJ precursor [Crocosphaera watsonii]	Photosynthesis and respiration	2	-0.1283	0.1832	0.16485	-0.0093	-0.0546	-0.04445	-0.1339	0.726422	0.360353	0.268027	0.329272	0.672843	0.740161	0.526733	Photosystem I
psaK1	3184	ssr0390 photosystem I reaction center subunit X psaK1 Length = 86	Highly similar to sp|P72712|PAK1_SYNY3 [Synechocystis_sp._(strain_PCC_6803)._] Photosystem I reaction center subunit psaK 1 precursor (Photosystem Isubunit X 1)	Photosynthesis and respiration	3	-0.0911333	0.1884	0.0144667	0.221733	-0.0421	-0.2276	-0.260433	0.838542	0.267581	0.909792	0.213321	0.926093	0.500002	0.422464	Photosystem I
psaK2	5244	sll0629 alternative photosystem I reaction center subunit X psaK2 Length = 128	Highly similar to sp|P74564|PSAK2_SYNY3 Photosystem I reaction center subunit psaK 2 precursor (Photosystem Isubunit X 2) [Synechocystis sp. (strain PCC 6803)]	Photosynthesis and respiration	3	-0.0935	0.350767	0.512233	0.824933	0.424033	0.359733	0.321133	0.894757	0.155577	0.0265306	0.00425723	0.25324	0.232152	0.305701	Photosystem I
psaL	2822	slr1655 photosystem I subunit XI psaL Length = 157	Highly similar to sp|P37277|PSAL_SYNY3 [Synechocystis_sp._(strain_PCC_6803)._] Photosystem I reaction center subunit XI (PSI-L) (PSI subunit V)	Photosynthesis and respiration	5	0.18194	0.49162	0.35728	0.38462	0.18636	0.3515	0.21672	0.499834	0.0033937	0.0132318	0.0170746	0.424136	0.0540723	0.233904	Photosystem I
psbA1	4371	slr1311 photosystem II D1 protein psbA2 Length = 360	Highly similar to sp|P51764|PSB2_MICAE [Microcystis_aeruginosa._] Photosystem Q(B) protein (32 kDa thylakoid membrane protein)(Photosystem II protein D1).	Photosynthesis and respiration	4	-0.445275	-0.143875	-0.278475	-0.423225	-0.491775	-0.713775	-0.7695	0.157425	0.468246	0.0975104	0.0349097	0.0783339	0.00636827	0.00611252	Photosystem II
psbA2	868	slr1311 photosystem II D1 protein psbA2 Length = 360	Highly similar to sp|P51764|PSB2_MICAE [Microcystis_aeruginosa._] Photosystem Q(B) protein (32 kDa thylakoid membrane protein)(Photosystem II protein D1)	Photosynthesis and respiration	6	-0.3243	-0.108283	-0.19545	-0.320783	-0.3938	-0.467633	-0.452017	0.213527	0.521967	0.176228	0.0558175	0.0942479	0.0363382	0.0921792	Photosystem II
psbV	4990	sll0258 cytochrome c550 psbV Length = 160	Highly similar to sp|P19129|C550_MICAE [Microcystis_aeruginosa._] Cytochrome c-550 (Cytochrome c550). Hypothetical start.	Photosynthesis and respiration	5	0.17552	0.32492	0.34154	0.41396	0.49876	0.53626	0.54646	0.683186	0.108244	0.0673564	0.0505288	0.103874	0.037086	0.0351801	Photosystem II
psbK	1293	sml0005 photosystem II PsbK protein psbK Length = 45	Similar to tr|Q3M4K0|Q3M4K0_ANAVT Photosystem II protein PsbK [Anabaena variabilis (strain ATCC 29413 / PCC 7937)].	Photosynthesis and respiration	2	-0.10775	-0.0213	-0.0481	0.14875	0.05055	-0.34895	-0.14065	0.837051	0.923254	0.797397	0.59267	0.889222	0.143925	0.599544	Photosystem II
psb27	5583	slr1645 photosystem II 11 kD protein psb27, psbZ Length = 135	Highly similar to sp|P74367|PS11_SYNY3 [Synechocystis_sp._(strain_PCC_6803)._] Photosystem II 11 kDa protein precursor	Photosynthesis and respiration	5	0.07264	-0.04094	-0.06542	0.23284	0.46922	0.53228	0.54392	0.657357	0.464219	0.6616	0.277412	0.058781	0.0494928	0.13055	Photosystem II
psbP	2468	sll1418 photosystem II oxygen-evolving complex 23K protein PsbP homolog psbP2 Length = 188	similar to tr|P73952|P73952 [Synechocystis_sp._(strain_PCC_6803)._] Sll1418 protein tr|P73952|P73952 [Synechocystis_sp._(strain_PCC_6803)._] Sll1418 protein	Photosynthesis and respiration	5	0.01078	0.01064	0.06014	0.15636	-0.02686	0.14052	0.2277	0.917273	0.890432	0.707463	0.312512	0.944857	0.451788	0.321528	Photosystem II
psb28	4328	slr1739 photosystem II 13 kDa protein homolog psb28-2 Length = 122	Highly similar to tr|P73731|P73731 [Synechocystis_sp._(strain_PCC_6803)._] Slr1739 protein.	Photosynthesis and respiration	4	-0.18125	-0.17995	-0.183425	-0.014875	-0.086325	-0.168975	-0.13675	0.535151	0.258871	0.203608	0.881417	0.797776	0.455	0.521824	Photosystem II
psbZ	3202	sll1281 photosystem II PsbZ protein psbZ, ycf9 Length = 62	Highly similar to sp|P73528|PSBZ_SYNY3 Photosystem II reaction center protein Z (PSII-Z) [Synechocystis sp. (strain PCC 6803)]	Photosynthesis and respiration	2	0.0752	0.1756	0.2992	0.14895	0.0984	0.2949	0.42985	0.885969	0.346022	0.0711848	0.455515	0.805804	0.175847	0.1066	Photosystem II
psbL	5911	smr0007 photosystem II PsbL protein psbL Length = 39	Highly similar to sp|Q8YQI0|PSBL_ANASP Photosystem II reaction center protein L (PSII-L) (PSII 5 kDaprotein) [Anabaena sp. (strain PCC 7120)]	Photosynthesis and respiration	1	-0.0376	0.0461	-0.0655	-0.1489	0.0416	0.1555	0.1596	0.955963	0.833309	0.754828	0.43268	0.938841	0.481991	0.469667	Photosystem II
4776	4776	ssr3451 cytochrome b559 alpha subunit psbE Length = 81	Highly similar to tr|Q4BV35|Q4BV35_CROWT Cytochrome b559, alpha subunit [Crocosphaera watsonii]	Photosynthesis and respiration	2	-0.02925	0.025	-0.04795	-0.13505	0.00305	0.09715	0.239	0.922012	0.856716	0.740225	0.279366	0.974691	0.534135	0.26224	Photosystem II
PsbU	5553	sll1194 photosystem II 12 kDa extrinsic protein psbU Length = 131	Highly similar to sp|Q55332|PSBU_SYNY3 Photosystem II 12 kDa extrinsic protein precursor (PS II complex 12kDa extrinsic protein) (PSII-U) [Synechocystis sp. (strain PCC 6803)]	Photosynthesis and respiration	4	-0.1643	0.050425	0.03895	0.245125	0.101375	-0.2649	-0.317325	0.720137	0.843932	0.879261	0.252956	0.817787	0.34434	0.298439	Photosystem II
PsbN	5537	smr0009 photosystem II PsbN protein psbN Length = 43	Similar to sp|P26286|PSBN_SYNY3 Photosystem II reaction center protein N (PSII-N) [Synechocystis sp. (strain PCC 6803)]	Photosynthesis and respiration	1	0.1166	0.0818	-0.0429	-0.2221	-0.2112	-0.0951	-0.0063	0.605481	0.517319	0.761585	0.0634302	0.226144	0.52886	0.973613	Photosystem II
psbC	3580	sll0851 photosystem II CP43 protein psbC Length = 472	Highly similar to sp|P09193|PSBC_SYNY3 [Synechocystis_sp._(strain_PCC_6803)._] Photosystem II 44 kDa reaction center protein (P6 protein) (CP43). Hypothetical start	Photosynthesis and respiration	5	0.00868	0.30412	0.1634	0.1427	0.1211	-0.17566	-0.25884	0.737411	0.123152	0.351551	0.440282	0.738765	0.15965	0.126074	Photosystem II
psbD1	3579	slr0927 photosystem II reaction center D2 protein psbD2 Length = 352	Highly similar to sp|P09192|PSBD_SYNY3 [Synechocystis_sp._(strain_PCC_6803)._] Photosystem II D2 protein (Photosystem Q(A) protein) (PSII D2protein).	Unknown	6	0.10265	0.195217	0.196533	-0.03205	0.0862167	0.2863	0.335867	0.813633	0.239602	0.175932	0.661391	0.816343	0.261548	0.186143	Photosystem II
psbO	4364	sll0427 photosystem II manganese-stabilizing polypeptide psbO Length = 274	Highly similar to sp|Q9R6W6|PSBO_CYAA5 [Cyanothece_(strain_ATCC_51142)._] Photosystem II manganese-stabilizing	Photosynthesis and respiration	5	-0.05726	0.18264	0.02462	0.14034	0.13066	-0.1453	-0.22008	0.937455	0.401313	0.861854	0.536181	0.708423	0.601722	0.487909	Photosystem II
psb29	658	sll1414 hypothetical protein Length = 240	Similar to tr|P73956|P73956 [Synechocystis_sp._(strain_PCC_6803)._] Sll1414 protein.	Hypothetical	5	-0.02682	-0.19516	-0.18522	-0.43908	0.1975	0.2023	0.27678	0.937115	0.0797204	0.074325	0.00185544	0.250777	0.203884	0.0858886	Photosystem II
psbQ	4959	sll1638 hypothetical protein Length = 149	Similar to tr|P73048|P73048 [Synechocystis_sp._(strain_PCC_6803)._] Sll1638 protein.	Hypothetical	5	-0.08032	-0.16866	-0.02042	0.06946	0.11166	0.1139	0.15284	0.747562	0.400833	0.802803	0.647444	0.72653	0.546618	0.468213	Photosystem II
psbI	1964	sml0001 photosystem II reaction center PsbI protein psbI Length = 38	highly similar to tr|Q4C9C6|Q4C9C6_CROWT Photosystem II reaction center protein PsbI precursor [Crocosphaera watsonii]	Photosynthesis and respiration	1	-0.0331	0.0344	-0.098	-0.1528	-0.0953	-0.086	-0.0545	0.955963	0.860699	0.527911	0.341684	0.760292	0.686552	0.804079	Photosystem II
psbH	1588	ssl2598 photosystem II PsbH protein psbH Length = 64	highly similar to sp|P14835|PSBH_SYNY3 [Synechocystis_sp._(strain_PCC_6803)._] Photosystem II reaction center H protein	Photosynthesis and respiration	1	-0.0683	-0.0332	-0.0116	-0.0649	0.0348	-0.0472	-0.0542	0.873386	0.866053	0.959316	0.741245	0.941672	0.844005	0.805078	Photosystem II
psbW	4806	sll1398 photosystem II reaction center 13 kDa protein psb28, psbW, psb13, ycf79 Length = 112	Highly similar to sp|Q55356|PSBW_SYNY3 [Synechocystis_sp._(strain_PCC_6803)._] Photosystem II reaction center W protein (Photosystem II 13 kDaprotein)	Photosynthesis and respiration	3	0.1038	0.0583	0.0647667	0.178333	0.3234	0.326467	0.143267	0.707256	0.699179	0.658191	0.21757	0.124164	0.0694402	0.380286	Photosystem II
CO2-concentrating mechanism genes
ndhD4	1459	sll0027 NADH dehydrogenase subunit 4 (involved in constitutive, low affinity CO2 uptake) ndhD4 Length = 507	highly similar to tr|Q4C1S0|Q4C1S0_CROWT Proton-translocating NADH-quinone oxidoreductase, chain M(EC 1.6.99.5) [Crocosphaera watsonii]	Photosynthesis and respiration	5	0.17862	0.13638	0.11114	0.31338	0.20852	0.49772	0.48322	0.502293	0.409431	0.458129	0.0893914	0.375797	0.0283385	0.0283309	CO2 uptake
chpY	1545	sll1734 protein involved in low CO2-inducible, high affinity CO2 uptake cupA Length = 431	highly similar to tr|P73393|P73393 [Synechocystis_sp._(strain_PCC_6803)._] Sll1734 protein	Photosynthesis and respiration	5	-0.6222	-0.67676	-0.78008	-0.54072	-0.30048	-0.20048	-0.16722	0.101674	0.00849398	0.00188962	0.0329325	0.415253	0.528451	0.572571	CO2 uptake
ndhD3	1546	sll1733 NADH dehydrogenase subunit 4 (involved in low CO2-inducible, high affinity CO2 uptake) ndhD3 Length = 502	highly similar to tr|P73394|P73394 [Synechocystis_sp._(strain_PCC_6803)._] NADH dehydrogenase subunit 4	Photosynthesis and respiration	5	-0.72878	-0.8146	-0.8235	-0.58336	-0.27886	0.01326	-0.0536	0.0786888	0.00401438	0.00230692	0.026103	0.492828	0.873783	0.864523	CO2 uptake
ecaB	1547	slr0051 periplasmic beta-type carbonic anhydrase ecaB Length = 263	similar to tr|Q55136|Q55136 [Synechocystis_sp._(strain_PCC_6803)._] Carbonic anhydrase	Photosynthesis and respiration	5	-0.3703	-0.36216	-0.491	-0.28634	-0.0378	0.19124	0.17038	0.166709	0.0305994	0.00434996	0.0851308	0.882592	0.35936	0.436015	Carbonic anhydrase
ndhF3	1548	sll1732 NADH dehydrogenase subunit 5 (involved in low CO2-inducible, high affinity CO2 uptake) ndhF3 Length = 615	highly similar to tr|P73395|P73395 [Synechocystis_sp._(strain_PCC_6803)._] NADH dehydrogenase subunit 5	Photosynthesis and respiration	5	-0.9018	-1.06584	-1.2861	-1.0531	-0.50634	-0.2621	-0.34172	0.031858	0.00043448	6.794e-05	0.00062194	0.131204	0.353028	0.222414	CO2 uptake
ccmR	1549	sll1594 ndhF3 operon transcriptional regulator, LysR family protein ndhR Length = 316	highly similar to tr|P73862|P73862 [Synechocystis_sp._(strain_PCC_6803)._] Rubisco operon transcriptional regulator	Regulatory functions	5	-1.96564	-3.2071	-4.15206	-4.02204	-3.47872	-2.25218	-2.11916	0.0345619	0.00010512	9.52e-06	3.314e-05	0.0011011	0.0027524	0.0046227	Transcriptional regulator
chpX	1842	slr1302 protein involved in constitutive low affinity CO2 uptake cupB Length = 382	highly similar to A0ZBR7_NODSP CO2 hydration protein [Nodularia spumigena CCY9414] Length = 377.	Photosynthesis and respiration	5	-0.08678	-0.1396	-0.2032	-0.13416	-0.17906	-0.10574	-0.08638	0.58828	0.328941	0.129645	0.349199	0.396031	0.450301	0.45265	CO2 uptake
ccmR2	2166	sll1594 ndhF3 operon transcriptional regulator, LysR family protein ndhR Length = 316	Similar to Q4C7H5_CROWT Regulatory protein, LysR:LysR, substrate-binding [Crocosphaera watsonii] Length = 309.	Regulatory functions	5	0.02818	-0.79362	-1.77754	-1.77546	-1.05482	-0.29592	-0.38954	0.790495	0.00440976	1.724e-05	2.982e-05	0.00569056	0.23765	0.228216	Transcriptional regulator
cmpD	2177	slr0044 bicarbonate transport system ATP-binding protein cmpD Length = 282	highly similar to tr|Q55463|Q55463 [Synechocystis_sp._(strain_PCC_6803)._] Nitrate transport protein; NrtD	Transport and binding proteins	5	-1.5079	-1.28186	-1.69408	-1.4056	-1.25124	-1.43508	-1.51012	0.284195	0.206591	0.0504207	0.0777901	0.288397	0.147399	0.1411	Bicarbonate uptake
cmpC	2178	slr0043 bicarbonate transport system ATP-binding protein cmpC Length = 667	highly similar to tr|Q55462|Q55462 [Synechocystis_sp._(strain_PCC_6803)._] Nitrate transport protein; NrtC	Transport and binding proteins	5	-2.22988	-3.19782	-4.1188	-3.37622	-3.31504	-3.37364	-3.45486	0.144567	0.00293038	0.00033118	0.00261606	0.0249762	0.00817226	0.00783844	Bicarbonate uptake
cmpB	2180	slr0041 bicarbonate transport system permease protein cmpB Length = 280	Highly similar to Q6WIF6_SYNP8 CmpB [Synechococcus sp. (strain PCC 8801 / RF-1) (Cyanothece PCC 8801)] Length = 280.	Transport and binding proteins	5	-2.62078	-4.18668	-5.12635	-4.4573	-4.3955	-4.11998	-4.10182	0.103652	0.00080095	0.000113825	0.00072685	0.0088041	0.00362018	0.00433492	Bicarbonate uptake
cmpA	2181	slr0040 bicarbonate transport system substrate-binding protein cmpA Length = 452	Similar to Q3MED5_ANAVT Bicarbonate transport system substrate-binding protein [Anabaena variabilis (strain ATCC 29413 / PCC 7937)] Length = 458.	Transport and binding proteins	5	-1.90446	-3.93778	-6.17704	-5.79318	-5.22574	-4.79296	-4.65042	0.248517	0.00121572	3.52e-05	0.0001633	0.0041343	0.00166988	0.00251766	Bicarbonate uptake
rbcS	2530	slr0012 ribulose bisphosphate carboxylase small subunit rbcS Length = 113	tr|Q0P7L3|Q0P7L3_MICAE Ribulose 1,5-bisphosphate carboxylase/oxygenase small subunit(EC 4.1.1.39) [Microcystis aeruginosa]	Photosynthesis and respiration	3	-0.2912	-0.312267	-0.431333	-0.0160667	0.214767	0.0437	0.0089	0.689925	0.400967	0.216877	0.772101	0.746856	0.603645	0.681087	RuBisCO
rbcX	2531	slr0011 possible Rubisco chaperonin rbcX Length = 136	tr|Q798C9|Q798C9_MICAE RbcX protein (Putative rubisco chaperonin) [Microcystis aeruginosa]	Photosynthesis and respiration	5	-0.26848	-0.42526	-0.38912	-0.09688	0.22088	0.29494	0.31582	0.630037	0.129125	0.128201	0.794648	0.673661	0.401943	0.368915	RuBisCO
rbcL	2532	slr0009 ribulose bisphosphate carboxylase large subunit rbcL Length = 470	Highly similar to sp|P54205|RBL_SYNY3 Ribulose bisphosphate carboxylase large chain (EC 4.1.1.39) (RuBisCOlarge subunit) [Synechocystis sp. (strain PCC 6803)]	Photosynthesis and respiration	5	-0.1889	-0.36484	-0.40104	-0.07454	0.2597	0.3721	0.40664	0.693124	0.107669	0.0598534	0.81058	0.478911	0.191646	0.174783	RuBisCO
ccmN	2533	sll1032 carbon dioxide concentrating mechanism protein CcmN, putative carboxysome assembly protein ccmN Length = 241	Weakly similar to Q4C8Y4_CROWT Transferase hexapeptide repeat [Crocosphaera watsonii] Length = 240.	Photosynthesis and respiration	5	-0.40692	-0.45166	-0.45262	-0.01054	0.2445	0.17474	0.14956	0.350159	0.0776646	0.0521575	0.976662	0.574861	0.605671	0.65161	Carboxysome
ccmO	3425	slr0436 carbon dioxide concentrating mechanism protein CcmO ccmO Length = 297	Highly similar to sp|Q55121|Y436_SYNY3 [Synechocystis_sp._(strain_PCC_6803)._] Hypothetical protein slr0436.	Photosynthesis and respiration	9	-0.1552	-0.115178	-0.0917111	0.0727444	0.150633	0.220244	0.228289	0.713415	0.504757	0.602515	0.661077	0.625121	0.432227	0.436947	Carboxysome
ccmK3	3718	slr1839 carbon dioxide concentrating mechanism protein CcmK homolog 4, putative carboxysome assembly protein ccmK4 Length = 112	Highly similar to sp|P73407|CCMK4_SYNY3 Carbon dioxide concentrating mechanism protein ccmK homolog 4 [Synechocystis sp. (strain PCC 6803)]	Photosynthesis and respiration	4	-0.17875	-0.19985	0.086925	0.134725	0.27295	0.1804	0.2635	0.594787	0.251515	0.634351	0.490677	0.306138	0.410151	0.220507	Carboxysome
ecaA	4566		Similar to sp|P94170|CAH_ANASP [Anabaena_sp._(strain_PCC_7120)._] Carbonic anhydrase precursor (EC 4.2.1.1)(Carbonate dehydratase); hypothetical start	Photosynthesis and respiration	5	-0.03954	-0.10512	-0.1864	-0.2492	-0.1774	-0.21308	-0.13206	0.909131	0.417834	0.262864	0.28863	0.568581	0.326361	0.573494	Carbonic anhydrase
bicA	4911	sll0834 low affinity sulfate transporter Length = 564	Highly similar to Q8YXB1_ANASP Sulfate permease family protein [Anabaena sp. (strain PCC 7120)] Length = 573.	Transport and binding proteins	5	-0.60584	-2.23174	-4.53174	-4.56218	-3.32658	-2.17144	-1.73498	0.105514	3.94e-06	0	0	3.16e-06	1.096e-05	9.848e-05	Bicarbonate uptake
nhaS3	4912	sll0689 Na+/H+ antiporter nhaS3 Length = 461	Highly similar to tr|Q8YXB2|Q8YXB2 [Anabaena_sp._(strain_PCC_7120)._] Na+/H+ antiporter. Hypothetical start.	Transport and binding proteins	5	-0.65782	-2.35304	-4.45958	-4.26934	-3.18552	-2.27028	-1.79814	0.121517	8.3e-06	0	2e-08	8.66e-06	1.802e-05	0.00017772	Na+/H+ antiporter
ndhF4	5045	sll0026 NADH dehydrogenase subunit 5 (involved in constitutive, low affinity CO2 uptake) ndhF4 Length = 634	Highly similar to tr|Q4C1R9|Q4C1R9_CROWT NAD(P)H dehydrogenase, subunit NdhF3 (EC 1.6.99.5) [Crocosphaera watsonii]	Photosynthesis and respiration	5	0.09886	0.02994	0.37536	0.67102	0.8924	0.95174	0.70322	0.799076	0.78587	0.0329886	0.00360224	0.00720258	0.00180282	0.0162147	CO2 uptake
ccmK2	5495	sll1028 carbon dioxide concentrating mechanism protein CcmK ccmK2 Length = 103	Highly similar to tr|Q4C8Y8|Q4C8Y8_CROWT Microcompartments protein [Crocosphaera watsonii].	Photosynthesis and respiration	3	-0.261533	-0.247567	-0.211967	0.0589667	0.226367	0.234233	0.2477	0.525485	0.266906	0.310904	0.84936	0.545932	0.396302	0.374063	Carboxysome
ccaA	5538	slr1347 beta-type carbonic anhydrase localized in the carboxysome Length = 311	Highly similar to tr|Q4C1Y0|Q4C1Y0_CROWT Carbonate dehydratase (EC 4.2.1.1) [Crocosphaera watsonii]	Photosynthesis and respiration	5	0.0618	-0.05828	0.17482	0.18278	0.35076	0.60606	0.62908	0.883156	0.749603	0.219992	0.266381	0.127866	0.0058563	0.00526102	Carbonic anhydrase
ccmM	5695	sll1031 carbon dioxide concentrating mechanism protein CcmM, putative carboxysome structural protein ccmM Length = 687	Similar to Q4C8Y5_CROWT Carbonate dehydratase (EC 4.2.1.1) [Crocosphaera watsonii] Length = 669. P72758_SYNY3 Carbon dioxide concentrating mechanism protein; CcmM [Synechocystis sp. (strain PCC 6803)] Length = 687	Photosynthesis and respiration	5	-0.3643	-0.36096	-0.28772	0.03628	0.2309	0.1876	0.1758	0.429104	0.167591	0.234951	0.92796	0.619566	0.592915	0.616154	Carboxysome
ccmK4	5855	slr1838 carbon dioxide concentrating mechanism protein CcmK homolog 3, putative carboxysome assembly protein ccmK3 Length = 103	Highly similar to sp|P73406|CCMK3_SYNY3 Carbon dioxide concentrating mechanism protein ccmK homolog 3 [Synechocystis sp. (strain PCC 6803)]	Photosynthesis and respiration	4	-0.134975	-0.1936	0.197125	0.3378	0.4556	0.39825	0.439425	0.640364	0.19326	0.148992	0.0291302	0.0437243	0.0371271	0.0265386	Carboxysome
ccmL	6196	sll1030 carbon dioxide concentrating mechanism protein CcmL, putative carboxysome assembly protein ccmL Length = 100	Highly similar to Q4C8Y6_CROWT Ethanolamine utilization protein EutN/carboxysome structural proteinCcml [Crocosphaera watsonii] Length = 101.	Photosynthesis and respiration	4	-0.282125	-0.3228	-0.218025	0.031325	0.2047	0.3563	0.316225	0.520675	0.176633	0.337742	0.928957	0.634591	0.221391	0.286304	Carboxysome
C metabolism genes
cbbZ	4853	sll1349 phosphoglycolate phosphatase Length = 221	Higly similar to tr|P73525|P73525 [Synechocystis_sp._(strain_PCC_6803)._] Phosphoglycolate phosphatase.	Energy metabolism	5	-0.0274	0.01124	0.06506	-0.10192	-0.15128	0.07256	0.06692	0.949995	0.791529	0.680942	0.610609	0.618496	0.665872	0.688018	C2 cycle
5105	5105	slr0586 hypothetical protein Length = 257	Simiar to the Nter part of tr|Q8YS33|Q8YS33_ANASP Alr3258 protein [Anabaena sp. (strain PCC 7120)]	Hypothetical	2	0.04105	0.2615	0.245	-0.02315	0.20215	0.043	0.2292	0.912833	0.0327131	0.0259365	0.875865	0.288456	0.809972	0.109135	C2 cycle
glcD	2797	sll0404 glycolate oxidase subunit GlcD glcD Length = 492	Highly similar to Q4BWZ8_CROWT Glycolate oxidase subunit GlcD (EC 1.1.2.4) [Crocosphaera watsonii] Length = 485	Energy metabolism	5	0.00518	-0.0991	-0.3331	-0.28016	-0.18244	-0.12018	-0.10546	0.793244	0.467669	0.0180377	0.0460125	0.37648	0.261231	0.333502	C2 cycle
glcF	4338	sll1831 glycolate oxidase subunit, (Fe-S)protein Length = 460	Highly similar to tr|Q8YZ64|Q8YZ64 [Anabaena_sp._(strain_PCC_7120)._] Glycolate oxidase subunit (Fe-S) protein.	Energy metabolism	5	-0.05088	-0.10914	-0.12464	-0.0131	0.09976	0.0231	-0.0043	0.908554	0.4975	0.389833	0.938537	0.722354	0.861225	0.902121	C2 cycle
5118	5118	sll1559 soluble hydrogenase 42 kD subunit Length = 384	Highly similar to tr|P74281|P74281 [Synechocystis_sp._(strain_PCC_6803)._] Soluble hydrogenase 42 kD subunit	Other categories	5	0.01926	0.13426	-0.14516	0.2913	-0.05778	-0.51406	-0.50482	0.957941	0.420901	0.329219	0.0739718	0.751658	0.019606	0.018782	C2 cycle
glyA	1726	sll1931 serine hydroxymethyltransferase glyA Length = 427	highly similar to sp|Q8YMW8|GLYA_ANASP Serine hydroxymethyltransferase (EC 2.1.2.1) (Serine methylase)(SHMT) [Anabaena sp. (strain PCC 7120)]	Amino acid biosynthesis	5	0.14444	0.12486	-0.24268	-0.31734	-0.16416	-0.02978	-0.07648	0.609765	0.376647	0.071817	0.0407292	0.448071	0.428185	0.321067	C2 cycle
serA	3464	sll1908 D-3-phosphoglycerate dehydrogenase serA Length = 526	Highly similar to sp|P73821|SERA_SYNY3 [Synechocystis_sp._(strain_PCC_6803)._] D-3-phosphoglycerate dehydrogenase (EC 1.1.1.95) (PGDH).	Amino acid biosynthesis	5	-0.1973	-0.04774	0.0181	0.20836	0.0166	-0.17986	-0.39484	0.400443	0.69094	0.797954	0.196801	0.863918	0.338409	0.0333727	C2 cycle
ilvG	3465	slr2088 acetohydroxy acid synthase ilvG Length = 621	Highly similar to tr|Q4C8C7|Q4C8C7_CROWT Acetolactate synthase, large subunit, biosynthetic type [Crocosphaera watsonii]	Amino acid biosynthesis	5	0.08908	0.21828	0.20928	0.1315	0.17338	0.08984	0.318	0.781866	0.195405	0.172294	0.4763	0.526518	0.67174	0.138405	Glycerate pathway
ilvB	864	sll1981 acetolactate synthase ilvB Length = 550	Highly similar to tr|P73918|P73918 [Synechocystis_sp._(strain_PCC_6803)._] Acetolactate synthase	Amino acid biosynthesis	5	-0.0298	-0.14182	-0.20372	0.12294	0.31842	-0.02802	-0.14698	0.882834	0.29817	0.0941887	0.392796	0.117768	0.75056	0.376987	Glycerate pathway
4195	4195	slr0229 3-hydroxyisobutyrate dehydrogenase Length = 290	Highly similar to tr|A0YX85|A0YX85_9CYAN 3-hydroxyacid dehydrogenase [Lyngbya sp. PCC 8106]	Unknown	5	0.0693	0.0986	0.17108	0.23294	0.17972	0.11224	-0.01158	0.868659	0.62856	0.252366	0.178678	0.53226	0.562104	0.643973	Glycerate pathway
cbbR	556	sll0998 LysR family transcriptional regulator ycf30 Length = 345	Highly similar to tr|Q4BZ93|Q4BZ93_CROWT Regulatory protein, LysR:LysR, substrate-binding [Crocosphaera watsonii].	Regulatory functions	5	0.01318	-0.26738	-0.28052	-0.10888	0.11988	0.30528	0.36748	0.683887	0.176867	0.0902554	0.262181	0.702173	0.144917	0.102362	Calvin-Benson cycle
gap2	4508	sll1342 NAD(P)-dependent glyceraldehyde-3-phosphate dehydrogenase gap2 Length = 337	Highly similar to tr|Q4BX75|Q4BX75_CROWT Glyceraldehyde-3-phosphate dehydrogenase, type I (EC 1.2.1.12) [Crocosphaera watsonii]	Photosynthesis and respiration	5	-0.02274	0.01976	-0.05682	-0.10396	0.26806	0.1629	0.1436	0.922356	0.819859	0.779205	0.62249	0.32732	0.459523	0.526316	Calvin-Benson cycle
gap1	2286	slr0884 glyceraldehyde 3-phosphate dehydrogenase 1 (NAD+) gap1 Length = 354	highly similar to sp|P80506|G3P1_ANASP [Anabaena_sp._(strain_PCC_7120)._] Glyceraldehyde-3-phosphate dehydrogenase 1 (EC 1.2.1.12) (GAPDH 1)	Energy metabolism	5	0.15404	0.38844	0.34088	0.7097	-0.2636	-0.01514	-0.16668	0.77276	0.0858332	0.0947969	0.00686818	0.445613	0.5638	0.509446	Calvin-Benson cycle
pgk	2454	slr0394 phosphoglycerate kinase pgk Length = 400	highly similar to tr|Q4C7V3|Q4C7V3_CROWT Phosphoglycerate kinase (EC 2.7.2.3) [Crocosphaera watsonii] .	Energy metabolism	5	-0.1081	-0.00478	-0.12682	-0.02146	0.19834	-0.09366	-0.0687	0.778104	0.842286	0.437307	0.900665	0.485244	0.736854	0.785961	Calvin-Benson cycle
tpi	5206	slr0783 triosephosphate isomerase tpi Length = 242	Highly similar to tr|Q84D12|Q84D12 [Microcystis_aeruginosa._] Triosephosphate isomerase (Fragment)	Photosynthesis and respiration	5	-0.0568	-0.17802	-0.29792	-0.58904	0.22054	0.17798	0.32016	0.904553	0.278075	0.0486172	0.00344852	0.419391	0.412304	0.122588	Calvin-Benson cycle
zwf	2448	slr1843 glucose 6-phosphate dehydrogenase zwf Length = 509	highly similar to tr|Q4C2R2|Q4C2R2_CROWT Glucose-6-phosphate dehydrogenase (EC 1.1.1.49) [Crocosphaera watsonii]	Energy metabolism	5	0.348	0.50308	0.7601	0.9034	-0.01854	0.3329	0.52744	0.493513	0.0710369	0.00648114	0.00487824	0.889146	0.346268	0.133772	Glycolysis and oxidative pentose phosphate pathway
pgi	942	slr1349 glucose-6-phosphate isomerase Length = 531	Highly similar to Q4C469_CROWT Glucose-6-phosphate isomerase (EC 5.3.1.9) [Crocosphaera watsonii] Length = 528.	Energy metabolism	5	0.09306	0.19566	0.30066	0.19338	0.29082	0.495	0.52676	0.785207	0.205347	0.0335067	0.277089	0.203483	0.0262296	0.0166686	Glycolysis and oxidative pentose phosphate pathway
pfkA1	2807	sll1196 phosphofructokinase Length = 361	Highly similar to sp|P72830|K6P1_SYNY3 [Synechocystis_sp._(strain_PCC_6803)._] 6-phosphofructokinase 1 (EC 2.7.1.11) (Phosphofructokinase 1)(Phosphohexokinase 1)	Energy metabolism	5	-0.08644	0.11716	0.16738	0.75898	-0.0532	-0.17492	-0.47614	0.811702	0.528877	0.312441	0.00108538	0.889713	0.439798	0.0776244	Glycolysis and oxidative pentose phosphate pathway
4300	4300	sll0745 phosphofructokinase Length = 384	Highly similar to sp|Q55988|K6P2_SYNY3 [Synechocystis_sp._(strain_PCC_6803)._] 6-phosphofructokinase 2 (EC 2.7.1.11) (Phosphofructokinase 2)(Phosphohexokinase 2).	Energy metabolism	5	0.14982	0.22728	0.13096	0.48344	-0.16828	-0.00766	-0.08616	0.669938	0.164638	0.409255	0.0112324	0.582601	0.89056	0.64184	Glycolysis and oxidative pentose phosphate pathway
862	862	slr1124 phosphoglycerate mutase Length = 443	Highly similar to tr|Q8YRV4|Q8YRV4 [Anabaena_sp._(strain_PCC_7120)._] Phosphoglycerate mutase	Energy metabolism	5	-0.13806	0.1642	-0.0356	-0.17104	-0.19614	-0.34348	-0.5214	0.687293	0.323489	0.793755	0.317997	0.442611	0.189176	0.0240715	Glycolysis and oxidative pentose phosphate pathway
4919	4919	slr1748 probable phosphoglycerate mutase Length = 214	Highly similar to tr|P73454|P73454 [Synechocystis_sp._(strain_PCC_6803)._] Slr1748 protein.	Other categories	5	-0.06738	0.2137	0.2337	0.3412	0.24704	-0.2802	-0.41892	0.822169	0.10967	0.0566388	0.0168714	0.204463	0.105932	0.0665651	Glycolysis and oxidative pentose phosphate pathway
eno	6528	slr0752 enolase Length = 432	highly similar to ENO_SYNY3 Enolase (EC 4.2.1.11) (2-phosphoglycerate dehydratase) (2-phospho-D-glycerate hydro-lyase) [Synechocystis sp. (strain PCC 6803)] Length = 432.	Energy metabolism	2	0.07775	0.45485	0.34955	0.51715	0.0331	-0.15795	-0.1501	0.832195	0.0070323	0.0167161	0.0039271	0.944239	0.400876	0.428147	Glycolysis and oxidative pentose phosphate pathway
4761	4761	sll1275 pyruvate kinase 2 Length = 591	Highly similar to tr|Q4CA39|Q4CA39_CROWT Pyruvate kinase [Crocosphaera watsonii]	Energy metabolism	5	-0.06006	0.06088	0.1567	0.30506	0.42546	0.27142	0.03764	0.838713	0.685817	0.202229	0.0420333	0.0534418	0.0991462	0.75234	Glycolysis and oxidative pentose phosphate pathway
628	628	sll0587 pyruvate kinase Length = 473	Similar to tr|Q8DLH6|Q8DLH6 [Synechococcus_elongatus_(Thermosynechococcus_elongatus)._] Pyruvate kinase.	Unknown	5	0.47892	0.36408	0.46108	0.523	0.10356	0.58708	0.87952	0.0776339	0.0273374	0.00577732	0.00524386	0.723984	0.00969038	0.00140302	Glycolysis and oxidative pentose phosphate pathway
5643	5643	sll0587 pyruvate kinase Length = 473	similarity to Nter of tr|Q7NG50|Q7NG50 [Gloeobacter_violaceus._] Pyruvate kinase	Energy metabolism	5	0.05772	0.3227	0.62552	0.63206	-0.06868	0.08462	0.00174	0.908799	0.0589356	0.00124688	0.00253862	0.827957	0.676722	0.936606	Glycolysis and oxidative pentose phosphate pathway
5946	5946	sll1721 pyruvate dehydrogenase E1 component, beta subunit Length = 324	Higly similar to P73405_SYNY3 Pyruvate dehydrogenase E1 beta subunit [Synechocystis sp. (strain PCC 6803)] Length = 324	Energy metabolism	5	-0.00054	-0.03504	-0.11412	-0.0481	0.0288	0.07436	0.14704	0.75604	0.595251	0.302324	0.562078	0.750667	0.550008	0.385713	Glycolysis and oxidative pentose phosphate pathway
665	665	slr1934 pyruvate dehydrogenase E1 component, alpha subunit Length = 342	Highly similar to tr|Q8YTK9|Q8YTK9 [Anabaena_sp._(strain_PCC_7120)._] Pyruvate dehydrogenase E1 component, alpha subunit.	Energy metabolism	5	-0.08934	-0.01458	0.0426	0.03636	0.07518	-0.02024	-0.08032	0.717188	0.863246	0.73429	0.634244	0.696543	0.652275	0.551613	Glycolysis and oxidative pentose phosphate pathway
4658	4658	sll1841 pyruvate dehydrogenase dihydrolipoamide acetyltransferase component (E2) Length = 433	Highly similar to Q4C2L7_CROWT Biotin/lipoyl attachment:Catalytic domain of components of variousdehydrogenase complexes:E3 binding [Crocosphaera watsonii] Length = 429.	Energy metabolism	5	-0.1933	-0.17446	-0.44328	-0.2591	-0.13178	-0.31884	-0.54618	0.46156	0.196629	0.0019817	0.0802538	0.591808	0.0965467	0.0072459	Glycolysis and oxidative pentose phosphate pathway
nifj	4303	sll0741 pyruvate flavodoxin oxidoreductase Length = 1199	Highly similar to|Q4BYB3_CROWT Pyruvate decarboxylase:4Fe-4S ferredoxin, iron-sulfur binding:Pyruvateferredoxin/flavodoxin oxidoreductase:Pyruvate flavodoxin/ferredoxinoxidoreductase, N-terminal [Crocosphaera watsonii] Length = 1210	Photosynthesis and respiration	5	0.31946	0.45362	0.27412	0.71738	-0.317	-0.00166	-0.18726	0.533464	0.0974958	0.290203	0.0156802	0.478979	0.887132	0.609437	Glycolysis and oxidative pentose phosphate pathway
ppc	1728	sll0920 phosphoenolpyruvate carboxylase ppc Length = 1034	Highly similar to sp|P74299|CAPP_SYNY3 Phosphoenolpyruvate carboxylase (EC 4.1.1.31) (PEPCase) (PEPC) [Synechocystis sp. (strain PCC 6803)]	Energy metabolism	5	-0.09556	0.113	0.4091	0.33396	0.16548	0.04212	0.16746	0.750945	0.516613	0.0106107	0.0538651	0.541692	0.733006	0.446053	Glycolysis and oxidative pentose phosphate pathway
5068	5068	sll0402 aspartate aminotransferase aspC Length = 389	Highly similar to tr|Q8YMS6|Q8YMS6 [Anabaena_sp._(strain_PCC_7120)._] Aspartate aminotransferase	Unknown	5	0.13066	0.44276	0.73784	0.84828	-0.0431	0.03252	-0.07284	0.737768	0.0177636	0.00061446	0.0005561	0.678437	0.833611	0.727355	Glycolysis and oxidative pentose phosphate pathway
2629	2629	slr0721 malic enzyme Length = 463	highly similar to tr|P72661|P72661 [Synechocystis_sp._(strain_PCC_6803)._] Malic enzyme	Energy metabolism	5	0.09206	0.31634	0.10958	-0.00438	0.02934	0.04692	-0.17878	0.861548	0.0982456	0.561606	0.928099	0.918314	0.812403	0.4574	Glycolysis and oxidative pentose phosphate pathway
gltA	4674	sll0401 citrate synthase Length = 394	Highly similar to sp|Q59977|CISY_SYNY3 Citrate synthase (EC 2.3.3.1) [Synechocystis sp. (strain PCC 6803)]	Energy metabolism	5	0.37094	0.60698	0.7742	0.88	-0.14444	0.09668	0.17732	0.403645	0.0240265	0.00419086	0.00389812	0.740676	0.756362	0.657413	Citric acid cycle
acnB	5675	slr0665 aconitate hydratase Length = 868	Highly similar to sp|P74582|ACON2_SYNY3 Aconitate hydratase 2 (EC 4.2.1.3) (Citrate hydro-lyase 2) (Aconitase2) [Synechocystis sp. (strain PCC 6803)]	Other categories	5	0.07088	0.21774	0.0273	-0.16768	-0.30708	-0.38316	-0.2651	0.885476	0.265634	0.916653	0.43141	0.294244	0.0907364	0.273993	Citric acid cycle
icd	1980	slr1289 isocitrate dehydrogenase (NADP+) icd Length = 475	highly similar to sp|P50214|IDH_ANASP [Anabaena_sp._(strain_PCC_7120)._] Isocitrate dehydrogenase [NADP] (EC 1.1.1.42)(Oxalosuccinatedecarboxylase) (IDH) (NADP+-specific ICDH) (IDP)	Energy metabolism	5	0.14656	0.4336	0.639	0.9549	-0.02578	0.16472	-0.00904	0.807411	0.069373	0.00951048	0.00218166	0.934802	0.650954	0.67281	Citric acid cycle
fumC	4474	slr0018 fumarase Length = 466	Very similar to sp|Q89XM2|FMC2_BRAJA [Bradyrhizobium_japonicum._] Fumarate hydratase class II 2 (EC 4.2.1.2) (Fumarase C 2)	Energy metabolism	5	0.01058	0.16908	0.23068	0.14496	-0.02636	-0.30826	-0.22586	0.844092	0.278702	0.0796603	0.459963	0.694171	0.23364	0.391046	Citric acid cycle
sdhA	5037	slr1233 succinate dehydrogenase flavoprotein subunit Length = 575	Highly similar to tr|P73479|P73479 [Synechocystis_sp._(strain_PCC_6803)._] Succinate dehydrogenase flavoprotein subunit	Energy metabolism	5	0.25366	0.44108	0.28158	0.8856	-0.00778	-0.21804	-0.46672	0.608741	0.106379	0.264939	0.00484224	0.87658	0.529189	0.14932	Citric acid cycle
sdhB	5962	sll1625 succinate dehydrogenase iron- sulphur protein subunit Length = 331	Highly similar to tr|P73723|P73723_SYNY3 Succinate dehydrogenase iron-sulphur protein subunit [Synechocystis sp. (strain PCC 6803)]	Energy metabolism	5	0.12494	0.1895	0.04768	0.29278	-0.14144	-0.0597	-0.13614	0.754834	0.308143	0.823088	0.12619	0.685603	0.751361	0.619925	Citric acid cycle
C storage genes
phaC	4967	slr1830 poly(3-hydroxyalkanoate) synthase phaC Length = 378	Highly similar to tr|Q8RT55|Q8RT55 [Synechococcus_sp._MA19._] PhaC.	Central intermediary metabolism	5	0.30356	0.58114	0.85636	1.13206	-0.02732	0.29898	0.19722	0.422591	0.0132997	0.00078124	0.00033316	0.932909	0.266171	0.491031	Polyhydroxyalkanoate storage
phaA	4962	slr1993 PHA-specific beta-ketothiolase phaA Length = 409	Highly similar to tr|P73825|P73825 [Synechocystis_sp._(strain_PCC_6803)._] Acetyl coenzyme A acetyltransferase (Thiolase). Hypothetical start.	Central intermediary metabolism	5	0.4685	0.78302	0.8876	1.17644	-0.01868	0.4523	0.2728	0.329123	0.0116536	0.0039001	0.0014867	0.976825	0.18935	0.45514	Polyhydroxyalkanoate storage
phaB	4963	slr1994 PHA-specific acetoacetyl-CoA reductase phaB Length = 240	Highly similar to sp|P73826|FAG2_SYNY3 [Synechocystis_sp._(strain_PCC_6803)._] 3-oxoacyl-[acyl-carrier-protein] reductase 2 (EC 1.1.1.100) (3-ketoacyl-acyl carrier protein reductase 2).	Central intermediary metabolism	5	0.36712	0.67542	0.8989	1.15004	0.04104	0.404	0.25558	0.322036	0.00567096	0.00052528	0.00029622	0.925709	0.132762	0.364226	Polyhydroxyalkanoate storage
phaE	4966	slr1829 putative poly(3-hydroxyalkanoate) synthase component phaE Length = 330	Similar to tr|P73389|P73389 [Synechocystis_sp._(strain_PCC_6803)._] Slr1829 protein.	Central intermediary metabolism	5	0.34886	0.66546	0.91118	1.20374	-0.03256	0.3197	0.14338	0.414059	0.0116647	0.00105656	0.0004541	0.947346	0.291472	0.66988	Polyhydroxyalkanoate storage
glgP2	2422	slr1367 glycogen phosphorylase Length = 855	highly similar to tr|P73546|P73546 [Synechocystis_sp._(strain_PCC_6803)._] Phosphorylase (EC 2.4.1.1)	Central intermediary metabolism	5	0.04646	0.34378	0.2129	0.51704	-0.38616	-0.42298	-0.36752	0.940266	0.120186	0.28651	0.0453063	0.211003	0.0992571	0.15171	Starch/glycogen storage
glgP1	5378	sll1356 glycogen phosphorylase Length = 849	Highly similar to A0YRA0_9CYAN Glycogen phosphorylase [Lyngbya sp. PCC 8106] Length = 852. Hypothetical start.	Central intermediary metabolism	5	0.05836	0.21698	0.50618	0.89882	-0.1621	0.18394	0.0411	0.914239	0.339471	0.0199652	0.0015802	0.692131	0.549868	0.847711	Starch/glycogen storage
glgB	1591	sll0158 1,4-alpha-glucan branching enzyme glgB Length = 770	highly similar to sp|P52981|GLGB_SYNY3 [Synechocystis_sp._(strain_PCC_6803)._] 1,4-alpha-glucan branching enzyme	Central intermediary metabolism	5	-0.08424	-0.03586	-0.04706	-0.13382	-0.0954	-0.08832	-0.04034	0.71718	0.787976	0.727666	0.262148	0.615279	0.54169	0.632082	Starch/glycogen storage
3632	3632	slr0237 glycogen operon protein GlgX homolog Length = 746	Highly similar to tr|Q4C976|Q4C976_CROWT Glycoside hydrolase, family 13, N-terminal:Alpha amylase, catalyticregion [Crocosphaera watsonii]	Central intermediary metabolism	5	0.03326	0.0257	0.1131	0.4202	0.0654	0.05726	0.10598	0.665021	0.0911266	0.0108651	0.0242559	0.802949	0.346809	0.370673	Starch/glycogen storage
glgA2	3726	sll1393 glycogen (starch) synthase glgA Length = 491	Highly similar to sp|P72623|GLG2_SYNY3 [Synechocystis_sp._(strain_PCC_6803)._] Probable glycogen synthase 2 (EC 2.4.1.21) (Starch [bacterialglycogen] synthase 2).	Central intermediary metabolism	5	-0.25664	-0.20062	-0.41054	-0.6963	-0.20896	-0.03686	0.04286	0.25616	0.197793	0.00368746	0.00033406	0.31437	0.810632	0.66731	Starch/glycogen storage
glgA1	5358	sll0945 glycogen synthase glgA Length = 477	Highly similar to sp|P74521|GLGA_SYNY3 [Synechocystis_sp._(strain_PCC_6803)._] Glycogen synthase (EC 2.4.1.21) (Starch[bacterial glycogen]synthase)	Central intermediary metabolism	5	-0.2486	-0.09536	-0.01954	0.0966	0.12104	-0.04846	-0.15458	0.226583	0.455881	0.857702	0.4641	0.545896	0.758225	0.356389	Starch/glycogen storage
glgC	112	slr1176 glucose-1-phosphate adenylyltransferase Length = 439	Highly similar to sp|P30521|GLGC_ANASP [Anabaena_sp._(strain_PCC_7120)._] Glucose-1-phosphate adenylyltransferase (EC 2.7.7.27) (ADP-glucosesynthase) (ADP-glucose pyrophosphorylase) (ADPGlc PPase).	Central intermediary metabolism	5	0.03108	0.11662	0.04526	0.06742	0.20328	0.22836	0.26784	0.867718	0.608839	0.702445	0.682541	0.42894	0.295288	0.21459	Starch/glycogen storage
623	623	ssl2717 hypothetical protein Length = 70	Highly similar to tr|P74146|P74146 [Synechocystis_sp._(strain_PCC_6803)._] Ssl2717 protein.	Hypothetical	2	0.166	0.0884	-0.11225	0.0584	0.1721	0.19405	0.2681	0.825765	0.68159	0.476245	0.888742	0.602956	0.510042	0.433252	Starch/glycogen storage
1564	1564	sll0045 sucrose phosphate synthase spsA Length = 720	highly similar to tr|Q937E4|Q937E4 [Nostoc_punctiforme._] Putative sucrose-phosphate synthase (EC 2.4.1.14)	Energy metabolism	5	0.13674	-0.0483	-0.60588	-0.57752	-0.76822	-0.88214	-0.86482	0.77189	0.654388	0.00535938	0.0156318	0.0247092	0.00493146	0.00532622	Sucrose synthesis
1565	1565	sll0045 sucrose phosphate synthase spsA Length = 720	highly similar to tr|Q8YME9|Q8YME9 [Anabaena_sp._(strain_PCC_7120)._] Sucrose synthase	Unknown	5	0.10276	-0.11212	-0.42606	-0.49588	-0.66278	-0.64852	-0.5961	0.695061	0.45437	0.0103611	0.0068025	0.00874196	0.00371678	0.00643142	Sucrose synthesis
1566	1566	slr0953 sucrose-phosphate phosphatase Length = 244	similar to tr|P74325|P74325 [Synechocystis_sp._(strain_PCC_6803)._] Slr0953 protein (Sucrose-phosphatase)	Energy metabolism	5	0.0725	-0.01338	-0.28186	-0.34108	-0.5299	-0.5557	-0.54354	0.810143	0.930519	0.0318413	0.0156043	0.0131205	0.00324774	0.00454162	Sucrose synthesis
N assimilation genes
gcvT	3351	sll0171 probable aminomethyltransferase Length = 372	Highly similar to sp|P54261|GCST_SYNY3 [Synechocystis_sp._(strain_PCC_6803)._] Aminomethyltransferase (EC 2.1.2.10) (Glycine cleavage system Tprotein).	Energy metabolism	5	-0.11152	0.00488	0.03458	0.16546	0.21344	0.0745	0.0529	0.675448	0.827665	0.833926	0.312198	0.321404	0.689859	0.739036	Gly cleavage system
gcvP	5353	slr0293 glycine dehydrogenase Length = 983	Highly similar to tr|Q4C1D3|Q4C1D3_CROWT Glycine cleavage system P-protein (EC 1.4.4.2) [Crocosphaera watsonii]	Energy metabolism	5	-0.03598	0.03142	-0.2198	-0.43612	-0.19804	-0.33754	-0.37602	0.879925	0.685558	0.0910006	0.00763744	0.428551	0.0838302	0.0622923	Gly cleavage system
gcvH	4892	slr0879 glycine decarboxylase complex H-protein Length = 132	Highly similar to sp|Q8YNF8|GCSH_ANASP [Anabaena_sp._(strain_PCC_7120)._] Glycine cleavage system H protein.	Energy metabolism	5	-0.32972	-0.17546	0.12394	0.19172	0.35308	0.12734	-0.10888	0.115837	0.16606	0.281457	0.13437	0.0668787	0.425312	0.54282	Gly cleavage system
phdD	4856	slr1096 dihydrolipoamide dehydrogenase Length = 474	Highly similar to tr|Q4C1S2|Q4C1S2_CROWT Dihydrolipoamide dehydrogenase (EC 1.8.1.4) [Crocosphaera watsonii].	Energy metabolism	5	-0.07238	-0.0469	-0.13176	-0.03092	-0.03184	-0.06122	-0.07644	0.791822	0.756292	0.301024	0.836895	0.889693	0.732756	0.665753	Gly cleavage system
glnA	3887	slr1756 glutamate--ammonia ligase glnA Length = 473	Highly similar to A0YP81_9CYAN Glutamate--ammonia ligase [Lyngbya sp. PCC 8106] Length = 473.	Amino acid biosynthesis	5	0.23644	0.55268	0.49492	0.59544	-0.17008	-0.02514	-0.03712	0.527521	0.0125308	0.0152505	0.00975478	0.630371	0.860661	0.825881	GS/GOGAT
glnN	5525	slr0288 glutamate--ammonia ligase glnN Length = 724	Highly similar to Q9ZF05_9CYAN Glutamine synthetase [Pseudanabaena sp] Length = 724	Amino acid biosynthesis	5	1.09246	1.24004	1.51002	0.9366	0.63654	1.16434	1.44824	0.0387755	0.00093792	0.0001527	0.00639808	0.151702	0.00577014	0.0020231	GS/GOGAT
gltB	3409	sll1502 NADH-dependent glutamate synthase large subunit gltB Length = 1550	Highly similar to tr|Q51583|Q51583 [Plectonema_boryanum._] Large subunit of NADH-dependent glutamate synthase.	Amino acid biosynthesis	5	0.29026	0.39894	0.41858	0.9133	0.11348	0.398	0.10378	0.43836	0.0553814	0.0318349	0.00092986	0.749966	0.210774	0.408063	GS/GOGAT
glsF	4630	sll1499 ferredoxin-dependent glutamate synthase glsF Length = 1546	Highly similar to sp|P55038|GLTS_SYNY3 [Synechocystis_sp._(strain_PCC_6803)._] Ferredoxin-dependent glutamate synthase 2 (EC 1.4.7.1) (FD-GOGAT)	Amino acid biosynthesis	5	-0.08642	-0.12456	-0.27674	-0.24524	-0.08	-0.21938	-0.3093	0.755408	0.408969	0.0319648	0.103628	0.712578	0.209744	0.105945	GS/GOGAT
nrtA	2949	sll1450 nitrate/nitrite transport system substrate-binding protein nrtA Length = 446	Highly similar to tr|Q51880|Q51880 [Phormidium_laminosum._] Probable periplasmic protein	Transport and binding proteins	5	0.74342	1.08234	1.02304	0.34446	0.34602	0.59068	0.75704	0.0704104	0.00066164	0.00050524	0.177835	0.3675	0.0531557	0.0195782	Nitrate transport
nrtB	2950	sll1451 nitrate/nitrite transport system permease protein nrtB Length = 275	Highly similar to sp|P73451|NRTB_SYNY3 Nitrate transport permease protein nrtB [Synechocystis sp. (strain PCC 6803)]. Hypothetical start.	Transport and binding proteins	5	0.73782	0.99242	0.88218	0.41772	0.35976	0.618	0.82278	0.0657838	0.0008456	0.001102	0.0871562	0.313738	0.0457297	0.016685	Nitrate transport
ntcB	535	slr0395 nitrate assimilation transcriptional activator, LysR family protein ntcB Length = 309	Highly similar to Q4C186_CROWT Regulatory protein, LysR:LysR, substrate-binding [Crocosphaera watsonii] Length = 319.	Amino acid biosynthesis	5	0.86088	1.05408	0.90248	0.51606	0.56956	0.79674	0.72206	0.067514	0.001876	0.00271698	0.0747771	0.168093	0.0287519	0.0529588	Nitrate transport
nirA	3545	slr0898 ferredoxin--nitrite reductase nirA Length = 502	Highly similar to tr|Q44293|Q44293 [Anabaena_sp._(strain_PCC_7120)._] Nitrite reductase.	Amino acid biosynthesis	5	0.76504	0.92054	0.806	0.34842	0.32608	0.49616	0.84922	0.0805261	0.0041023	0.0036006	0.222135	0.361196	0.145798	0.0266123	nitrite reductase
5474	5474	sll0895 CysQ protein homolog Length = 291	Highly similar to tr|A3IN67|A3IN67_9CHRO Ammonium transport protein [Cyanothece sp. CCY0110]	Transport and binding proteins	5	-0.0898	0.04686	0.05936	-0.02092	-0.0102	-0.13516	0.00228	0.705959	0.769318	0.67046	0.566644	0.764256	0.389369	0.342045	Ammonium transport
5724	5724	sll0108 ammonium/methylammonium permease amt1 Length = 507	Partially similar to Q114M7_TRIEI Rh-like protein/ammonium transporter precursor [Trichodesmium erythraeum (strain IMS101)] Length = 496. Hypothetical start.	Unknown	4	0.0831	0.23955	0.196225	0.026075	-0.0911	-0.1448	0.041	0.83988	0.311233	0.444214	0.622357	0.743277	0.504375	0.701358	Ammonium transport
1263	1263	sll0108 ammonium/methylammonium permease amt1 Length = 507	Highly similar to Q4CA23_CROWT Ammonium transporter [Crocosphaera watsonii] Length = 496. Hypothetical start.	Transport and binding proteins	5	0.49766	1.14678	1.43792	0.96788	0.81758	0.58592	0.46254	0.269603	0.00081232	9.404e-05	0.00301802	0.0495159	0.0771679	0.162215	Ammonium transport
ureG	2471	sll0643 urease accessory protein G ureG Length = 206	highly similar to tr|Q8YYV8|Q8YYV8 [Anabaena_sp._(strain_PCC_7120)._] Urease accessory protein G	Central intermediary metabolism	5	-0.12318	-0.1644	-0.08928	0.00236	-0.04538	-0.29952	-0.19476	0.704449	0.318787	0.587136	0.794225	0.805314	0.131046	0.32146	Urease encoding genes
ureC	2853	sll1750 urease alpha subunit ureC Length = 569	Highly similar to A0YQS7_9CYAN Urease, alpha subunit [Lyngbya sp. PCC 8106] Length = 572.	Central intermediary metabolism	5	-0.05172	0.26528	0.4691	0.71056	0.41416	0.39256	0.11214	0.875085	0.104359	0.00657864	0.00140092	0.0928028	0.0652366	0.541803	Urease encoding genes
ureB	6535	sll0420 urease beta subunit ureB Length = 105	highly similar to sp|P74386|URE2_SYNY3 Urease subunit beta (EC 3.5.1.5) (Urea amidohydrolase subunit beta) [Synechocystis sp. (strain PCC 6803)]	Central intermediary metabolism	4	0.066875	0.03765	0.09075	0.101275	0.105775	0.3067	0.134975	0.817574	0.795129	0.44565	0.452264	0.60193	0.0527444	0.4143	Urease encoding genes
ureA	6536	slr1256 urease gamma subunit ureA Length = 100	highly similar to tr|A0ZB04|A0ZB04_NODSP Urease, gamma subunit region [Nodularia spumigena CCY9414]	Central intermediary metabolism	4	0.045925	0.036725	0.085175	0.061975	0.0642	0.2208	0.157475	0.935437	0.789237	0.607163	0.771141	0.860898	0.273954	0.470133	Urease encoding genes
ureD	592	sll1639 urease accessory protein D ureD Length = 241	Highly similar to tr|Q8YQZ4|Q8YQZ4 [Anabaena_sp._(strain_PCC_7120)._] Urease accessory protein D.	Central intermediary metabolism	5	-0.10538	-0.2314	-0.36016	-0.307	-0.16714	-0.18762	-0.11448	0.776591	0.246323	0.14138	0.177108	0.576897	0.416345	0.588343	Urease encoding genes
ureF	1116	slr1899 urease accessory protein F ureF Length = 180	Similar to Q3M454_ANAVT Urease accessory protein UreF [Anabaena variabilis (strain ATCC 29413 / PCC 7937)] Length = 229. Hypothetical start.	Central intermediary metabolism	5	0.00222	-0.00504	-0.07228	-0.1817	-0.06932	-0.07436	-0.02298	0.965218	0.703635	0.576199	0.346305	0.837442	0.635758	0.729168	Urease encoding genes
ureE	3586	slr1219 urease accessory protein E ureE Length = 142	Similar to tr|A0ZI54|A0ZI54_NODSP Urease accessory protein E [Nodularia spumigena CCY9414]	Central intermediary metabolism	5	0.13068	0.13674	0.01286	-0.00386	-0.046	-0.02944	0.24538	0.698135	0.438789	0.843717	0.753802	0.858194	0.758928	0.282994	Urease encoding genes
urtA	5362	slr0447 periplasmic protein, ABC-type urea transport system substrate-binding protein urtA Length = 446	Highly similar to P74390_SYNY3 Negative aliphatic amidase regulator [Synechocystis sp. (strain PCC 6803)] Length = 446. Hypothetical start.	Transport and binding proteins	5	0.33106	0.834	0.94058	0.70586	0.46608	0.4073	0.24414	0.350363	0.0012399	0.00032036	0.0041318	0.134808	0.123417	0.391081	Urea transport
5363	5363	slr1200 urea transport system permease protein Length = 388	Highly similar to tr|Q11A50|Q11A50_TRIEI Inner-membrane translocator [Trichodesmium erythraeum (strain IMS101)].	Transport and binding proteins	5	0.54504	0.90682	1.0079	0.82248	0.62478	0.848	0.79004	0.132016	0.00123514	0.00036186	0.00272096	0.0645917	0.00653268	0.010773	Urea transport
5364	5364	slr1201 urea transport system permease protein Length = 410	Highly similar to tr|Q11A51|Q11A51_TRIEI Inner-membrane translocator precursor [Trichodesmium erythraeum (strain IMS101)] .	Transport and binding proteins	5	0.40706	0.75406	0.85558	0.65672	0.46914	0.6656	0.6035	0.345223	0.00955984	0.0033231	0.0221709	0.223176	0.0445201	0.0604113	Urea transport
urtD	5366	sll0764 urea transport system ATP-binding protein urtD Length = 373	Highly similar to tr|Q55614|Q55614 [Synechocystis_sp._(strain_PCC_6803)._] High-affinity branched-chain amino acid transport ATP-binding protein	Transport and binding proteins	5	0.3452	0.6718	0.86482	0.56162	0.44146	0.66676	0.52276	0.245323	0.0029852	0.00039426	0.00987744	0.109606	0.0114177	0.0324053	Urea transport
urtE	5367	sll0374 urea transport system ATP-binding protein urtE Length = 249	Highly similar to tr|Q8DJU8|Q8DJU8 [Synechococcus_elongatus_(Thermosynechococcus_elongatus)._] Tlr1124 protein; hypothetical start	Transport and binding proteins	5	0.32072	0.61574	0.84728	0.59806	0.43234	0.5804	0.48876	0.45444	0.0394786	0.00905692	0.0591952	0.258355	0.111759	0.177015	Urea transport
cynS	869	slr0899 cyanate lyase cynS Length = 149	Highly similar to sp|P58703|CYNS_ANASP [Anabaena_sp._(strain_PCC_7120)._] Cyanate hydratase (EC 4.2.1.104) (Cyanase)(Cyanate lyase) (Cyanatehydrolase	Amino acid biosynthesis	4	0.34395	0.43555	0.3239	0.13305	0.291775	0.511875	0.3161	0.15865	0.0086386	0.0232157	0.412674	0.186978	0.0108155	0.0893297	Other
narB	1469	sll1454 ferredoxin-nitrate reductase narB Length = 714	highly similar to tr|Q51328|Q51328 [Oscillatoria_chalybea._] NarB protein	Amino acid biosynthesis	5	0.50258	0.58614	0.38696	0.16018	0.22056	0.50032	0.5419	0.0330882	0.00053952	0.0113992	0.25185	0.246178	0.0092327	0.0045647	Other
Stress-related genes
flv1	2831	sll1521 flavoprotein Length = 597	Highly similar to sp|P74373|DFA3_SYNY3 [Synechocystis_sp._(strain_PCC_6803)._] Putative diflavin flavoprotein A 3 (EC 1.-.-.-)	Unknown	2	-0.0603	-0.10075	-0.06605	-0.0972	0.01275	0.1223	0.14085	0.876904	0.586434	0.744047	0.652887	0.914738	0.526417	0.5014	Flavoprotein
flv2	2588	sll0219 flavoprotein Length = 594	highly similar to tr|Q3MDE3|Q3MDE3_ANAVT Flavin reductase-like, FMN-binding [Anabaena variabilis (strain ATCC 29413 / PCC 7937)].	Other categories	4	-1.4248	-1.3717	-1.806	-1.55598	-1.6007	-1.02835	-1.02367	0.166186	0.033846	0.00491588	0.021025	0.0919806	0.173479	0.180814	Flavoprotein
flv3	5216	sll0550 flavoprotein Length = 573	Highly similar to sp|Q55393|DFA1_SYNY3 [Synechocystis_sp._(strain_PCC_6803)._] Diflavin flavoprotein A1(EC 1.-.-.-)(SsATF573) (NADH:oxygenoxidoreductase)	Unknown	5	0.07158	0.27806	0.23922	-0.09952	-0.06638	0.09532	0.28096	0.8655	0.101673	0.112576	0.539563	0.758044	0.653524	0.225839	Flavoprotein
flv4	2586	sll0217 flavoprotein Length = 578	Highly similar to tr|Q3MDE1|Q3MDE1_ANAVT Flavin reductase-like, FMN-binding [Anabaena variabilis (strain ATCC 29413 / PCC 7937)]	Other categories	4	-1.8705	-1.61577	-2.30675	-2.0784	-2.0198	-1.62052	-1.63153	0.139783	0.0403599	0.00403633	0.0145276	0.0827674	0.0861599	0.0855706	Flavoprotein
sodB1	3451	slr1516 superoxide dismutase sodB Length = 199	Similar to the Cter part of tr|Q8Z0M1|Q8Z0M1 [Anabaena_sp._(strain_PCC_7120)._] Superoxide dismutase (EC 1.15.1.1). Hypothetical start	Unknown	5	-0.01864	-0.03422	0.25778	0.48822	0.56264	0.71004	0.55012	0.945627	0.821115	0.0924689	0.00824428	0.0267294	0.0034796	0.0166028	Other
sodB2	4715	slr1516 superoxide dismutase sodB Length = 199	Similar to sp|P77968|SODF_SYNY3 [Synechocystis_sp._(strain_PCC_6803)._] Superoxide dismutase [Fe] (EC 1.15.1.1)	Cellular processes	5	0.04774	0.0764	0.13546	0.0664	0.2059	0.19014	0.33294	0.887281	0.59524	0.403339	0.60069	0.309895	0.324203	0.0914008	Other
1-cys prx	5966	slr1198 antioxidant protein Length = 211	Highly similar to tr|Q4C4F7|Q4C4F7_CROWT Peroxidase (EC 1.11.1.7) [Crocosphaera watsonii]	Other categories	5	0.0336	0.18962	0.34626	0.86672	-0.09812	0.12122	-0.07114	0.933911	0.362861	0.0517837	0.00092004	0.802508	0.645204	0.796993	Other
2-cys prx	1847	sll0755 thioredoxin peroxidase tpx, ycf42 Length = 200	highly similar to A0ZBX9_NODSP Alkyl hydroperoxide reductase/ Thiol specific antioxidant/Malallergen [Nodularia spumigena CCY9414] Length = 203. hypothetical start.	Cellular processes	5	-0.17178	-0.28596	-0.33718	-0.59632	-0.10684	-0.3818	-0.27294	0.722214	0.282407	0.114958	0.0248006	0.818195	0.191903	0.377842	Other
tII prx	5431	sll1621 AhpC/TSA family protein Length = 189	Highly similar totr|Q3M358|Q3M358_ANAVT Glutaredoxin-like region [Anabaena variabilis (strain ATCC 29413 / PCC 7937)]	Other categories	5	-0.34148	-0.62634	-0.73664	-0.13914	0.60302	0.1802	-0.08012	0.450198	0.019869	0.00493346	0.6525	0.112866	0.599899	0.828543	Other
prxQB1	2514	slr0242 bacterioferritin comigratory protein homolog Length = 160	Similar to tr|P72697|P72697 [Synechocystis_sp._(strain_PCC_6803)._] Bacterioferritin comigratory protein.	Transport and binding proteins	5	-0.06244	-0.05376	0.01566	0.2687	-0.00538	-0.05102	-0.174	0.884519	0.793488	0.684544	0.131842	0.920325	0.642449	0.481046	Other
prxQB2	4076	sll0221 bacterioferritin comigratory protein Length = 184	Highly similar to tr|Q8YU05|Q8YU05 [Anabaena_sp._(strain_PCC_7120)._] Bacterioferritin comigratory protein.	Transport and binding proteins	5	-0.10314	-0.14886	-0.3758	-0.42206	-0.29338	-0.41352	-0.35186	0.68863	0.305633	0.0077632	0.00672452	0.134547	0.0205868	0.0669495	Other
prxQB3	3971	sll0221 bacterioferritin comigratory protein Length = 184	Highly similar to tr|Q10XN9|Q10XN9_TRIEI Redoxin [Trichodesmium erythraeum (strain IMS101)].	Unknown	5	-0.06032	-0.03786	-0.25644	-0.5183	-0.14178	-0.37716	-0.40532	0.902147	0.689644	0.152194	0.0240521	0.640388	0.142475	0.184991	Other
isiA (contig C242)	5322	sll0247 iron-stress chlorophyll-binding protein, homologous to psbC (CP43) isiA Length = 342	Similar to N-terminal part of A0ZCF9_NODSP Photosystem II chlorophyll a-binding protein [Nodularia spumigena CCY9414] Length = 344	Photosynthesis and respiration	5	-0.45234	-0.45248	-1.46722	-1.32874	-1.06204	-1.11642	-1.75658	0.543576	0.26047	0.00112868	0.00463968	0.0786639	0.0290288	0.00348996	Other
isiA (contig C305)	4218	sll0247 iron-stress chlorophyll-binding protein, homologous to psbC (CP43) isiA Length = 342	Partially similar to Q114Y6_TRIEI Photosystem antenna protein-like [Trichodesmium erythraeum (strain IMS101)] Length = 344. Hypothetical start.	Photosynthesis and respiration	2	-0.4315	-0.5599	-1.54955	-1.23845	-0.9982	-1.1103	-1.74025	0.531968	0.131131	0.0005164	0.00473375	0.0779072	0.022301	0.0026628	Other
isiB	4217	sll0248 flavodoxin isiB Length = 170	Similar to sp|P27319|FLAV_SYNY3 [Synechocystis_sp._(strain_PCC_6803)._] Flavodoxin.	Photosynthesis and respiration	5	-0.22684	-0.38454	-1.0338	-0.83814	-0.66854	-0.71774	-0.85656	0.746978	0.311731	0.00736382	0.0392059	0.208851	0.136936	0.15599	Other
rpoD1/sigA	4798	slr0653 principal RNA polymerase sigma factor SigA sigA,rpoDI Length = 425	Highly similar to sp|P52322|RPOD_MICAE [Microcystis_aeruginosa._] RNA polymerase sigma factor rpoD1	Transcription	5	0.15128	0.35752	0.44686	0.29422	-0.03668	0.07662	0.31776	0.769418	0.105127	0.0342181	0.195932	0.948152	0.825875	0.233966	Sigma factor
rpoD/sigB	2772	sll0306 RNA polymerase group 2 sigma factor sigB Length = 345	Highly similar to tr|Q4BYC5|Q4BYC5_CROWT Sigma-70 region 3:Sigma-70 region 2:Sigma-70 region 4:Sigma-70 region1.2 [Crocosphaera watsonii]	Transcription	5	-0.14488	-0.04142	-0.02422	-0.6381	-0.8686	-1.15826	-0.85988	0.700837	0.806041	0.906635	0.00506846	0.00801394	0.00026482	0.00230776	Sigma factor
sigD	6533	sll2012 group2 RNA polymerase sigma factor SigD sigD Length = 318	highly similar to tr|Q4C529|Q4C529_CROWT Sigma-70 region 3:Sigma-70 region 2:Sigma-70 region 4:Sigma-70 region1.2 [Crocosphaera watsonii]	Transcription	5	-0.17446	-0.17182	-0.52554	-0.96554	-0.61418	-0.8044	-0.77848	0.660517	0.462518	0.015511	0.00116808	0.0670042	0.00825748	0.0123747	Sigma factor
sigE	5730	sll1689 group2 RNA polymerase sigma factor SigE sigE,rpoD2-V Length = 369	Highly similar to tr|P94906|P94906_MICAE RpoD2 sigma factor [Microcystis aeruginosa]P94906_MICAE RpoD2 sigma factor [Microcystis aeruginosa]	Transcription	5	0.41486	0.80872	0.83472	0.93714	-0.06888	0.2562	0.35056	0.3315	0.0043418	0.00253482	0.00208106	0.921417	0.506021	0.36518	Sigma factor
sigF	5732	slr1564 group 3 RNA polymerase sigma factor sigF Length = 258	Highly similar to tr|A3IUE8|A3IUE8_9CHRO Sigma factor SigF [Cyanothece sp. CCY0110]	Transcription	5	0.13006	-0.16534	0.38824	0.29924	0.252	0.6493	0.85786	0.802418	0.511227	0.0821063	0.206774	0.502414	0.0257633	0.00913944	Sigma factor
sigG	5143	slr1545 RNA polymerase ECF-type (group 3) sigma-E factor sigG Length = 223	Highly similar to tr|Q4C9K3|Q4C9K3_CROWT Sigma-70 region 2:Sigma-70 region 4 [Crocosphaera watsonii]	Transcription	5	-0.08266	0.25378	0.26154	0.00938	-0.0912	-0.25944	-0.07314	0.740442	0.0840712	0.064184	0.907193	0.663067	0.260855	0.242687	Sigma factor
sigH	392	sll0856 RNA polymerase ECF-type (group 3) sigma-E factor sigH Length = 186	Similar to tr|P73744|P73744 [Synechocystis_sp._(strain_PCC_6803)._] RNA polymerase sigma-E factor. Hypothetical start.	Transcription	5	-0.10858	-0.6301	-1.29934	-1.3595	-1.5908	-2.4886	-2.62112	0.914442	0.056923	0.00066224	0.00126634	0.00600442	5.56e-05	6.044e-05	Sigma factor
Secondary metabolite genes
41	41	sll1189 glycolate oxidase subunit GlcE glcE Length = 434	Weakly similar to tr|Q82SS0|Q82SS0 [Nitrosomonas_europaea._] FAD linked oxidase, N-terminal (EC 1.1.3.15).	Unknown	5	0.80562	-0.30508	0.5012	-0.74658	-0.31582	4.62816	4.24164	0.301456	0.518739	0.243113	0.135949	0.721022	5.002e-05	0.0001593	Polyketide synthesis (PKS I/III)
42	42		Weakly similar to tr|Q9KF68|Q9KF68 [Bacillus_halodurans._] BH0618 protein.	Unknown	5	0.84354	-0.286	0.58058	-0.7941	-0.30088	4.83452	4.36372	0.26555	0.569807	0.162432	0.0899389	0.741497	4.96e-06	1.698e-05	Polyketide synthesis (PKS I/III)
43	43		Similar to Q09BD6_STIAU Naringenin-chalcone synthase [Stigmatella aurantiaca DW4/3-1] Length = 361.	Unknown	5	0.77648	-0.21356	0.51356	-0.78072	-0.41642	4.38858	4.0256	0.346429	0.605567	0.257943	0.169801	0.628915	0.00067152	0.0013451	Polyketide synthesis (PKS I/III)
44	44	slr0801 hypothetical protein Length = 416	Similar to tr|Q629N8|Q629N8 [Burkholderia_mallei_(Pseudomonas_mallei)._] Monooxygenase, flavin-binding family.	Hypothetical	5	0.8953	-0.32212	0.53042	-0.95272	-0.3083	5.26114	4.76078	0.251884	0.533027	0.222075	0.0570262	0.735233	3.8e-06	1.074e-05	Polyketide synthesis (PKS I/III)
45	45	sll1069 3-oxoacyl-[acyl-carrier-protein] synthase II Length = 416	Partially similar to tr|Q6E7J8|Q6E7J8 [Lyngbya_majuscula._] JamL.	Unknown	5	0.73368	-0.43676	0.39272	-0.97268	-0.3985	4.85466	4.37626	0.321436	0.344422	0.36164	0.0372035	0.5996	3.54e-06	9.4e-06	Polyketide synthesis (PKS I/III)
47	47	sll1069 3-oxoacyl-[acyl-carrier-protein] synthase II Length = 416	Similar to tr|Q8RJY4|Q8RJY4 [Stigmatella_aurantiaca._] StiC protein.	Unknown	5	0.80138	-0.31682	0.33102	-0.85348	-0.12308	4.66654	4.17534	0.315863	0.515179	0.478319	0.113229	0.901601	6.194e-05	0.0002016	Polyketide synthesis (PKS I/III)
48	48	slr1609 long-chain-fatty-acid CoA ligase Length = 696	Similar to tr|Q8YTN6|Q8YTN6 [Anabaena_sp._(strain_PCC_7120)._] Alr2678 protein.	Unknown	5	0.90192	-0.26318	0.43218	-1.03572	-0.05704	5.09134	4.74774	0.318748	0.665088	0.410559	0.0736494	0.833663	1.754e-05	5.326e-05	Polyketide synthesis (PKS I/III)
50	50	slr1719 DrgA protein homolog Length = 201	Weakly similar to sp|Q60049|NOX_THETH [Thermus_thermophilus._] NADH dehydrogenase (EC 1.6.99.3) (H(2)O(2)forming NADH oxidase)(NADH:oxygen oxidoreductase).	Other categories	5	1.08862	-0.031	0.46976	-1.1331	0.5119	5.80394	5.3587	0.281467	0.91574	0.430697	0.087172	0.614069	3.774e-05	0.00010742	Polyketide synthesis (PKS I/III)
51	51		Similar to tr|O87474|O87474 [Burkholderia_cepacia_(Pseudomonas_cepacia)._] Trihydroxytoluene oxygenase.	Unknown	5	1.07584	0.10898	0.48738	-1.06798	0.57264	5.46378	5.0451	0.231762	0.878026	0.352321	0.0590881	0.556694	6.38e-06	2.172e-05	Polyketide synthesis (PKS I/III)
3353	3353	sll1069 3-oxoacyl-[acyl-carrier-protein] synthase II Length = 416	Similar to the Nter part of tr|Q609J6|Q609J6 [Methylococcus_capsulatus._] Polyketide synthase.	Unknown	5	0.5497	-0.69384	0.47626	-0.11102	0.21316	4.51462	4.82026	0.470981	0.116576	0.229253	0.845119	0.814263	4.52e-06	5.98e-06	Polyketide synthesis (PKS I/III)
3354	3354	slr0886 3-oxoacyl-[acyl-carrier protein] reductase Length = 247	Weakly similar to the Cter part of tr|Q609J6|Q609J6 [Methylococcus_capsulatus._] Polyketide synthase. Hypothetical start	Unknown	5	0.67834	-0.68236	0.16804	-0.26152	0.06354	4.18234	4.5662	0.262571	0.0755748	0.678415	0.543669	0.930664	3.54e-06	4.48e-06	Polyketide synthesis (PKS I/III)
3355	3355		No similarity. Hypothetical start	Unknown	3	0.683467	-0.6811	0.286167	-0.2304	0.0306667	4.0519	4.3764	0.234027	0.0576511	0.392203	0.568262	0.979142	3.5e-06	4.5e-06	Polyketide synthesis (PKS I/III)
3356	3356		Weakly similar to the Nter part of tr|Q9K5M0|Q9K5M0 [Anabaena_circinalis_90._] Putative halogenase.	Unknown	5	0.73456	-0.37442	0.2738	-0.14012	0.09914	3.41616	3.57598	0.170596	0.253365	0.378273	0.735571	0.908499	4.94e-06	6.62e-06	Polyketide synthesis (PKS I/III)
3357	3357		Weakly similar to the Nter part of tr|Q9K5M0|Q9K5M0 [Anabaena_circinalis_90._] Putative halogenase.	Unknown	5	0.76288	-0.31066	0.2847	-0.06772	0.1334	3.35762	3.5804	0.155453	0.354443	0.365706	0.844181	0.858541	5.48e-06	6.82e-06	Polyketide synthesis (PKS I/III)
3358	3358		Weakly similar to the Nter part of tr|Q9K5M0|Q9K5M0 [Anabaena_circinalis_90._] Putative halogenase.	Unknown	5	0.72058	-0.34988	0.20356	-0.14124	0.05244	3.1716	3.44556	0.175005	0.284936	0.552671	0.731667	0.958414	8.34e-06	8.54e-06	Polyketide synthesis (PKS I/III)
3360	3360		No similarity. Hypothetical start	Unknown	5	0.78918	-0.34174	0.27554	-0.11994	0.09004	3.31556	3.60866	0.143919	0.322713	0.377304	0.77007	0.9127	6.44e-06	6.78e-06	Polyketide synthesis (PKS I/III)
3361	3361		Similar to tr|Q7NL16|Q7NL16 [Gloeobacter_violaceus._] Gll1310 protein.	Unknown	5	0.74332	-0.24588	0.2714	-0.11268	0.00622	3.22268	3.49482	0.167852	0.489707	0.389466	0.797445	0.963461	7.54e-06	8.04e-06	Polyketide synthesis (PKS I/III)
3362	3362		No similarity. Hypothetical start	Unknown	5	0.6693	-0.34736	0.27052	-0.26762	-0.05816	3.20036	3.41124	0.188472	0.273587	0.355639	0.428844	0.94925	4.9e-06	6.46e-06	Polyketide synthesis (PKS I/III)
aerA	223	slr1609 long-chain-fatty-acid CoA ligase Length = 696	Weakly similar to Nter part of tr|Q8GAQ5|Q8GAQ5 [Lyngbya_majuscula._] BarE.	Unknown	5	-0.14842	-0.02482	0.0789	0.26874	0.09424	-0.00126	-0.23322	0.615603	0.838232	0.635015	0.207663	0.688572	0.686487	0.339997	Aeruginosin synthesis
224	224	slr0633 thiamine biosynthesis protein ThiG thiG Length = 656	Highly similar to the Nter of tr|Q9K5M0|Q9K5M0 [Anabaena_circinalis_90._] Putative halogenase.	Unknown	5	0.06556	0.0826	0.32746	0.37576	0.10404	0.43588	0.36068	0.846429	0.618612	0.0318439	0.0372079	0.687481	0.050148	0.0861769	Aeruginosin synthesis
225	225		Highly similar to the Cter of tr|Q9K5M0|Q9K5M0 [Anabaena_circinalis_90._] Putative halogenase.	Unknown	5	0.00186	0.05284	0.29552	0.33982	0.09544	0.44528	0.32056	0.940201	0.784743	0.0463439	0.0391289	0.754262	0.0224188	0.10061	Aeruginosin synthesis
aerB	226	sll0542 acetyl-coenzyme A synthetase Length = 653	Similar to tr|Q9RAH1|Q9RAH1 [Nostoc_sp._GSV224._] NosD.	Unknown	5	0.00716	0.08422	0.1795	0.37582	0.2168	0.29248	0.15576	0.944648	0.487771	0.0926837	0.00589338	0.266306	0.0627737	0.325026	Aeruginosin synthesis
228	228	sll1556 isopentenyl-dephosphate delta-isomerase Length = 349	Highly similar to sp|Q8YNH4|IDI2_ANASP [Anabaena_sp._(strain_PCC_7120)._] Isopentenyl-diphosphate delta-isomerase (EC 5.3.3.2) (IPP isomerase)(Isopentenyl pyrophosphate isomerase).	Other categories	5	-0.01834	-0.04844	0.25882	0.3469	0.23218	0.44928	0.32798	0.973531	0.683164	0.0622325	0.0343572	0.326341	0.0282502	0.0818143	Aeruginosin synthesis
aerD	229		Similar to tr|Q8KWT1|Q8KWT1 [Bacillus_amyloliquefaciens._] BacA.	Unknown	5	0.03524	-0.0258	0.28302	0.35388	0.1955	0.43344	0.36534	0.917599	0.837943	0.0557969	0.0270597	0.421542	0.026751	0.138792	Aeruginosin synthesis
aerE	230		Weakly similar to tr|Q8KWT5|Q8KWT5 [Bacillus_subtilis._] BacB.	Unknown	5	-0.09786	-0.25022	-0.07338	0.19724	0.06552	0.2196	0.03398	0.736219	0.0827383	0.514855	0.184399	0.848918	0.227704	0.697742	Aeruginosin synthesis
aerF	231	slr0886 3-oxoacyl-[acyl-carrier protein] reductase Length = 247	Similar to tr|Q8ZYG0|Q8ZYG0 [Pyrobaculum_aerophilum._] Short chain dehydrogenase. Length = 260	Unknown	5	-0.00616	-0.16452	0.04694	0.31342	0.1529	0.35304	0.21694	0.919274	0.372179	0.647106	0.161142	0.55122	0.157935	0.321565	Aeruginosin synthesis
232	232		No similarity; hypothetical start.	Unknown	3	-0.0542	-0.0455667	0.1797	0.439767	0.294167	0.2527	0.0735333	0.89287	0.783988	0.234658	0.0326547	0.197985	0.244266	0.486078	Aeruginosin synthesis
aerG	233	slr1609 long-chain-fatty-acid CoA ligase Length = 696	Similar to the Nter of tr|Q7WRQ4|Q7WRQ4 [Anabaena_circinalis_90._] Peptide synthetase	Unknown	5	0.0104	-0.10502	0.3095	0.6015	0.35288	0.48598	0.25896	0.918605	0.603726	0.0581235	0.00668542	0.222268	0.0342658	0.229301	Aeruginosin synthesis
234	234	slr0886 3-oxoacyl-[acyl-carrier protein] reductase Length = 247	Similar to tr|Q7ND89|Q7ND89 [Gloeobacter_violaceus._] Gll4347 protein.	Unknown	5	-0.02108	-0.11286	0.2408	0.51522	0.24244	0.38874	0.15146	0.924209	0.544739	0.13428	0.0193082	0.348783	0.0713002	0.496177	Aeruginosin synthesis
235	235	sll0542 acetyl-coenzyme A synthetase Length = 653	Similar to different parts of tr|A0ZLL9|A0ZLL9_NODSP Probable non-ribosomal peptide synthetase [Nodularia spumigena CCY9414]	Unknown	5	0.06676	0.00326	0.03732	0.2238	0.11536	0.04986	-0.0174	0.839337	0.864861	0.777988	0.310623	0.69621	0.589602	0.846899	Aeruginosin synthesis
mcyJ	367	slr0089 gamma-tocopherol methyltransferase Length = 317	tr|Q9RNB8|Q9RNB8_MICAE McyJ [Microcystis aeruginosa PCC 7806]	Unknown	5	0.08948	0.05312	0.21868	0.175	-0.01446	-0.06092	-0.02456	0.801003	0.751858	0.14407	0.314513	0.962285	0.786068	0.865891	Microcystin synthesis
mcyI	368	sll1908 D-3-phosphoglycerate dehydrogenase serA Length = 526	tr|Q9RNB7|Q9RNB7_MICAE McyI [Microcystis aeruginosa PCC 7806]	Unknown	5	0.07244	0.02182	0.20286	0.2357	0.04542	0.09348	0.09216	0.851348	0.874948	0.155371	0.142426	0.865811	0.62523	0.655315	Microcystin synthesis
mcyH	369	sll0182 ABC transporter ATP-binding protein Length = 661	Q9FDT7_MICAE Hypothetical ABC transporter ATP-binding protein [Microcystis aeruginosa].	Unknown	5	-0.04872	-0.11714	-0.04274	0.02598	-0.00842	-0.04112	-0.17716	0.82218	0.383446	0.717366	0.737954	0.878039	0.801051	0.293769	Microcystin synthesis
mcyG	370	slr2023 malonyl coenzyme A-acyl carrier protein transacylase fabD Length = 293	Q9RNB5_MICAE McyG [Microcystis aeruginosa PCC 7806] Length = 2631.	Unknown	10	0.07944	0.04327	0.09828	0.15061	0.11794	0.15894	0.18312	0.720906	0.634173	0.305738	0.373632	0.629923	0.425503	0.294176	Microcystin synthesis
mcyF	371		Q9RNB4_MICAE McyF [Microcystis aeruginosa PCC 7806] Length = 251	Unknown	5	0.10758	-0.02756	0.22458	0.33486	-0.02612	0.08394	0.02834	0.746282	0.84164	0.127375	0.0373666	0.912151	0.647705	0.840395	Microcystin synthesis
mcyE	372	sll0017 glutamate-1-semialdehyde aminomutase hemL Length = 433	Q9RNB3_MICAE McyE [Microcystis aeruginosa PCC 7806] Length = 3487.	Unknown	3	0.1074	0.0003	0.244833	0.376333	0.1037	0.151167	0.0387333	0.716084	0.828314	0.068697	0.0243722	0.711973	0.429595	0.742051	Microcystin synthesis
mcyD	373	sll1069 3-oxoacyl-[acyl-carrier-protein] synthase II Length = 416	Q9RNB2_MICAE McyD [Microcystis aeruginosa PCC 7806] Length = 3906.	Unknown	5	-0.23336	-0.11348	-0.04104	0.29768	-0.03526	-0.13646	-0.42082	0.552762	0.629582	0.82713	0.237309	0.880277	0.655944	0.100258	Microcystin synthesis
mcyA	374	sll0542 acetyl-coenzyme A synthetase Length = 653	Q9RNB1_MICAE McyA [Microcystis aeruginosa PCC 7806] Length = 2795.	Unknown	5	-0.13082	-0.04934	0.06394	0.27806	0.12168	0.0417	-0.1571	0.569914	0.683962	0.598874	0.20643	0.675612	0.772808	0.249997	Microcystin synthesis
mcyB	375	sll0542 acetyl-coenzyme A synthetase Length = 653	Q9RNB0_MICAE McyB [Microcystis aeruginosa PCC 7806] Length = 2126.	Unknown	5	0.05698	0.12028	0.1411	0.24826	0.02444	0.16574	0.11668	0.889382	0.58197	0.491379	0.252333	0.943551	0.454054	0.575221	Microcystin synthesis
mcyC	377	sll0542 acetyl-coenzyme A synthetase Length = 653	Q9RNA8_MICAE Uma1 [Microcystis aeruginosa PCC 7806] Length = 683	Unknown	5	0.09086	0.12798	0.30916	0.41754	0.16314	0.23574	0.16308	0.751304	0.384568	0.0240619	0.0129997	0.486377	0.199474	0.39486	Microcystin synthesis
mcaG	3995	slr0535 protease Length = 613	Highly similar to A0YXD9_9CYAN Hypothetical protein [Lyngbya sp. PCC 8106] Length = 1387.	Unknown	5	-0.05874	-0.1518	-0.13436	-0.13668	-0.14186	-0.0705	-0.08248	0.890282	0.317968	0.340308	0.417871	0.58411	0.698066	0.665615	Microcyclamide synthesis
mcaF	3996		Similar to tr|A0I7X6|A0I7X6_9CHLR Hypothetical protein [Roseiflexus castenholzii DSM 13941].	Unknown	5	0.00218	-0.02618	0.03986	0.05876	0.22852	0.27496	0.25042	0.961151	0.719285	0.81553	0.671683	0.299613	0.14127	0.197415	Microcyclamide synthesis
mcaI	3998		Highly similar to tr|A0YXD8|A0YXD8_9CYAN Hypothetical protein [Lyngbya sp. PCC 8106].	Unknown	5	-0.07654	-0.15218	-0.12178	-0.11004	-0.04424	0.1231	-0.01694	0.747997	0.19532	0.251873	0.416878	0.867129	0.408211	0.663925	Microcyclamide synthesis
mcaH	3999		Similar to tr|Q52QJ2|Q52QJ2_PRODI PatF [Prochloron didemni].	Unknown	5	-0.10976	-0.1989	-0.3296	-0.27834	-0.1697	-0.02686	-0.1547	0.615952	0.0795344	0.00586134	0.0217606	0.33908	0.787547	0.283399	Microcyclamide synthesis
mcaE	4000		Similar to tr|A0MH92|A0MH92_9PROC Patellamide protein [uncultured Prochloron sp]	Unknown	3	-0.0422	0.259367	0.0589333	-0.1241	-0.415133	-0.315533	-0.214833	0.913205	0.211688	0.818502	0.59466	0.170546	0.21539	0.421502	Microcyclamide synthesis
mcaD	4004		Highly similar to tr|A0YXD2|A0YXD2_9CYAN Hypothetical protein [Lyngbya sp. PCC 8106].	Unknown	5	-0.03582	-0.11982	-0.33964	-0.2537	-0.17298	-0.2589	-0.43972	0.913807	0.31671	0.0052347	0.0392876	0.352424	0.0776995	0.00890484	Microcyclamide synthesis
mcaC	4005		Similar to tr|A0YXD1|A0YXD1_9CYAN Hypothetical protein [Lyngbya sp. PCC 8106]. Hypothetical start.	Unknown	3	0.221233	0.223533	0.0407	0.0414667	0.0291667	0.236467	0.281167	0.543759	0.239177	0.887386	0.882354	0.941867	0.345539	0.313567	Microcyclamide synthesis
mcaB	4007		Highly similar to tr|A0YXC9|A0YXC9_9CYAN Hypothetical protein [Lyngbya sp. PCC 8106].	Unknown	4	0.1234	0.1257	-0.0095	-0.017525	0.0449	0.17665	0.099925	0.676802	0.433943	0.884531	0.576612	0.817367	0.30135	0.557628	Microcyclamide synthesis
mcaA	4010	slr0535 protease Length = 613	Highly similar to tr|A0YXC8|A0YXC8_9CYAN Hypothetical protein [Lyngbya sp. PCC 8106].	Unknown	5	0.14904	0.15208	0.0238	2e-05	0.11792	0.25572	0.12058	0.579942	0.330539	0.825587	0.664817	0.649087	0.148023	0.552358	Microcyclamide synthesis
mcnC	3135	sll0542 acetyl-coenzyme A synthetase Length = 653	Similar to tr|Q9RAH4|Q9RAH4 [Nostoc_sp._GSV224._] NosA.	Unknown	5	-0.03038	-0.02522	-0.00126	0.03262	-0.00048	-0.10658	-0.21338	0.897358	0.844047	0.830204	0.850616	0.936993	0.529231	0.190615	Cyanopeptolin synthesis
mcnB	3136	sll0542 acetyl-coenzyme A synthetase Length = 653	Highly similar to tr|Q84BC7|Q84BC7 [Nostoc_sp._ATCC_53789._] NcpB.	Unknown	5	-0.12074	-0.1094	-0.00926	-0.07576	-0.21874	-0.1445	-0.26014	0.589811	0.400526	0.820314	0.620591	0.255849	0.365459	0.169876	Cyanopeptolin synthesis
mcnA	3137	slr0492 O-succinylbenzoic acid-CoA ligase menE Length = 497	Highly similar to tr|Q9RAH4|Q9RAH4 [Nostoc_sp._GSV224._] NosA.	Unknown	5	-0.16712	-0.10762	-0.0684	-0.13414	-0.3428	-0.26826	-0.3788	0.474979	0.411656	0.621563	0.344341	0.0794268	0.103953	0.0233321	Cyanopeptolin synthesis
